# Supplementary material for: The EBNA3 Family of Epstein-Barr Virus Nuclear Proteins Associates with the USP46/USP12 Deubiquitination Complexes to Regulate Lymphoblastoid Cell Line Growth
Source: PLoS Pathog. 2015 Apr 9;11(4):e1004822. doi: 10.1371/journal.ppat.1004822 (PMC4391933; doi:10.1371/journal.ppat.1004822)
Supplement: S1 Table — Result file from SEQUEST analysis of tandem affinity purified EBNA3A complexes exported into excel file format. (XLS) [file ppat.1004822.s011.xls]

## Sheet: Bioworks
Reference						P (pro)	Sf	Score	Coverage	MW	Accession	Peptide (Hits)
Scan(s), File	Peptide	MH+	DeltaM (ppm)	z	Type	P (pep)	Sf	XC	DeltaCn	Sp	RSp	Ions	Count
gi|18874090|ref|NP_065890.1| WD repeat domain 48 [Homo sapiens] [MASS=76210]						1e-30	28.9409	360.309	51.6987	76162.4	18874090	105 (105 0 0 0 0)
3813, LTQ-EJ-3A	K.DAGFSSPDGSDPK.L	1279.54	-333.295	2	CID	0.000303774	0.61507	2.8821	0.257492	884.727	1	18/36
3825, LTQ-EJ-3A	K.DAGFSSPDGSDPK.L	1279.54	-44.9923	2	CID	0.000944329	0.778285	2.89522	0.371829	820.398	1	19/36
4030, LTQ-EJ-3A	K.DAGFSSPDGSDPK.L	1279.54	713.926	2	CID	2.66708e-06	0.84376	3.66173	0.376978	799.964	1	19/36
4034, LTQ-EJ-3A	K.DAGFSSPDGSDPK.L	1279.54	-110.819	2	CID	0.000241607	0.793104	2.97153	0.427606	869.628	1	20/36
4036, LTQ-EJ-3A	K.DAGFSSPDGSDPK.L	1279.54	-164.626	2	CID	6.13374e-05	0.708345	2.58074	0.314256	820.637	1	20/36
4200, LTQ-EJ-3A	R.IWSVNQHK.Q	1011.54	-137.095	2	CID	0.000144758	0.453381	2.53588	0.0938025	312.226	2	13/21
4275, LTQ-EJ-3A	R.KIYCTDLR.N	1068.55	925.25	2	CID	0.000329535	0.695941	2.89979	0.191414	475.539	2	14/21
4427, LTQ-EJ-3A	R.DGTQCLSGSSDGTIR.L	1553.69	496.565	2	CID	5.68642e-07	0.965513	5.13879	0.467597	1494.44	1	23/42
4433, LTQ-EJ-3A	R.DGTQCLSGSSDGTIR.L	1553.69	-198.057	2	CID	6.47331e-07	0.953142	4.42413	0.461771	1335.77	1	23/42
4442, LTQ-EJ-3A	R.DGTQCLSGSSDGTIR.L	1553.69	-99.6107	2	CID	2.80554e-07	0.952796	4.49578	0.468212	1232.76	1	23/42
4489, LTQ-EJ-3A	K.GFCM*STLR.T	987.439	-106.726	2	CID	0.00032524	0.905834	2.80102	0.454988	835.387	1	17/21
4497, LTQ-EJ-3A	K.GFCM*STLR.T	987.439	-5.10752	2	CID	0.000680681	0.874957	2.75583	0.454606	683.886	1	15/21
4567, LTQ-EJ-3A	K.IYCTDLR.N	940.456	-92.3941	2	CID	4.18513e-05	0.75506	2.50023	0.302154	543.642	1	13/18
4604, LTQ-EJ-3A	R.DGTQCLSGSSDGTIR.L	1553.69	-635.289	2	CID	2.39616e-08	0.767695	3.49776	0.383129	434.673	1	17/42
4615, LTQ-EJ-3A	R.DGTQCLSGSSDGTIR.L	1553.69	563.191	2	CID	3.12704e-05	0.876895	4.17872	0.393065	676.192	1	19/42
5064, LTQ-EJ-3A	K.SGGDLTLHYR.Q	1118.56	933.066	2	CID	5.24755e-05	0.774141	3.8417	0.294687	450.337	1	14/27
5070, LTQ-EJ-3A	K.DKELVASAGLDR.Q	1273.67	-105.654	2	CID	1.54691e-10	0.963323	4.35462	0.48353	1500.47	1	22/33
5071, LTQ-EJ-3A	K.SGGDLTLHYR.Q	1118.56	-141.009	2	CID	8.09243e-07	0.912661	4.13165	0.382945	744.699	1	17/27
5093, LTQ-EJ-3A	K.DKELVASAGLDR.Q	1273.67	-274.728	3	CID	0.000218506	0.925744	4.18087	0.475597	1100.27	1	31/66
5099, LTQ-EJ-3A	K.TLISASSDTTVK.V	1222.65	693.484	2	CID	1.82094e-05	0.89449	4.31377	0.392466	568.385	1	17/33
5103, LTQ-EJ-3A	K.DKELVASAGLDR.Q	1273.67	-226.64	3	CID	3.47933e-07	0.956816	5.05999	0.452156	1365.03	1	34/66
5104, LTQ-EJ-3A	K.TLISASSDTTVK.V	1222.65	-131.498	2	CID	0.000346356	0.926241	3.60771	0.462898	1016.63	1	20/33
5112, LTQ-EJ-3A	K.TLISASSDTTVK.V	1222.65	-76.486	2	CID	4.19979e-05	0.920742	3.61506	0.514524	1025.83	1	20/33
5145, LTQ-EJ-3A	K.DKELVASAGLDR.Q	1273.67	-63.0049	2	CID	0.000110455	0.800932	3.48256	0.25636	736.231	1	18/33
5252, LTQ-EJ-3A	K.DRLSASDM*LQVR.K	1406.71	770.566	2	CID	4.80387e-06	0.614006	3.48112	0.36251	103.816	1	14/33
5258, LTQ-EJ-3A	K.DRLSASDM*LQVR.K	1406.71	-98.0761	2	CID	4.83436e-08	0.808887	3.19778	0.38271	295.939	1	20/33
5260, LTQ-EJ-3A	K.DRLSASDM*LQVR.K	1406.71	-52.2576	2	CID	1.19949e-07	0.751514	2.52756	0.408386	272.861	1	20/33
5279, LTQ-EJ-3A	K.DRLSASDM*LQVR.K	1406.71	-108.824	3	CID	0.000441999	0.900695	3.82258	0.245308	1276.49	1	32/66
5296, LTQ-EJ-3A	R.LSASDM*LQVR.K	1135.58	-81.0719	2	CID	1.9561e-06	0.915636	3.96109	0.393817	764.766	1	17/27
5297, LTQ-EJ-3A	K.DRLSASDM*LQVR.K	1406.71	-111.232	3	CID	0.000130543	0.924437	4.35235	0.372441	1273.85	1	32/66
5952, LTQ-EJ-3A	K.VDFEDEIKKR.F	1278.67	-34.6319	2	CID	5.67862e-08	0.62476	2.84736	0.294101	282.721	1	14/27
5961, LTQ-EJ-3A	K.VDFEDEIKKR.F	1278.67	-87.7114	2	CID	1.28855e-07	0.436784	2.86875	0.219301	186.814	1	12/27
6726, LTQ-EJ-3A	K.VQVSYVIR.D	963.562	-62.0243	2	CID	4.96056e-06	0.680046	2.5283	0.323513	410.382	1	13/21
7150, LTQ-EJ-3A	K.GGASIIQCHILNDKR.H	1681.88	33.7565	2	CID	3.08115e-08	0.936629	4.73393	0.377111	955.012	1	22/42
7152, LTQ-EJ-3A	K.GGASIIQCHILNDKR.H	1681.88	-197.047	2	CID	8.12608e-09	0.933701	4.70634	0.335645	969.379	1	21/42
7167, LTQ-EJ-3A	R.KVQVSYVIRDEVEK.Y	1691.93	-129.793	2	CID	8.20558e-10	0.940922	4.73422	0.469881	789.408	1	20/39
7176, LTQ-EJ-3A	R.KVQVSYVIRDEVEK.Y	1691.93	-95.7389	2	CID	7.3086e-12	0.967861	5.19327	0.481605	1341.44	1	23/39
7185, LTQ-EJ-3A	R.KVQVSYVIRDEVEK.Y	1691.93	712.713	3	CID	1.53296e-09	0.757106	4.25542	0.244478	362.01	1	24/78
7193, LTQ-EJ-3A	R.KVQVSYVIRDEVEK.Y	1691.93	353.413	3	CID	1.94357e-08	0.575737	3.52922	0.162014	436.745	1	24/78
7306, LTQ-EJ-3A	R.VLICEEKAPVLK.M	1398.8	159.702	2	CID	2.92364e-05	0.721266	3.6501	0.228842	455.08	1	15/33
7322, LTQ-EJ-3A	R.VLICEEKAPVLK.M	1398.8	55.2424	2	CID	2.0828e-06	0.841279	3.71596	0.374595	698.416	1	16/33
7407, LTQ-EJ-3A	K.GFCMSTLR.T	971.444	677.869	2	CID	3.37424e-05	0.911382	3.08465	0.303002	1079.31	1	17/21
7411, LTQ-EJ-3A	K.GFCMSTLR.T	971.444	-354.228	2	CID	2.74558e-05	0.906542	3.04134	0.319798	1016.11	1	17/21
7419, LTQ-EJ-3A	K.GGASIIQCHILNDKR.H	1681.88	567.536	3	CID	5.13952e-05	0.281629	2.6336	0.0913127	418.109	1	22/84
7435, LTQ-EJ-3A	K.GFCMSTLR.T	971.444	-13.5676	2	CID	0.000359785	0.849877	2.88201	0.303052	711.998	1	15/21
7846, LTQ-EJ-3A	K.IPFYLQPHASSGAK.T	1515.8	783.268	2	CID	5.11036e-05	0.314576	3.14904	0.119307	226.151	1	13/39
7897, LTQ-EJ-3A	K.IPFYLQPHASSGAK.T	1515.8	-120.464	2	CID	1.55484e-06	0.904782	4.27915	0.404078	699.985	1	19/39
7900, LTQ-EJ-3A	K.IPFYLQPHASSGAK.T	1515.8	-68.1182	2	CID	0.00023629	0.840968	4.04807	0.392137	497.424	1	17/39
8465, LTQ-EJ-3A	K.VQVSYVIRDEVEK.Y	1563.84	567.48	2	CID	9.80678e-08	0.936159	5.06314	0.446022	662.558	1	17/36
8470, LTQ-EJ-3A	K.VQVSYVIRDEVEK.Y	1563.84	-118.807	2	CID	1.73202e-07	0.915616	4.47576	0.379752	855.826	1	17/36
8472, LTQ-EJ-3A	K.VQVSYVIRDEVEK.Y	1563.84	-120.134	2	CID	1.55521e-07	0.934824	4.49245	0.427372	995.434	1	18/36
8675, LTQ-EJ-3A	K.DRLSASDMLQVR.K	1390.71	-457.298	2	CID	7.65533e-08	0.833244	3.52629	0.430264	423.806	1	18/33
8712, LTQ-EJ-3A	K.DRLSASDMLQVR.K	1390.71	105.694	2	CID	3.96766e-09	0.918563	4.42607	0.362105	553.365	1	20/33
9018, LTQ-EJ-3A	K.VEDLGKVDFEDEIKKR.F	1920.01	-103.459	2	CID	1.83575e-12	0.922446	4.58273	0.509228	644.5	1	20/45
9030, LTQ-EJ-3A	K.VEDLGKVDFEDEIKKR.F	1920.01	375.182	3	CID	2.43922e-11	0.917624	4.11766	0.408267	1088.4	1	34/90
9034, LTQ-EJ-3A	K.VEDLGKVDFEDEIKKR.F	1920.01	366.122	3	CID	6.38988e-08	0.947017	4.80502	0.460394	1197.12	1	34/90
9035, LTQ-EJ-3A	K.VEDLGKVDFEDEIKKR.F	1920.01	-107.273	2	CID	1.33227e-13	0.956417	5.06611	0.535804	877.432	1	23/45
9047, LTQ-EJ-3A	K.VEDLGKVDFEDEIKKR.F	1920.01	448.526	2	CID	6.84064e-12	0.951452	5.33587	0.443132	882.103	1	22/45
9494, LTQ-EJ-3A	R.LSASDMLQVR.K	1119.58	-214.885	2	CID	2.83918e-07	0.956771	4.06104	0.444695	1677.29	1	19/27
9504, LTQ-EJ-3A	R.LSASDMLQVR.K	1119.58	-108.142	2	CID	4.02968e-07	0.947164	4.22906	0.412671	1270.94	1	18/27
9586, LTQ-EJ-3A	K.FNKIPFYLQPHASSGAK.T	1905	424.874	3	CID	5.50917e-06	0.792605	4.07231	0.385966	375.341	1	28/96
9590, LTQ-EJ-3A	K.FNKIPFYLQPHASSGAK.T	1905	485.621	3	CID	0.000141826	0.733428	3.78975	0.260566	423.443	1	29/96
9593, LTQ-EJ-3A	K.FNKIPFYLQPHASSGAK.T	1905	671.937	2	CID	3.64887e-08	0.768162	3.59432	0.346263	403.423	1	20/48
9605, LTQ-EJ-3A	K.FNKIPFYLQPHASSGAK.T	1905	-165.573	2	CID	8.28178e-07	0.7257	3.02008	0.437059	317.49	1	19/48
9618, LTQ-EJ-3A	K.FNKIPFYLQPHASSGAK.T	1905	-67.148	2	CID	5.09621e-06	0.67883	2.98077	0.355381	353	1	19/48
9796, LTQ-EJ-3A	R.SADPPPAIWVATTK.S	1453.77	-278.575	2	CID	4.06106e-06	0.254437	2.49148	0.385302	84.9657	1	12/39
9942, LTQ-EJ-3A	K.FNKIPFYLQPHASSGAK.T	1905	586.713	2	CID	0.000380405	0.0510662	2.05413	0.167419	88.8614	2	10/48
9953, LTQ-EJ-3A	R.SADPPPAIWVATTK.S	1453.77	69.2333	3	CID	1.84256e-07	0.960339	4.83106	0.550187	1559.96	1	31/78
9959, LTQ-EJ-3A	R.SADPPPAIWVATTK.S	1453.77	55.5675	3	CID	6.33162e-10	0.955298	4.6105	0.522898	1549.41	1	32/78
10106, LTQ-EJ-3A	R.SADPPPAIWVATTK.S	1453.77	-291.59	2	CID	8.53174e-09	0.720672	3.10893	0.545258	150.731	1	17/39
10110, LTQ-EJ-3A	R.SADPPPAIWVATTK.S	1453.77	575.802	2	CID	1.69651e-05	0.794087	3.29548	0.526697	185.846	1	19/39
10736, LTQ-EJ-3A	K.ACKVEDLGKVDFEDEIK.K	1994.97	-55.2152	2	CID	0.000139034	0.772978	3.62563	0.339043	563.511	1	18/48
10870, LTQ-EJ-3A	K.VEDLGKVDFEDEIK.K	1635.81	48.2791	2	CID	5.7272e-10	0.970137	4.74078	0.459767	1869.85	1	24/39
10879, LTQ-EJ-3A	K.VEDLGKVDFEDEIK.K	1635.81	801.075	3	CID	5.43079e-09	0.706887	3.32158	0.499094	273.407	1	25/78
10881, LTQ-EJ-3A	K.VEDLGKVDFEDEIK.K	1635.81	573.257	2	CID	8.57984e-09	0.962564	5.14706	0.469175	1409.32	1	22/39
10886, LTQ-EJ-3A	K.VEDLGKVDFEDEIK.K	1635.81	190.131	3	CID	2.51957e-08	0.869352	3.58541	0.509143	536.327	1	32/78
10899, LTQ-EJ-3A	K.VEDLGKVDFEDEIK.K	1635.81	-44.4781	2	CID	9.50167e-10	0.973743	4.95388	0.477021	1971.75	1	25/39
10906, LTQ-EJ-3A	K.VEDLGKVDFEDEIK.K	1635.81	-54.8508	2	CID	2.75129e-10	0.966614	4.83906	0.494742	1669.01	1	23/39
11158, LTQ-EJ-3A	K.IINLDNESQTTSSSNNEKPGEQEKEEDIAVLAEEK.I	3888.85	236.4	3	CID	1.33227e-13	0.930088	5.60853	0.543635	557.466	1	32/204
11367, LTQ-EJ-3A	R.NGVNALQLDPALNR.L	1494.8	510.87	2	CID	2.86974e-07	0.125671	2.68825	0.0914427	236.155	2	10/39
11423, LTQ-EJ-3A	R.NGVNALQLDPALNR.L	1494.8	474.285	2	CID	1.51176e-06	0.364978	2.88847	0.165036	432.714	1	14/39
11431, LTQ-EJ-3A	R.NGVNALQLDPALNR.L	1494.8	557.255	2	CID	3.50668e-07	0.636531	3.31161	0.330047	489.32	1	15/39
11890, LTQ-EJ-3A	R.NGVNALQLDPALNR.L	1494.8	561.338	2	CID	1.98829e-08	0.678894	3.33487	0.317106	479.991	1	15/39
11908, LTQ-EJ-3A	R.NGVNALQLDPALNR.L	1494.8	498.947	2	CID	1.77115e-07	0.793991	3.66727	0.315386	677.5	1	17/39
11942, LTQ-EJ-3A	R.ASGDYDNDCTNPITPLCTQPDQVIK.G	2822.26	53.2758	2	CID	6.29505e-05	0.725454	3.42642	0.539639	145.016	1	15/72
11952, LTQ-EJ-3A	R.ASGDYDNDCTNPITPLCTQPDQVIK.G	2822.26	-1.89774	3	CID	0.000238702	0.139715	2.54623	0.0849193	115.14	3	18/144
11965, LTQ-EJ-3A	R.ASGDYDNDCTNPITPLCTQPDQVIK.G	2822.26	489.003	2	CID	3.42237e-05	0.821386	4.11095	0.511297	199.832	1	17/72
12005, LTQ-EJ-3A	R.ASGDYDNDCTNPITPLCTQPDQVIK.G	2822.26	134.591	2	CID	4.62025e-07	0.654435	3.24472	0.473392	208.228	1	17/72
13228, LTQ-EJ-3A	K.DTNNNVAYWDVLK.A	1551.74	52.1714	2	CID	1.22406e-07	0.857487	4.24106	0.418407	580.948	1	15/36
13231, LTQ-EJ-3A	K.DTNNNVAYWDVLK.A	1551.74	-107.679	2	CID	2.85241e-08	0.910468	4.41474	0.405738	752.925	1	17/36
14147, LTQ-EJ-3A	K.IELLCQDQVLDPNM*DLR.T	2088.01	410.767	2	CID	4.32987e-14	0.852252	3.87888	0.424742	550.018	1	19/48
14187, LTQ-EJ-3A	K.IELLCQDQVLDPNM*DLR.T	2088.01	-128.725	2	CID	0.000357517	0.700129	3.6346	0.415648	308.83	1	13/48
14354, LTQ-EJ-3A	K.GNGYFQVPPHTPVIFGEAGGR.T	2200.09	378.21	3	CID	0.000299738	0.503613	2.98237	0.34851	236.028	1	25/120
14721, LTQ-EJ-3A	K.GNGYFQVPPHTPVIFGEAGGR.T	2200.09	374.798	3	CID	0.000159037	0.348025	2.93619	0.355103	131.856	1	19/120
14808, LTQ-EJ-3A	K.GNGYFQVPPHTPVIFGEAGGR.T	2200.09	378.21	3	CID	4.75119e-06	0.426253	2.67767	0.409395	182.93	1	22/120
14986, LTQ-EJ-3A	K.GNGYFQVPPHTPVIFGEAGGR.T	2200.09	339.427	3	CID	3.63637e-08	0.241677	2.58596	0.236458	134.809	1	20/120
15192, LTQ-EJ-3A	R.VHDEGVWALQVNDAFTHVYSGGR.D	2557.22	122.718	3	CID	1.66533e-15	0.91657	4.24264	0.442023	1253.16	1	37/132
15919, LTQ-EJ-3A	K.IELLCQDQVLDPNMDLR.T	2072.02	207.053	2	CID	0.000218583	0.626305	3.18238	0.416555	320.095	1	13/48
16222, LTQ-EJ-3A	R.VHDEGVWALQVNDAFTHVYSGGR.D	2557.22	114.198	3	CID	1e-30	0.95769	6.12991	0.604761	729.313	1	34/132
16242, LTQ-EJ-3A	R.VHDEGVWALQVNDAFTHVYSGGR.D	2557.22	291.201	3	CID	4.996e-15	0.972076	6.18345	0.607351	1554.09	1	41/132
18127, LTQ-EJ-3A	K.M*VYVPNWFSVDLK.T	1613.8	-124.177	2	CID	1.0585e-10	0.912933	3.38857	0.546357	846.078	1	23/36
18136, LTQ-EJ-3A	K.M*VYVPNWFSVDLK.T	1613.8	467.944	2	CID	8.18667e-11	0.919009	3.81463	0.478162	682.813	1	21/36
18154, LTQ-EJ-3A	K.M*VYVPNWFSVDLK.T	1613.8	-221.603	2	CID	1.65689e-10	0.908918	3.22179	0.496592	837.606	1	23/36
18171, LTQ-EJ-3A	K.M*VYVPNWFSVDLK.T	1613.8	-190.59	2	CID	1.21677e-10	0.908468	3.09341	0.510718	826.402	1	23/36
18610, LTQ-EJ-3A	K.MVYVPNWFSVDLK.T	1597.81	-530.612	2	CID	0.000951322	0.163473	2.57047	0.104523	248.958	1	11/36
gi|42560227|ref|NP_005340.2| recombining binding protein suppressor of hairless isoform 1 [Homo sapiens] [MASS=55637]						2.22045e-16	19.3597	230.35	41.6	55601.6	42560227	83 (83 0 0 0 0)
3341, LTQ-EJ-3A	K.TLYISDSDKRK.H	1325.71	-119.961	2	CID	1.04097e-05	0.817782	3.19397	0.376879	481.86	1	17/30	3
3344, LTQ-EJ-3A	K.TLYISDSDKRK.H	1325.71	-56.4264	2	CID	0.000150553	0.7876	3.27749	0.372673	353.266	1	16/30	3
3353, LTQ-EJ-3A	K.TLYISDSDKRK.H	1325.71	791.718	2	CID	1.53793e-05	0.853669	3.56428	0.393274	425.892	1	18/30	3
3355, LTQ-EJ-3A	K.TLYISDSDKRK.H	1325.71	-98.4146	2	CID	9.62429e-05	0.795147	3.32331	0.382409	428.05	1	16/30	3
3358, LTQ-EJ-3A	K.TLYISDSDKRK.H	1325.71	-23.4619	2	CID	0.000139477	0.761398	3.15271	0.366928	374.193	1	16/30	3
3375, LTQ-EJ-3A	K.TLYISDSDKRK.H	1325.71	-28.8025	2	CID	1.47084e-05	0.836722	3.33297	0.336255	562.824	1	18/30	3
3378, LTQ-EJ-3A	K.TLYISDSDKRK.H	1325.71	-21.6203	2	CID	0.000138481	0.853362	3.49142	0.422496	479.725	1	17/30	3
3405, LTQ-EJ-3A	K.TLYISDSDKRK.H	1325.71	-102.466	2	CID	2.62522e-06	0.770609	3.3657	0.367241	377.023	1	15/30	3
3407, LTQ-EJ-3A	K.TLYISDSDKRK.H	1325.71	-44.2719	2	CID	0.000114493	0.844869	3.48382	0.38321	492.185	1	17/30	3
4197, LTQ-EJ-3A	K.TLYISDSDKR.K	1197.61	-150.534	2	CID	0.000131621	0.81703	3.34124	0.331991	545.594	1	15/27	3
4222, LTQ-EJ-3A	K.TLYISDSDKR.K	1197.61	38.8485	2	CID	2.0178e-06	0.93589	3.81765	0.439482	1079.86	1	18/27	3
4597, LTQ-EJ-3A	K.NADLCIASGTK.V	1149.56	-79.0697	2	CID	5.08668e-06	0.695115	3.64149	0.373017	177.159	1	14/30	3
4619, LTQ-EJ-3A	K.NADLCIASGTK.V	1149.56	-98.2899	2	CID	7.57424e-06	0.591714	3.52922	0.400225	206.577	1	13/30	3
4636, LTQ-EJ-3A	K.NADLCIASGTK.V	1149.56	-443.764	1	CID	6.68373e-06	0.0943914	1.90024	0.228426	150.388	1	12/30	3
4659, LTQ-EJ-3A	K.TLYISDSDK.R	1041.51	796.532	1	CID	1.31368e-05	0.600355	2.911	0.207758	594.004	1	14/24	3
4877, LTQ-EJ-3A	R.DGYIHYGQTVK.L	1280.63	-42.876	2	CID	4.39615e-06	0.895121	3.1477	0.447163	860.534	1	19/30	3
4886, LTQ-EJ-3A	R.DGYIHYGQTVK.L	1280.63	-46.5935	2	CID	9.23584e-08	0.899035	3.26116	0.437751	811.854	1	19/30	3
4907, LTQ-EJ-3A	R.DGYIHYGQTVK.L	1280.63	-9.70442	2	CID	4.26264e-08	0.887479	2.97152	0.421152	839.874	1	19/30	3
5102, LTQ-EJ-3A	K.NADLCIASGTK.V	1149.56	764.39	2	CID	0.000560888	0.400918	2.85326	0.21059	390.405	1	12/30	3
5219, LTQ-EJ-3A	R.DGYIHYGQTVK.L	1280.63	798.806	2	CID	7.44273e-09	0.853664	3.43296	0.394293	549.095	1	17/30	3
5225, LTQ-EJ-3A	R.DGYIHYGQTVK.L	1280.63	53.7792	2	CID	5.21135e-07	0.903817	3.59467	0.442056	629.98	1	19/30	3
5468, LTQ-EJ-3A	K.ERGDQTVLILHAK.V	1479.83	-20.5372	2	CID	8.6366e-07	0.844314	3.74583	0.430758	413.714	1	17/36	3
5476, LTQ-EJ-3A	K.ERGDQTVLILHAK.V	1479.83	-130.083	2	CID	3.37448e-08	0.900048	3.83332	0.443086	626.192	1	20/36	3
6255, LTQ-EJ-3A	R.M*YLCLSQER.I	1215.55	-27.5849	2	CID	9.01246e-06	0.955603	4.18605	0.445599	1173.81	1	18/24	3
6263, LTQ-EJ-3A	R.M*YLCLSQER.I	1215.55	-85.5295	2	CID	3.303e-06	0.944641	3.97541	0.441463	1047.88	1	17/24	3
6394, LTQ-EJ-3A	R.M*YLCLSQER.I	1215.55	695.769	2	CID	4.48662e-07	0.933149	3.6041	0.348528	1109.12	1	18/24	3
6396, LTQ-EJ-3A	R.M*YLCLSQER.I	1215.55	-48.2722	2	CID	2.36075e-07	0.938338	3.54245	0.395801	1170	1	18/24	3
6407, LTQ-EJ-3A	R.GDQTVLILHAK.V	1194.68	-38.3926	2	CID	4.69949e-05	0.927415	4.14673	0.423373	868.268	1	18/30	3
6410, LTQ-EJ-3A	R.GDQTVLILHAK.V	1194.68	-69.8634	2	CID	0.000784577	0.918937	4.26525	0.457027	762.209	1	16/30	3
7104, LTQ-EJ-3A	R.IIQFQATPCPK.E	1302.69	99.2676	2	CID	1.39712e-06	0.951303	4.1507	0.316398	1563.98	1	20/30	3
7107, LTQ-EJ-3A	R.IIQFQATPCPK.E	1302.69	-168.92	2	CID	1.28655e-06	0.94967	3.76732	0.39052	1688.38	1	20/30	3
7143, LTQ-EJ-3A	R.IIQFQATPCPK.E	1302.69	-66.0307	2	CID	4.16048e-06	0.947982	4.17334	0.393758	1301.62	1	19/30	3
7169, LTQ-EJ-3A	R.IIQFQATPCPK.E	1302.69	-143.713	2	CID	0.000496999	0.735113	2.70195	0.163894	1017.15	1	16/30	3
7780, LTQ-EJ-3A	K.ERGDQTVLILHAK.V	1479.83	-700.003	2	CID	0.000507652	0.437014	2.65158	0.238801	401.582	1	14/36	3
8016, LTQ-EJ-3A	R.M*YLCLSQER.I	1215.55	-140.662	2	CID	8.9509e-05	0.498531	3.13094	0.0809631	334.944	1	12/24	3
8020, LTQ-EJ-3A	R.MYLCLSQER.I	1199.55	795.04	2	CID	5.62327e-06	0.948425	3.64734	0.431011	1300.94	1	18/24	3
8024, LTQ-EJ-3A	R.MYLCLSQER.I	1199.55	-124.593	2	CID	1.55718e-06	0.958233	3.89535	0.46585	1450.42	1	19/24	3
8026, LTQ-EJ-3A	R.M*YLCLSQER.I	1215.55	-85.0274	2	CID	0.000187062	0.737003	3.30598	0.279996	520.041	1	12/24	3
8578, LTQ-EJ-3A	R.KVDKQTALLDADDPVSQLHK.C	2221.18	603.349	3	CID	4.46976e-12	0.958719	5.70416	0.504788	1374.27	1	34/114	3
8583, LTQ-EJ-3A	R.KVDKQTALLDADDPVSQLHK.C	2221.18	191.092	2	CID	8.88178e-15	0.929921	5.11432	0.567256	556.007	1	20/57	3
8588, LTQ-EJ-3A	R.KVDKQTALLDADDPVSQLHK.C	2221.18	338.488	2	CID	4.94049e-13	0.947564	5.93954	0.577143	461.172	1	18/57	3
8597, LTQ-EJ-3A	R.KVDKQTALLDADDPVSQLHK.C	2221.18	629.893	3	CID	3.17801e-12	0.955724	5.24522	0.473952	1356.75	1	37/114	3
8607, LTQ-EJ-3A	R.KVDKQTALLDADDPVSQLHK.C	2221.18	-163.224	3	CID	3.03091e-13	0.962613	5.52194	0.534761	1416.16	1	36/114	3
8611, LTQ-EJ-3A	R.KVDKQTALLDADDPVSQLHK.C	2221.18	-131.239	3	CID	2.81508e-10	0.965241	6.02126	0.501604	1359.88	1	37/114	3
8621, LTQ-EJ-3A	R.KVDKQTALLDADDPVSQLHK.C	2221.18	-160.305	2	CID	2.22045e-16	0.872632	3.95889	0.529586	502.189	1	20/57	3
9472, LTQ-EJ-3A	K.VDKQTALLDADDPVSQLHK.C	2093.09	307.958	3	CID	8.14848e-11	0.933685	4.80136	0.461123	1152.57	1	34/108	3
9490, LTQ-EJ-3A	K.VDKQTALLDADDPVSQLHK.C	2093.09	-171.263	3	CID	2.33799e-10	0.972958	7.00522	0.554537	1243.33	1	33/108	3
9491, LTQ-EJ-3A	K.VDKQTALLDADDPVSQLHK.C	2093.09	339.137	2	CID	1.03306e-12	0.955369	5.77664	0.54896	711.592	1	20/54	3
9502, LTQ-EJ-3A	K.VDKQTALLDADDPVSQLHK.C	2093.09	-119.847	2	CID	3.48055e-13	0.9512	5.27859	0.571077	674.452	1	22/54	3
9756, LTQ-EJ-3A	R.QPVQVPVTLVR.N	1235.75	153.566	3	CID	0.000239955	0.723584	3.04149	0.39528	583.587	1	23/60	3
9765, LTQ-EJ-3A	R.QPVQVPVTLVR.N	1235.75	-36.6151	3	CID	0.000665672	0.872182	3.69565	0.512212	686.106	1	26/60	3
9834, LTQ-EJ-3A	K.LVCSVTGMALPR.L	1303.69	-174.661	2	CID	1.06742e-05	0.624658	2.88769	0.268269	551.368	1	17/33	3
9846, LTQ-EJ-3A	K.QTALLDADDPVSQLHK.C	1750.9	529.035	2	CID	2.46002e-09	0.885027	4.1752	0.442568	547.166	1	19/45	3
9849, LTQ-EJ-3A	K.QTALLDADDPVSQLHK.C	1750.9	-54.9988	2	CID	2.232e-08	0.85988	3.89597	0.465207	519.317	1	18/45	3
9856, LTQ-EJ-3A	K.QTALLDADDPVSQLHK.C	1750.9	451.508	2	CID	6.61048e-08	0.909658	4.09697	0.475651	693.514	1	21/45	3
9857, LTQ-EJ-3A	K.QTALLDADDPVSQLHK.C	1750.9	-35.067	3	CID	3.74257e-05	0.718765	3.05297	0.440265	582.259	1	25/90	3
9864, LTQ-EJ-3A	K.LVCSVTGMALPR.L	1303.69	-168.95	2	CID	4.32309e-10	0.931458	3.49094	0.44162	1260.17	1	20/33	3
9865, LTQ-EJ-3A	K.QTALLDADDPVSQLHK.C	1750.9	-133.363	2	CID	4.80405e-07	0.887011	4.08352	0.533241	563.972	1	18/45	3
9867, LTQ-EJ-3A	K.QTALLDADDPVSQLHK.C	1750.9	17.4312	3	CID	1.34973e-05	0.806863	3.45966	0.48246	558.931	1	26/90	3
9883, LTQ-EJ-3A	K.LVCSVTGM*ALPR.L	1319.68	942.88	2	CID	3.86053e-05	0.735583	3.38152	0.263709	589.752	1	16/33	3
10387, LTQ-EJ-3A	K.EPNKEM*INDGASWTIISTDK.A	2265.07	370.46	2	CID	2.96221e-08	0.558216	3.01034	0.448477	226.042	1	16/57	3
12181, LTQ-EJ-3A	K.QTALLDADDPVSQLHK.C	1750.9	-55.208	2	CID	1.91636e-08	0.760186	3.9534	0.381583	346.028	1	16/45	3
13083, LTQ-EJ-3A	K.QTALLDADDPVSQLHK.C	1750.9	475.073	2	CID	2.36024e-09	0.874902	4.3583	0.467822	467.122	1	19/45	3
13308, LTQ-EJ-3A	K.M*FYGNSDDIGVFLSKR.I	1864.89	73.5124	2	CID	4.45927e-11	0.770204	3.601	0.470253	252.443	1	16/45	3
13649, LTQ-EJ-3A	R.DGCSEQESQPCAFIGIGNSDQEM*QQLNLEGK.N	3485.49	304.604	3	CID	2.18775e-11	0.845259	4.31467	0.411638	414.049	1	33/180	3
14257, LTQ-EJ-3A	K.M*FYGNSDDIGVFLSK.R	1708.79	-187.924	2	CID	7.03215e-07	0.940496	4.11316	0.483832	1144.22	1	21/42	3
14267, LTQ-EJ-3A	K.M*FYGNSDDIGVFLSK.R	1708.79	-54.1946	2	CID	2.25553e-09	0.97308	5.61502	0.547392	1523.81	1	23/42	3
14291, LTQ-EJ-3A	K.M*FYGNSDDIGVFLSK.R	1708.79	-213.641	2	CID	6.9746e-09	0.954321	4.2418	0.573738	1374.38	1	23/42	3
14300, LTQ-EJ-3A	K.M*FYGNSDDIGVFLSK.R	1708.79	-183.638	2	CID	5.95435e-10	0.973137	4.62424	0.608327	1854.47	1	25/42	3
14323, LTQ-EJ-3A	K.M*FYGNSDDIGVFLSK.R	1708.79	-68.0255	3	CID	4.76745e-09	0.930932	4.50632	0.50621	984.498	1	31/84	3
14343, LTQ-EJ-3A	K.M*FYGNSDDIGVFLSK.R	1708.79	-31.1641	3	CID	4.03933e-09	0.931751	4.88225	0.486242	841.38	1	29/84	3
14809, LTQ-EJ-3A	K.M*FYGNSDDIGVFLSK.R	1708.79	866.339	2	CID	1.29535e-05	0.389418	2.71631	0.303688	390.427	1	16/42	3
14821, LTQ-EJ-3A	K.M*FYGNSDDIGVFLSK.R	1708.79	747.54	2	CID	8.62226e-07	0.642292	2.70008	0.344479	563.783	1	16/42	3
15134, LTQ-EJ-3A	K.M*FYGNSDDIGVFLSK.R	1708.79	400.858	2	CID	6.18768e-07	0.703215	3.23954	0.452272	403.204	1	14/42	3
15138, LTQ-EJ-3A	K.M*FYGNSDDIGVFLSK.R	1708.79	466.865	2	CID	2.89029e-06	0.659792	3.4404	0.456129	328.269	1	14/42	3
15167, LTQ-EJ-3A	R.CGESM*LCVVPDISAFR.E	1856.83	-129.769	2	CID	4.04591e-06	0.600726	2.76078	0.525835	319.088	1	15/45	3
15186, LTQ-EJ-3A	R.CGESM*LCVVPDISAFR.E	1856.83	-176.445	2	CID	1.1576e-09	0.728352	2.89879	0.588689	352.006	1	16/45	3
15685, LTQ-EJ-3A	R.FFCPPPCVYLM*GSGWK.K	1961.87	-146.699	2	CID	0.000253948	0.545844	2.7255	0.489046	174.69	1	14/45	3
15697, LTQ-EJ-3A	K.M*FYGNSDDIGVFLSK.R	1708.79	-386.375	2	CID	0.000799806	0.440253	2.99583	0.412146	219.201	1	12/42	3
15701, LTQ-EJ-3A	K.MFYGNSDDIGVFLSK.R	1692.79	-120.953	2	CID	2.50932e-10	0.892458	4.12443	0.484274	939.553	1	19/42	3
15727, LTQ-EJ-3A	R.FFCPPPCVYLM*GSGWK.K	1961.87	-121.351	3	CID	1.27059e-11	0.973404	5.94526	0.659457	1660.06	1	33/90	3
16443, LTQ-EJ-3A	K.MFYGNSDDIGVFLSK.R	1692.79	305.805	2	CID	1.35553e-06	0.573895	3.07497	0.376381	283.442	1	14/42	3
16451, LTQ-EJ-3A	K.MFYGNSDDIGVFLSK.R	1692.79	715.76	2	CID	5.36927e-08	0.0650163	2.2299	0.323355	86.6639	3	8/42	3
BLRF3/BERF1 EBNA-3A						3.33067e-15	15.9651	210.322	24.5763	103429		63 (63 0 0 0 0)
4041, LTQ-EJ-3A	K.IAM*QGPGETSGIR.R	1332.66	533.301	2	CID	3.47075e-05	0.79287	3.35079	0.274447	686.332	1	18/36
4045, LTQ-EJ-3A	K.IAM*QGPGETSGIR.R	1332.66	-10.7062	2	CID	1.177e-05	0.821184	3.51605	0.316838	627.309	1	18/36
4564, LTQ-EJ-3A	R.GSTYGTPRPPVPK.P	1356.73	-120.692	2	CID	4.63944e-05	0.212769	2.48863	0.12686	283.571	1	13/36
4585, LTQ-EJ-3A	R.GSTYGTPRPPVPK.P	1356.73	-51.9515	2	CID	0.000311983	0.571742	2.69486	0.343444	406.454	1	15/36
4779, LTQ-EJ-3A	K.IAMQGPGETSGIRR.A	1472.76	38.9694	2	CID	0.000670732	0.215155	2.83876	0.00995996	191.274	1	15/39
5539, LTQ-EJ-3A	K.RPPIFIR.R	898.562	96.712	2	CID	0.000901188	0.767139	3.11115	0.228167	337.08	1	13/18
5649, LTQ-EJ-3A	K.IAMQGPGETSGIR.R	1316.66	-280.411	2	CID	7.31184e-05	0.609223	2.75754	0.255604	488.341	1	17/36
5658, LTQ-EJ-3A	K.IAMQGPGETSGIR.R	1316.66	-115.476	2	CID	3.50032e-10	0.878285	3.80901	0.393778	732.756	1	20/36
5767, LTQ-EJ-3A	R.RCHVTFSAGTFK.L	1410.69	-79.0664	2	CID	6.27691e-05	0.852625	3.99483	0.296943	436.69	1	19/33
6848, LTQ-EJ-3A	R.KRVDHDAGGSAPARPM*LPPQPDLPGR.E	2751.41	327.318	2	CID	4.28852e-05	0.169507	2.15712	0.438481	34.7345	1	12/75
7290, LTQ-EJ-3A	K.RVDHDAGGSAPARPM*LPPQPDLPGR.E	2623.32	297.695	2	CID	7.59844e-07	0.524425	3.01535	0.462725	61.7007	1	15/72
7774, LTQ-EJ-3A	R.VDHDAGGSAPARPM*LPPQPDLPGR.E	2467.21	227.853	3	CID	7.45154e-09	0.862413	4.24998	0.524851	484.937	1	29/138
7784, LTQ-EJ-3A	R.VDHDAGGSAPARPM*LPPQPDLPGR.E	2467.21	473.061	3	CID	1.13531e-08	0.868445	4.14384	0.493506	745.675	1	35/138
7810, LTQ-EJ-3A	R.VDHDAGGSAPARPM*LPPQPDLPGR.E	2467.21	-26.7256	2	CID	0.000100847	0.28665	2.0103	0.434323	104.289	1	16/69
7840, LTQ-EJ-3A	R.VDHDAGGSAPARPM*LPPQPDLPGR.E	2467.21	-176.622	3	CID	6.75866e-08	0.903797	4.31252	0.605759	720.351	1	34/138
7852, LTQ-EJ-3A	R.VDHDAGGSAPARPM*LPPQPDLPGR.E	2467.21	-469.179	3	CID	2.34196e-07	0.819458	3.9101	0.534343	465.944	1	28/138
8151, LTQ-EJ-3A	R.VDHDAGGSAPARPM*LPPQPDLPGR.E	2467.21	220.431	3	CID	7.33933e-07	0.774556	3.68255	0.434133	414.85	1	29/138
8161, LTQ-EJ-3A	R.VDHDAGGSAPARPM*LPPQPDLPGR.E	2467.21	155.79	3	CID	2.74418e-07	0.849657	4.06929	0.498818	486.906	1	30/138
8579, LTQ-EJ-3A	R.WRPAPWTPNPPR.S	1474.77	346.719	3	CID	0.000209003	0.868125	3.41427	0.434333	935.487	1	27/66
8587, LTQ-EJ-3A	R.WRPAPWTPNPPR.S	1474.77	93.2492	3	CID	2.01247e-05	0.614813	2.84127	0.26112	637.279	1	24/66
8622, LTQ-EJ-3A	R.WRPAPWTPNPPR.S	1474.77	-704.502	2	CID	0.000881079	0.792305	2.94664	0.239616	657.945	1	20/33
8721, LTQ-EJ-3A	R.TPEWPVQGEGGQNVTGPETR.R	2139.01	619.5	2	CID	4.3957e-08	0.924776	4.56917	0.544486	729.024	1	24/57
9783, LTQ-EJ-3A	K.IWEEVLTPDQR.V	1385.71	110.221	2	CID	3.56424e-08	0.879367	3.57771	0.359451	743.555	1	17/30
9858, LTQ-EJ-3A	K.IWEEVLTPDQR.V	1385.71	-196.693	2	CID	8.3629e-07	0.885055	2.77452	0.465373	927.787	1	18/30
9873, LTQ-EJ-3A	K.IWEEVLTPDQR.V	1385.71	628.469	2	CID	5.75028e-07	0.927631	3.63683	0.387902	1129.35	1	20/30
9877, LTQ-EJ-3A	K.IWEEVLTPDQR.V	1385.71	-137.759	2	CID	1.09499e-07	0.941191	3.29857	0.448354	1294.81	1	21/30
9904, LTQ-EJ-3A	K.IWEEVLTPDQR.V	1385.71	-103.667	2	CID	1.93417e-06	0.928764	3.08889	0.434147	1266.06	1	21/30
10044, LTQ-EJ-3A	R.VDHDAGGSAPARPM*LPPQPDLPGR.E	2467.21	-104.484	3	CID	9.9069e-06	0.567561	3.13485	0.316366	420.488	1	29/138
10173, LTQ-EJ-3A	R.VDHDAGGSAPARPM*LPPQPDLPGR.E	2467.21	-452.48	3	CID	1.00059e-07	0.646202	3.62756	0.232329	463.382	1	27/138
10744, LTQ-EJ-3A	R.AYGIDLLR.T	920.52	129.508	2	CID	1.4973e-05	0.843119	2.90573	0.369912	641.05	1	16/21
10748, LTQ-EJ-3A	R.AYGIDLLR.T	920.52	928.352	2	CID	6.30131e-06	0.851784	3.30995	0.278222	610.666	1	15/21
10802, LTQ-EJ-3A	R.AYGIDLLR.T	920.52	-11.9871	2	CID	3.64999e-06	0.884405	2.69452	0.390306	710.764	1	17/21
10810, LTQ-EJ-3A	R.AYGIDLLR.T	920.52	-6.28482	2	CID	2.44714e-05	0.876921	2.63165	0.413308	714.917	1	17/21
13143, LTQ-EJ-3A	R.TLLQAIGAAATR.I	1185.69	-72.5844	2	CID	1.835e-07	0.968417	4.95341	0.51347	1476.76	1	22/33
13144, LTQ-EJ-3A	R.TLLQAIGAAATR.I	1185.69	-72.5844	2	CID	1.03331e-07	0.962174	4.72444	0.482993	1360.37	1	21/33
13150, LTQ-EJ-3A	R.TLLQAIGAAATR.I	1185.69	775.127	2	CID	7.40241e-08	0.968949	5.00025	0.49519	1460.1	1	22/33
13151, LTQ-EJ-3A	R.TLLQAIGAAATR.I	1185.69	-70.5253	2	CID	3.58747e-08	0.964501	4.59607	0.489314	1505.74	1	22/33
13175, LTQ-EJ-3A	R.TLLQAIGAAATR.I	1185.69	-98.4883	3	CID	3.93397e-05	0.952359	4.63812	0.338032	1834.34	1	31/66
13213, LTQ-EJ-3A	R.TLLQAIGAAATR.I	1185.69	-129.723	2	CID	2.01085e-05	0.894023	3.68232	0.390133	906.016	1	18/33
13224, LTQ-EJ-3A	R.TLLQAIGAAATR.I	1185.69	-56.4837	3	CID	2.22681e-05	0.961951	4.99789	0.35703	1961.7	1	30/66
13296, LTQ-EJ-3A	R.TLLQAIGAAATR.I	1185.69	-114.011	1	CID	1.03239e-05	0.290619	2.92874	0.26822	139.273	1	14/33
13890, LTQ-EJ-3A	R.YSIFFDYM*AIHR.S	1578.74	-192.497	2	CID	1.55954e-09	0.882992	3.63198	0.386969	750.502	1	17/33
13906, LTQ-EJ-3A	R.YSIFFDYM*AIHR.S	1578.74	873.717	3	CID	1.24899e-08	0.728099	3.17644	0.515249	283.915	1	23/66
13922, LTQ-EJ-3A	R.YSIFFDYM*AIHR.S	1578.74	231.409	3	CID	5.16242e-09	0.666499	2.93964	0.482475	311.138	1	21/66
13969, LTQ-EJ-3A	R.YSIFFDYM*AIHR.S	1578.74	-792.51	2	CID	2.29333e-08	0.881588	3.09265	0.529372	720.76	1	18/33
13985, LTQ-EJ-3A	R.YSIFFDYM*AIHR.S	1578.74	-225.745	2	CID	7.05012e-09	0.893761	3.34558	0.492399	732.139	1	18/33
14565, LTQ-EJ-3A	R.QWLYVQSSVGNIVQSCNPR.Y	2235.1	208.011	3	CID	2.66625e-06	0.896705	4.65771	0.451343	693.81	1	29/108
14572, LTQ-EJ-3A	R.QWLYVQSSVGNIVQSCNPR.Y	2235.1	-207.993	3	CID	0.000229766	0.53077	3.57298	0.266078	257.812	1	23/108
14578, LTQ-EJ-3A	R.QWLYVQSSVGNIVQSCNPR.Y	2235.1	388.384	2	CID	6.88893e-13	0.968215	6.00822	0.49667	1031.3	1	25/54
14582, LTQ-EJ-3A	R.QWLYVQSSVGNIVQSCNPR.Y	2235.1	351.027	2	CID	1.19349e-13	0.96577	6.43695	0.525402	827.816	1	21/54
16170, LTQ-EJ-3A	R.YSIFFDYMAIHR.S	1562.75	589.89	2	CID	3.96265e-08	0.449655	2.98834	0.317807	229.32	1	11/33
16195, LTQ-EJ-3A	R.YSIFFDYMAIHR.S	1562.75	190.608	3	CID	7.51799e-09	0.923732	4.30206	0.606797	773.565	1	29/66
16203, LTQ-EJ-3A	R.YSIFFDYMAIHR.S	1562.75	354.527	3	CID	2.04958e-08	0.858992	3.74168	0.538371	529.564	1	23/66
19568, LTQ-EJ-3A	R.APGVPAM*QPQYFDLPLIQPISQGAPVAPLR.A	3187.7	76.316	3	CID	3.33067e-15	0.959411	4.90741	0.64048	1531.28	1	44/174
19576, LTQ-EJ-3A	R.APGVPAM*QPQYFDLPLIQPISQGAPVAPLR.A	3187.7	3.59529	3	CID	7.84872e-12	0.960428	5.7315	0.624836	1100.5	1	41/174
19611, LTQ-EJ-3A	R.AIDQFFGSQISNTEM*YIM*YAM*AIR.Q	2848.3	419.228	3	CID	9.17872e-06	0.82517	4.09802	0.498642	276.427	1	26/138
19683, LTQ-EJ-3A	R.VSFM*EFLGFLQR.T	1489.75	-74.7414	2	CID	4.31051e-07	0.953539	4.27158	0.459655	1201.35	1	21/33
19692, LTQ-EJ-3A	R.VSFM*EFLGFLQR.T	1489.75	-76.4622	2	CID	4.22107e-10	0.922375	4.38523	0.466353	724.307	1	17/33
19693, LTQ-EJ-3A	R.VSFM*EFLGFLQR.T	1489.75	-76.4622	2	CID	3.66239e-07	0.931983	4.38962	0.469337	849.506	1	18/33
19694, LTQ-EJ-3A	R.VSFM*EFLGFLQR.T	1489.75	-110.968	3	CID	7.94502e-06	0.94716	4.74581	0.456992	1265.15	1	28/66
19701, LTQ-EJ-3A	R.VSFM*EFLGFLQR.T	1489.75	-63.9253	2	CID	2.49619e-07	0.931414	4.45355	0.414423	813.64	1	18/33
19702, LTQ-EJ-3A	R.VSFM*EFLGFLQR.T	1489.75	733.363	3	CID	1.44138e-06	0.933651	4.48529	0.409796	1174.5	1	27/66
19854, LTQ-EJ-3A	R.VSFMEFLGFLQR.T	1473.76	-137.481	2	CID	1.53866e-07	0.914312	3.51829	0.337837	992.316	1	21/33
gi|31377709|ref|NP_073743.2| ubiquitin specific peptidase 46 isoform 1 [Homo sapiens] [MASS=42442]						8.71525e-14	6.4442	80.3056	25.6831	42415.2	31377709	15 (15 0 0 0 0)
5144, LTQ-EJ-3A	R.DFSNTETLCSEQK.Y	1558.67	-126.026	2	CID	6.61344e-07	0.793671	3.80544	0.469689	385.183	1	15/36	1
8600, LTQ-EJ-3A	R.LFNTSSDAVNLDR.M	1451.71	-291.647	2	CID	3.7264e-08	0.762615	3.19762	0.36875	527.67	1	17/36	1
8608, LTQ-EJ-3A	R.LFNTSSDAVNLDR.M	1451.71	-53.5124	2	CID	1.97374e-07	0.937845	4.47936	0.443166	1093.69	1	20/36	1
11628, LTQ-EJ-3A	K.NSESGYILFYQSR.E	1563.74	-455.638	2	CID	2.84229e-08	0.878794	3.4532	0.389074	906.749	1	18/36	2
11844, LTQ-EJ-3A	K.NSESGYILFYQSRE.-	1692.79	-109.086	2	CID	1.4701e-09	0.830361	3.57245	0.413618	601.635	1	16/39	1
11851, LTQ-EJ-3A	K.NSESGYILFYQSRE.-	1692.79	-148.098	2	CID	1.25301e-09	0.909612	4.02676	0.427322	877.476	1	18/39	1
12112, LTQ-EJ-3A	K.KLPM*ILALHLK.R	1292.81	498.949	2	CID	7.69308e-05	0.612181	3.16065	0.29877	208.039	1	14/30	2
12145, LTQ-EJ-3A	R.M*YDLVAVVVHCGSGPNR.G	1889.9	241.598	3	CID	2.68679e-06	0.30018	2.62749	0.160279	337.372	1	22/96	2
12154, LTQ-EJ-3A	R.M*YDLVAVVVHCGSGPNR.G	1889.9	274.733	3	CID	2.59319e-07	0.757937	3.03038	0.354465	768.543	1	31/96	2
13389, LTQ-EJ-3A	R.VVFPLELR.L	972.588	-115.329	2	CID	6.90142e-05	0.68148	2.37946	0.380312	381.326	1	14/21	2
13390, LTQ-EJ-3A	R.VVFPLELR.L	972.588	-115.329	2	CID	6.36143e-06	0.777046	2.202	0.398377	456.216	1	15/21	2
13404, LTQ-EJ-3A	R.VVFPLELR.L	972.588	941.347	2	CID	1.83011e-05	0.798484	2.39201	0.396145	467.281	1	15/21	2
13405, LTQ-EJ-3A	R.VVFPLELR.L	972.588	-126.938	2	CID	5.31739e-06	0.771593	2.04356	0.365824	540.059	1	16/21	2
19424, LTQ-EJ-3A	K.IDAQAIEEFYGLTSDISK.N	1999.99	-94.2345	2	CID	8.71525e-14	0.957793	4.18669	0.580842	1413.89	1	24/51	2
19425, LTQ-EJ-3A	K.IDAQAIEEFYGLTSDISK.N	1999.99	475.282	3	CID	2.26009e-10	0.97686	6.11177	0.611467	1859.28	1	39/102	2
gi|34577081|ref|NP_055091.2| recombining binding protein L [Homo sapiens] [MASS=56750]						3.34177e-13	1.94882	20.264	2.51451	56714.7	34577081	12 (12 0 0 0 0)
12752, LTQ-EJ-3A	K.VWFGDVEAETM*YR.S	1618.72	462.203	2	CID	1.44951e-10	0.976843	4.99169	0.569448	1911.29	1	24/36	4
12755, LTQ-EJ-3A	K.VWFGDVEAETM*YR.S	1618.72	614.308	2	CID	6.13332e-11	0.97432	4.72926	0.515377	1909.55	1	24/36	4
12764, LTQ-EJ-3A	K.VWFGDVEAETM*YR.S	1618.72	-164.618	2	CID	6.27665e-12	0.972269	3.91941	0.607774	1971.85	1	24/36	4
12773, LTQ-EJ-3A	K.VWFGDVEAETM*YR.S	1618.72	-18.5459	2	CID	4.96942e-10	0.968246	4.47442	0.574617	1629.14	1	22/36	4
12784, LTQ-EJ-3A	K.VWFGDVEAETM*YR.S	1618.72	-110.406	3	CID	0.000696133	0.894939	4.0898	0.455442	734.562	1	28/72	4
12799, LTQ-EJ-3A	K.VWFGDVEAETM*YR.S	1618.72	240.371	3	CID	7.40038e-05	0.895108	4.06761	0.3744	802.406	1	30/72	4
14579, LTQ-EJ-3A	K.VWFGDVEAETMYR.S	1602.73	478.419	2	CID	3.34177e-13	0.976551	5.08399	0.621731	1650.28	1	24/36	4
14591, LTQ-EJ-3A	K.VWFGDVEAETM*YR.S	1618.72	690.399	2	CID	5.40465e-07	0.914867	4.45761	0.370614	816.8	1	19/36	4
14596, LTQ-EJ-3A	K.VWFGDVEAETMYR.S	1602.73	443.079	2	CID	6.18039e-11	0.976614	5.27985	0.583116	1648.25	1	24/36	4
14600, LTQ-EJ-3A	K.VWFGDVEAETMYR.S	1602.73	-223.51	2	CID	1.64548e-10	0.960684	3.8567	0.592039	1400.04	1	23/36	4
14607, LTQ-EJ-3A	K.VWFGDVEAETMYR.S	1602.73	-214.828	2	CID	3.0792e-12	0.96315	3.94672	0.594196	1423.57	1	23/36	4
14610, LTQ-EJ-3A	K.VWFGDVEAETM*YR.S	1618.72	-8.44079	2	CID	2.0195e-06	0.931219	4.5121	0.38918	934.838	1	18/36	4
gi|31317280|ref|NP_653175.2| WD repeat domain 20 isoform 2 [Homo sapiens] [MASS=62893]						5.46896e-11	9.74934	130.267	21.9684	62853.4	31317280	28 (28 0 0 0 0)
4218, LTQ-EJ-3A	R.NSTDSRPVSVTYR.F	1481.73	-30.7259	2	CID	1.71303e-05	0.577958	2.98025	0.362051	164.452	1	15/36	3
4229, LTQ-EJ-3A	R.NSTDSRPVSVTYR.F	1481.73	725.389	2	CID	4.07559e-08	0.419748	3.04796	0.307814	134.631	1	15/36	3
4232, LTQ-EJ-3A	R.NSTDSRPVSVTYR.F	1481.73	-44.2368	2	CID	1.67107e-07	0.729159	3.48097	0.436781	154.867	1	15/36	3
4395, LTQ-EJ-3A	K.SSVM*DGAIASGVSK.F	1324.64	710.209	2	CID	8.75296e-06	0.840371	3.78736	0.419948	565.966	1	18/39	3
4424, LTQ-EJ-3A	K.SSVM*DGAIASGVSK.F	1324.64	-104.612	2	CID	1.33817e-05	0.863283	3.55557	0.400955	771.423	1	19/39	3
4445, LTQ-EJ-3A	K.SSVM*DGAIASGVSK.F	1324.64	-77.335	2	CID	5.59345e-06	0.863322	3.58995	0.426115	789.384	1	18/39	3
4933, LTQ-EJ-3A	K.FATLSLHDRK.E	1187.65	-44.3067	2	CID	2.54735e-06	0.741477	3.25008	0.324395	413.726	1	14/27	3
4939, LTQ-EJ-3A	K.FATLSLHDRK.E	1187.65	-63.7327	2	CID	1.84262e-06	0.78609	3.44152	0.345275	369.031	1	15/27	3
5434, LTQ-EJ-3A	K.TLGTPLCPR.M	1014.54	-24.2103	2	CID	2.59961e-05	0.514029	2.45368	0.198639	318.696	1	14/24	3
6220, LTQ-EJ-3A	K.FATLSLHDR.K	1059.56	-1.05236	2	CID	1.43348e-08	0.81016	3.43705	0.310212	464.793	1	14/24	3
6246, LTQ-EJ-3A	K.FATLSLHDR.K	1059.56	23.9479	2	CID	0.000191638	0.877633	3.41403	0.30475	777.218	1	17/24	3
6591, LTQ-EJ-3A	K.SSVMDGAIASGVSK.F	1308.65	639.26	2	CID	1.67317e-05	0.921201	4.02565	0.448892	1038.62	1	22/39	3
7757, LTQ-EJ-3A	R.VSFVNLNDQSGNGDR.L	1621.76	359.886	2	CID	3.97805e-06	0.336301	2.56285	0.182866	325.726	1	16/42	2
10809, LTQ-EJ-3A	R.VFNFDSVELHGTM*K.S	1639.78	-369.598	2	CID	2.42323e-08	0.89495	3.94895	0.444385	641.134	1	19/39	3
10816, LTQ-EJ-3A	R.VFNFDSVELHGTM*K.S	1639.78	-26.5636	2	CID	1.03845e-05	0.90345	4.20892	0.410453	676.234	1	19/39	3
12343, LTQ-EJ-3A	R.VFNFDSVELHGTMK.S	1623.78	-138.737	2	CID	2.75202e-08	0.905969	4.09513	0.435832	780.525	1	18/39	3
12363, LTQ-EJ-3A	R.VFNFDSVELHGTMK.S	1623.78	-349.382	2	CID	6.22618e-08	0.91041	4.86791	0.504638	516.292	1	15/39	3
12589, LTQ-EJ-3A	K.FLACVSQDGFLR.V	1412.7	-63.3298	2	CID	1.43011e-07	0.939429	4.17903	0.428727	1096.04	1	20/33	3
12594, LTQ-EJ-3A	K.FLACVSQDGFLR.V	1412.7	-51.2325	2	CID	2.81246e-08	0.955816	4.26246	0.395751	1383.01	1	22/33	3
12610, LTQ-EJ-3A	K.FLACVSQDGFLR.V	1412.7	-270.539	2	CID	8.23323e-09	0.939849	3.46528	0.439247	1283.46	1	22/33	3
12621, LTQ-EJ-3A	K.FLACVSQDGFLR.V	1412.7	-553.789	2	CID	3.224e-08	0.924655	3.27558	0.425827	1257.52	1	21/33	3
14193, LTQ-EJ-3A	R.VSFVNLNDQSGNGDRLCFNVGR.E	2468.17	563.914	3	CID	2.0379e-08	0.532507	2.86481	0.274786	426.855	1	29/126	2
16069, LTQ-EJ-3A	R.M*EDVPLLEPLICK.K	1572.8	455.112	2	CID	2.37761e-08	0.86154	4.1541	0.513575	369.591	1	15/36	3
16080, LTQ-EJ-3A	R.M*EDVPLLEPLICK.K	1572.8	662.495	2	CID	8.92899e-07	0.893139	4.18387	0.459944	492.904	1	17/36	3
16091, LTQ-EJ-3A	R.M*EDVPLLEPLICK.K	1572.8	-65.0525	2	CID	8.61744e-07	0.784453	3.68169	0.444186	382.861	1	15/36	3
16104, LTQ-EJ-3A	R.M*EDVPLLEPLICK.K	1572.8	-522.738	2	CID	5.66453e-05	0.78262	3.45977	0.414044	404.892	1	16/36	3
16655, LTQ-EJ-3A	K.WTVGEGALNEFAFSPDGK.F	1924.91	398.354	2	CID	5.46896e-11	0.963673	5.18884	0.490317	1397.79	1	23/51	3
16682, LTQ-EJ-3A	K.WTVGEGALNEFAFSPDGK.F	1924.91	-25.7732	2	CID	1.95677e-08	0.956242	5.33288	0.494396	1058.75	1	21/51	3
gi|4557497|ref|NP_001319.1| C-terminal binding protein 1 isoform 1 [Homo sapiens] [MASS=47535]						1.44506e-10	4.57585	60.2552	18.1818	47505.6	4557497	14 (14 0 0 0 0)
3965, LTQ-EJ-3A	R.VGQAVALR.A	813.494	-317.727	2	CID	0.000456506	0.918573	3.56679	0.247194	1131.02	1	17/21	1
6836, LTQ-EJ-3A	R.ATWLHQALR.E	1095.61	999.172	2	CID	7.88512e-05	0.406473	2.49278	0.151172	282.672	1	13/24	1
6845, LTQ-EJ-3A	R.ATWLHQALR.E	1095.61	-9.83025	2	CID	0.000160183	0.52757	2.35886	0.116092	384.32	1	15/24	1
6853, LTQ-EJ-3A	R.ATWLHQALR.E	1095.61	87.772	2	CID	0.000992475	0.437915	2.42566	0.0885665	319.264	1	14/24	1
9305, LTQ-EJ-3A	R.IGSGFDNIDIK.S	1178.61	752.528	2	CID	6.5e-05	0.775312	3.03178	0.338952	553.756	1	17/30	1
9307, LTQ-EJ-3A	R.IGSGFDNIDIK.S	1178.61	-201.161	2	CID	0.000191324	0.884008	3.79693	0.397975	612.509	1	17/30	1
9309, LTQ-EJ-3A	R.IGSGFDNIDIK.S	1178.61	-60.1999	2	CID	8.2767e-06	0.865758	3.79239	0.421248	537.205	1	16/30	1
10339, LTQ-EJ-3A	K.DVATVAFCDAQSTQEIHEK.V	2148.99	323.876	2	CID	1.44506e-10	0.867699	4.36598	0.49046	410.322	1	16/54	1
10824, LTQ-EJ-3A	R.IRGETLGIIGLGR.V	1354.82	-136.904	2	CID	0.000229959	0.958551	4.89368	0.451053	1366.78	1	24/36	1
10845, LTQ-EJ-3A	R.IRGETLGIIGLGR.V	1354.82	68.2556	2	CID	1.59339e-05	0.909465	4.34437	0.39752	1065.33	1	21/36	1
10852, LTQ-EJ-3A	R.IRGETLGIIGLGR.V	1354.82	-420.147	3	CID	4.06253e-06	0.575905	2.99724	0.312397	396.064	1	24/72	1
10860, LTQ-EJ-3A	R.IRGETLGIIGLGR.V	1354.82	99.308	3	CID	1.39282e-05	0.803957	3.67816	0.360283	683.12	1	26/72	1
13314, LTQ-EJ-3A	R.GAALDVHESEPFSFSQGPLK.D	2116.03	-6.42284	3	CID	3.3889e-05	0.850537	3.80027	0.463215	806.927	1	29/114	1
13344, LTQ-EJ-3A	R.GAALDVHESEPFSFSQGPLK.D	2116.03	624.831	3	CID	7.51581e-06	0.941442	5.1036	0.491634	1022.13	1	33/114	1
