# Supplementary material for: The EBNA3 Family of Epstein-Barr Virus Nuclear Proteins Associates with the USP46/USP12 Deubiquitination Complexes to Regulate Lymphoblastoid Cell Line Growth
Source: PLoS Pathog. 2015 Apr 9;11(4):e1004822. doi: 10.1371/journal.ppat.1004822 (PMC4391933; doi:10.1371/journal.ppat.1004822)
Supplement: S2 Table — Result file from SEQUEST analysis of tandem affinity purified EBNA3B complexes exported into excel file format. (XLS) [file ppat.1004822.s012.xls]

## Sheet: Bioworks
Reference						P (pro)	Sf	Score	Coverage	MW	Accession	Peptide (Hits)		% Area
Scan(s), File	Peptide	MH+	DeltaM (ppm)	z	Type	P (pep)	Sf	XC	DeltaCn	Sp	RSp	Ions	Count	Peak Area
gi|18874090|ref|NP_065890.1| WD repeat domain 48 [Homo sapiens] [MASS=76210]		99				1e-30	20.0502	250.359	39.7	76162.4	18874090	99 (99 0 0 0 0)		1.60
4674, 102309-EJ-515-02	R.ASGDYDNDCTNPITPLCTQPDQVIK.G	2822.26	-7.53745	2	CID	4.28451e-07	0.893068	4.48836	0.698301	206.799	1	16/72		1798792
4969, 102309-EJ-515-01	R.ASGDYDNDCTNPITPLCTQPDQVIK.G	2822.26	-6.41288	2	CID	5.39301e-06	0.875494	4.113	0.680859	188.16	1	17/72		1461997
4684, 102309-EJ-515-02	R.ASGDYDNDCTNPITPLCTQPDQVIK.G	2822.26	-8.32076	3	CID	0.000164432	0.835758	4.62781	0.500239	165.319	1	24/144		1354787
4963, 102309-EJ-515-01	R.ASGDYDNDCTNPITPLCTQPDQVIK.G	2822.26	-5.80734	2	CID	1.4419e-07	0.695043	3.23196	0.68333	156.742	1	15/72		1449528
4676, 102309-EJ-515-02	R.ASGDYDNDCTNPITPLCTQPDQVIK.G	2822.26	-5.98035	2	CID	2.02061e-06	0.884793	4.17099	0.719741	218.14	1	17/72		1798792
4975, 102309-EJ-515-01	R.ASGDYDNDCTNPITPLCTQPDQVIK.G	2822.26	-5.59584	3	CID	5.79696e-05	0.751661	4.0743	0.388672	270.497	1	22/144		1181757
610, 102309-EJ-515-01	R.DGTQCLSGSSDGTIR.L	1553.69	-6.74311	2	CID	1.68209e-09	0.961326	4.26901	0.640326	1443.25	1	23/42		1208683
612, 102309-EJ-515-01	R.DGTQCLSGSSDGTIR.L	1553.69	-5.87886	2	CID	2.35377e-07	0.971328	4.43118	0.719292	1640.29	1	24/42		1208683
1042, 102309-EJ-515-01	K.DKELVASAGLDR.Q	1273.67	-6.07537	2	CID	5.76954e-09	0.951169	4.19396	0.494858	1253.9	1	20/33		12446447
1040, 102309-EJ-515-01	K.DKELVASAGLDR.Q	1273.67	-6.74625	2	CID	2.77245e-08	0.963669	4.46051	0.480552	1498.07	1	22/33		12446447
783, 102309-EJ-515-02	K.DKELVASAGLDR.Q	1273.67	-6.74625	2	CID	1.62114e-06	0.945432	4.07953	0.494094	1170.31	1	20/33		12264214
785, 102309-EJ-515-02	K.DKELVASAGLDR.Q	1273.67	-6.55457	2	CID	1.2892e-06	0.940957	3.79003	0.507211	1169.49	1	20/33		12264214
927, 102309-EJ-515-02	K.DRLSASDM*LQVR.K	1406.71	-5.311	2	CID	0.000499672	0.402951	2.50046	0.399593	117.341	1	14/33		ND
2832, 102309-EJ-515-02	K.DRLSASDMLQVR.K	1390.71	-6.21967	2	CID	3.93066e-10	0.878215	3.56603	0.428771	409.642	1	20/33		1474540
3041, 102309-EJ-515-01	K.DRLSASDMLQVR.K	1390.71	-5.34191	2	CID	2.83145e-10	0.914399	4.09771	0.451004	590.884	1	19/33		2276783
2837, 102309-EJ-515-02	K.DRLSASDMLQVR.K	1390.71	-5.07859	2	CID	9.03313e-08	0.752414	2.84804	0.433042	335.747	1	17/33		1474540
921, 102309-EJ-515-02	K.DRLSASDM*LQVR.K	1406.71	-7.13332	2	CID	8.38363e-06	0.730824	3.06003	0.439018	226.152	1	17/33		ND
3038, 102309-EJ-515-01	K.DRLSASDMLQVR.K	1390.71	-5.34191	2	CID	1.36643e-08	0.930372	4.35412	0.484438	609.558	1	20/33		2276783
10019, 102309-EJ-515-02	R.DSGGETESM*LLNETVPQWVIDITVDKNM*PK.F	3378.61	-7.61152	3	CID	1.26933e-06	0.574482	3.04003	0.453087	137.7	1	19/174		5071083
10030, 102309-EJ-515-02	R.DSGGETESM*LLNETVPQWVIDITVDKNM*PK.F	3378.61	-6.52761	3	CID	3.747e-12	0.77537	3.78038	0.528041	218.824	1	27/174		5071083
10221, 102309-EJ-515-01	R.DSGGETESM*LLNETVPQWVIDITVDKNM*PK.F	3378.61	-6.31082	3	CID	1.64052e-07	0.610157	3.23804	0.399871	184.697	1	22/174		4552111
5354, 102309-EJ-515-02	K.DTNNNVAYWDVLK.A	1551.74	-4.70448	2	CID	4.30498e-07	0.881796	4.21403	0.299436	739.278	1	17/36		6136515
5574, 102309-EJ-515-01	K.DTNNNVAYWDVLK.A	1551.74	-7.22181	2	CID	8.46185e-08	0.881661	4.09248	0.428056	664.259	1	15/36		5653846
5589, 102309-EJ-515-01	K.DTNNNVAYWDVLK.A	1551.74	-6.51381	2	CID	5.58096e-08	0.852832	3.945	0.451591	498.62	1	15/36		5880877
5359, 102309-EJ-515-02	K.DTNNNVAYWDVLK.A	1551.74	-5.72714	2	CID	3.95398e-09	0.744956	3.44509	0.293289	537.378	1	15/36		6136515
3293, 102309-EJ-515-02	K.FNKIPFYLQPHASSGAK.T	1905	-6.985	3	CID	3.4621e-06	0.876656	4.57673	0.621265	488.263	1	28/96		3218148
3289, 102309-EJ-515-02	K.FNKIPFYLQPHASSGAK.T	1905	-2.62058	2	CID	3.53646e-07	0.809122	3.42798	0.410889	477.711	1	21/48		4687416
3546, 102309-EJ-515-01	K.FNKIPFYLQPHASSGAK.T	1905	-6.21606	3	CID	2.99977e-05	0.899604	4.87239	0.568123	325.779	1	26/96		4519024
3542, 102309-EJ-515-01	K.FNKIPFYLQPHASSGAK.T	1905	-5.44711	3	CID	9.00722e-06	0.837638	4.21426	0.535714	329.667	1	25/96		4519024
3539, 102309-EJ-515-01	K.FNKIPFYLQPHASSGAK.T	1905	-5.76045	2	CID	9.87526e-07	0.806916	3.16539	0.443017	435.503	1	21/48		7462406
1956, 102309-EJ-515-02	K.GGASIIQCHILNDKR.H	1681.88	-6.5978	2	CID	6.21169e-07	0.943426	4.67474	0.516722	908.189	1	20/42		1764805
1974, 102309-EJ-515-02	K.GGASIIQCHILNDKR.H	1681.88	-6.88811	2	CID	1.35417e-08	0.879753	4.02934	0.394709	663	1	19/42		1764805
2178, 102309-EJ-515-01	K.GGASIIQCHILNDKR.H	1681.88	-5.5091	2	CID	1.93021e-07	0.872463	4.15856	0.497995	538.13	1	17/42		1308214
6326, 102309-EJ-515-01	K.IELLCQDQVLDPNM*DLR.T	2088.01	-5.36947	2	CID	1.94183e-08	0.86956	4.24144	0.580273	473.933	1	16/48		1974295
6098, 102309-EJ-515-02	K.IELLCQDQVLDPNM*DLR.T	2088.01	-7.12334	2	CID	1.18914e-05	0.809598	4.19074	0.590766	277.267	1	13/48		1966231
2596, 102309-EJ-515-01	K.IPFYLQPHASSGAK.T	1515.8	-5.86686	2	CID	1.16572e-05	0.865268	3.55303	0.394566	777.477	1	19/39		8756671
2593, 102309-EJ-515-01	K.IPFYLQPHASSGAK.T	1515.8	-6.18898	2	CID	6.10232e-06	0.828372	3.22533	0.391462	784.316	1	18/39		8756671
2426, 102309-EJ-515-02	K.IPFYLQPHASSGAK.T	1515.8	-5.46419	2	CID	3.7428e-05	0.759228	3.37224	0.389131	423.644	1	17/39		6214063
2424, 102309-EJ-515-02	K.IPFYLQPHASSGAK.T	1515.8	-4.57834	2	CID	1.64476e-06	0.872884	3.20898	0.509753	779.464	1	19/39		6214063
1339, 102309-EJ-515-02	R.KIYCTDLRNPDIR.V	1663.86	-5.74706	2	CID	3.94436e-06	0.403766	3.07554	0.235558	156.823	1	13/36		2186487
1606, 102309-EJ-515-01	R.KIYCTDLRNPDIR.V	1663.86	-8.09477	2	CID	1.33463e-05	0.440675	3.0796	0.328345	147.488	1	12/36		1529862
1016, 102309-EJ-515-02	R.KVQVSYVIR.D	1091.66	-6.15302	2	CID	0.000384235	0.544207	2.6481	0.297754	322.534	1	12/24		699674
1018, 102309-EJ-515-02	R.KVQVSYVIR.D	1091.66	-6.26484	2	CID	0.000210953	0.406817	2.71091	0.189931	321.074	1	12/24		699674
2204, 102309-EJ-515-01	R.KVQVSYVIRDEVEK.Y	1691.93	-6.05841	2	CID	8.79059e-09	0.895398	4.26746	0.509623	478.295	1	17/39		6219845
2202, 102309-EJ-515-01	R.KVQVSYVIRDEVEK.Y	1691.93	-6.92419	2	CID	5.73899e-06	0.917518	4.34781	0.450541	753.75	1	18/39		6219845
2012, 102309-EJ-515-02	R.KVQVSYVIRDEVEK.Y	1691.93	-6.56345	2	CID	2.2865e-12	0.925224	4.47049	0.513432	628.828	1	18/39		8850964
2008, 102309-EJ-515-02	R.KVQVSYVIRDEVEK.Y	1691.93	-6.27485	2	CID	2.0884e-10	0.926982	4.99411	0.520303	393.26	1	17/39		ND
2220, 102309-EJ-515-01	R.KVQVSYVIRDEVEK.Y	1691.93	-6.21065	3	CID	0.000444517	0.228008	2.79893	0.240829	187.368	1	19/78		1631193
942, 102309-EJ-515-02	R.LSASDM*LQVR.K	1135.58	-5.82456	2	CID	5.26668e-07	0.865459	3.21715	0.452431	640.808	1	16/27		4099125
1184, 102309-EJ-515-01	R.LSASDM*LQVR.K	1135.58	-6.57703	2	CID	3.93078e-07	0.863119	3.41484	0.526209	483.919	1	16/27		2927246
1187, 102309-EJ-515-01	R.LSASDM*LQVR.K	1135.58	-7.22201	2	CID	6.00327e-05	0.903067	3.50742	0.453968	668.361	1	18/27		2927246
940, 102309-EJ-515-02	R.LSASDM*LQVR.K	1135.58	-6.14705	2	CID	9.9499e-07	0.801063	2.96095	0.380312	584.863	1	16/27		4099125
8508, 102309-EJ-515-02	K.M*VYVPNWFSVDLK.T	1613.8	-4.13376	2	CID	1.27951e-08	0.703053	2.71499	0.504754	357.367	1	16/36		17502870
8512, 102309-EJ-515-02	K.M*VYVPNWFSVDLK.T	1613.8	-5.26838	2	CID	5.11566e-08	0.843059	2.97826	0.538035	476.252	1	18/36		17502870
8684, 102309-EJ-515-01	K.M*VYVPNWFSVDLK.T	1613.8	-5.1171	2	CID	2.15861e-10	0.90836	3.41335	0.541684	572.976	1	21/36		16419567
8687, 102309-EJ-515-01	K.M*VYVPNWFSVDLK.T	1613.8	-5.1171	2	CID	3.70368e-06	0.904753	3.16853	0.599015	575.549	1	21/36		16419567
3626, 102309-EJ-515-02	R.SADPPPAIWVATTK.S	1453.77	-4.75443	2	CID	5.01588e-08	0.619595	2.87105	0.470276	126.487	1	16/39		ND
3784, 102309-EJ-515-01	R.SADPPPAIWVATTK.S	1453.77	-6.43379	2	CID	8.48937e-05	0.383442	2.25812	0.392785	141.8	1	15/39		ND
3517, 102309-EJ-515-02	R.SADPPPAIWVATTK.S	1453.77	-5.51014	2	CID	7.0444e-05	0.193757	2.47781	0.371024	69.2779	2	10/39		ND
3895, 102309-EJ-515-01	R.SADPPPAIWVATTK.S	1453.77	-6.01395	2	CID	0.000183238	0.365982	2.42425	0.368802	122.867	1	15/39		ND
3630, 102309-EJ-515-02	R.SADPPPAIWVATTK.S	1453.77	-5.67808	2	CID	0.000881772	0.343685	2.36917	0.356654	159.273	1	17/39		ND
956, 102309-EJ-515-01	K.SGGDLTLHYR.Q	1118.56	-7.54106	2	CID	4.35845e-07	0.894614	3.50734	0.411563	826.121	1	16/27		2779930
708, 102309-EJ-515-02	K.SGGDLTLHYR.Q	1118.56	-5.68582	2	CID	1.00965e-08	0.929259	3.8922	0.410587	910.449	1	18/27		2430331
953, 102309-EJ-515-01	K.SGGDLTLHYR.Q	1118.56	-6.88627	2	CID	3.49154e-08	0.920264	3.82559	0.399954	809.684	1	18/27		2779930
706, 102309-EJ-515-02	K.SGGDLTLHYR.Q	1118.56	-6.34061	2	CID	1.17764e-08	0.934316	3.68441	0.438203	1058.14	1	18/27		2430331
1105, 102309-EJ-515-01	K.TLISASSDTTVK.V	1222.65	-7.29646	2	CID	2.87447e-05	0.925088	3.62463	0.567262	847.964	1	19/33		2876216
845, 102309-EJ-515-02	K.TLISASSDTTVK.V	1222.65	-6.29805	2	CID	5.18456e-05	0.877054	3.15222	0.611135	674.548	1	17/33		5073961
1107, 102309-EJ-515-01	K.TLISASSDTTVK.V	1222.65	-7.19662	2	CID	4.50781e-05	0.839223	3.73733	0.540873	417.927	1	14/33		2876216
1229, 102309-EJ-515-02	K.VDFEDEIKKR.F	1278.67	-4.94179	2	CID	1.58766e-07	0.290627	2.96952	0.0978805	190.984	1	12/27		2367154
1493, 102309-EJ-515-01	K.VDFEDEIKKR.F	1278.67	-6.56472	2	CID	5.65354e-05	0.417907	2.57498	0.31237	194.546	1	12/27		2154379
1491, 102309-EJ-515-01	K.VDFEDEIKKR.F	1278.67	-7.61486	2	CID	1.03502e-07	0.297876	2.88527	0.199834	154.106	1	10/27		2154379
1232, 102309-EJ-515-02	K.VDFEDEIKKR.F	1278.67	-5.22819	2	CID	1.97093e-05	0.141885	2.44459	0.110095	163.31	1	10/27		2367154
3942, 102309-EJ-515-02	K.VEDLGKVDFEDEIK.K	1635.81	-5.67381	2	CID	3.39137e-08	0.949987	4.20999	0.556668	1056.74	1	21/39		5120628
4218, 102309-EJ-515-01	K.VEDLGKVDFEDEIK.K	1635.81	-7.01703	2	CID	6.46094e-12	0.951167	4.27083	0.589092	1016.59	1	21/39		4406644
4221, 102309-EJ-515-01	K.VEDLGKVDFEDEIK.K	1635.81	-6.2708	2	CID	3.00675e-09	0.966459	4.69089	0.618272	1221.66	1	23/39		4406644
3935, 102309-EJ-515-02	K.VEDLGKVDFEDEIK.K	1635.81	-5.67381	2	CID	1.35456e-10	0.964291	5.24743	0.595824	951.194	1	21/39		5120628
2959, 102309-EJ-515-02	K.VEDLGKVDFEDEIKKR.F	1920.01	-7.13794	2	CID	1.30506e-08	0.893775	4.01936	0.542304	596.101	1	18/45		1874575
2961, 102309-EJ-515-02	K.VEDLGKVDFEDEIKKR.F	1920.01	-5.33297	3	CID	2.04281e-13	0.877835	3.98481	0.491629	646.664	1	28/90		1942307
2966, 102309-EJ-515-02	K.VEDLGKVDFEDEIKKR.F	1920.01	-5.71444	3	CID	2.46501e-10	0.92425	4.63462	0.498306	822.629	1	30/90		1942307
3173, 102309-EJ-515-01	K.VEDLGKVDFEDEIKKR.F	1920.01	-7.2651	2	CID	5.61177e-10	0.921853	4.67429	0.474387	594.691	1	19/45		2557003
3174, 102309-EJ-515-01	K.VEDLGKVDFEDEIKKR.F	1920.01	-7.04958	3	CID	1.13687e-12	0.907852	4.46876	0.430937	885.802	1	30/90		1771895
3179, 102309-EJ-515-01	K.VEDLGKVDFEDEIKKR.F	1920.01	-6.47738	3	CID	1.5698e-10	0.953001	5.66786	0.555346	825.648	1	31/90		1771895
3166, 102309-EJ-515-01	K.VEDLGKVDFEDEIKKR.F	1920.01	-3.64115	2	CID	3.56054e-11	0.832776	4.21943	0.452457	275.307	1	15/45		2557003
2952, 102309-EJ-515-02	K.VEDLGKVDFEDEIKKR.F	1920.01	-6.94721	2	CID	2.18453e-09	0.921154	5.1459	0.438754	404.287	1	19/45		1874575
7385, 102309-EJ-515-01	R.VHDEGVWALQVNDAFTHVYSGGR.D	2557.22	-6.09586	3	CID	3.88578e-15	0.974161	6.2782	0.665424	1513.7	1	44/132		10542421
7229, 102309-EJ-515-02	R.VHDEGVWALQVNDAFTHVYSGGR.D	2557.22	-5.26575	4	CID	9.90103e-09	0.88521	4.0529	0.582919	799.474	1	39/198		2532702
7392, 102309-EJ-515-01	R.VHDEGVWALQVNDAFTHVYSGGR.D	2557.22	-5.30823	3	CID	1e-30	0.978527	7.18319	0.655238	1373.47	1	44/132		10542421
7212, 102309-EJ-515-02	R.VHDEGVWALQVNDAFTHVYSGGR.D	2557.22	-4.37738	3	CID	1e-30	0.976181	6.55231	0.682924	1465.01	1	43/132		10547849
7210, 102309-EJ-515-02	R.VHDEGVWALQVNDAFTHVYSGGR.D	2557.22	-3.44654	3	CID	1e-30	0.974637	7.04445	0.657504	1083.03	1	42/132		10547849
7415, 102309-EJ-515-01	R.VHDEGVWALQVNDAFTHVYSGGR.D	2557.22	-4.02462	4	CID	7.46833e-08	0.890708	3.83656	0.573093	872.993	1	41/198		2882129
7407, 102309-EJ-515-01	R.VHDEGVWALQVNDAFTHVYSGGR.D	2557.22	-5.93405	4	CID	6.59472e-13	0.948874	5.10208	0.698564	943.13	1	44/198		2882129
2193, 102309-EJ-515-02	R.VLICEEKAPVLK.M	1398.8	-6.36858	2	CID	3.66782e-05	0.669655	3.22273	0.202747	531.36	1	15/33		5032594
2369, 102309-EJ-515-01	R.VLICEEKAPVLK.M	1398.8	-6.71765	2	CID	9.61709e-08	0.809668	3.66912	0.30704	614.624	1	16/33		4271204
2190, 102309-EJ-515-02	R.VLICEEKAPVLK.M	1398.8	-6.97945	2	CID	0.000250877	0.825953	3.75412	0.37259	676.399	1	16/33		5032594
2367, 102309-EJ-515-01	R.VLICEEKAPVLK.M	1398.8	-7.6776	2	CID	0.000681228	0.514702	3.60168	0.335919	338.228	1	12/33		4165729
2763, 102309-EJ-515-02	K.VQVSYVIRDEVEK.Y	1563.84	-5.85706	2	CID	2.20735e-07	0.950528	4.9291	0.512161	970.771	1	18/36		23186742
2760, 102309-EJ-515-02	K.VQVSYVIRDEVEK.Y	1563.84	-5.93512	2	CID	1.82473e-07	0.958916	5.08338	0.493565	1105.91	1	20/36		23186742
2928, 102309-EJ-515-01	K.VQVSYVIRDEVEK.Y	1563.84	-6.7157	2	CID	6.40852e-09	0.951806	4.92953	0.478449	1036.05	1	18/36		ND
2924, 102309-EJ-515-01	K.VQVSYVIRDEVEK.Y	1563.84	-7.2621	2	CID	2.16221e-07	0.841412	3.94795	0.323611	531.19	1	17/36		ND
BERF2a/b EBNA-3B		146				1e-30	19.5045	250.344	34.6	102796		146 (146 0 0 0 0)		10.47
7239, 102309-EJ-515-01	R.AHPVAIPYDDPLTNEEIDLAYAR.G	2583.27	-4.58458	3	CID	5.91021e-08	0.877042	4.53678	0.382742	712.681	1	30/132		390889
7188, 102309-EJ-515-02	R.AHPVAIPYDDPLTNEEIDLAYAR.G	2583.27	-3.38481	4	CID	1.10517e-05	0.838708	3.67361	0.556061	614.87	1	35/198		1825592
7153, 102309-EJ-515-02	R.AHPVAIPYDDPLTNEEIDLAYAR.G	2583.27	-5.31182	2	CID	1.72085e-14	0.937361	4.10563	0.599693	792.106	1	28/66		26058870
7143, 102309-EJ-515-02	R.AHPVAIPYDDPLTNEEIDLAYAR.G	2583.27	-5.68985	2	CID	3.44963e-11	0.820421	2.90841	0.508852	534.729	1	25/66		26058870
7121, 102309-EJ-515-02	R.AHPVAIPYDDPLTNEEIDLAYAR.G	2583.27	-5.00987	3	CID	1.82965e-12	0.972466	6.50483	0.59055	1552.67	1	38/132		ND
7080, 102309-EJ-515-02	R.AHPVAIPYDDPLTNEEIDLAYAR.G	2583.27	-4.65547	3	CID	9.56801e-11	0.900725	4.38734	0.370664	940.256	1	36/132		512266
7059, 102309-EJ-515-01	R.AHPVAIPYDDPLTNEEIDLAYAR.G	2583.27	-6.4275	3	CID	3.86854e-08	0.915164	4.99982	0.427857	958.027	1	31/132		1738907
7063, 102309-EJ-515-01	R.AHPVAIPYDDPLTNEEIDLAYAR.G	2583.27	-7.98688	3	CID	3.58461e-10	0.948775	5.53876	0.651906	995.169	1	33/132		1738907
6902, 102309-EJ-515-02	R.AHPVAIPYDDPLTNEEIDLAYAR.G	2583.27	-2.67079	3	CID	1.686e-10	0.941317	5.26263	0.501558	943.509	1	34/132		1868807
7374, 102309-EJ-515-01	R.AHPVAIPYDDPLTNEEIDLAYAR.G	2583.27	-5.08075	3	CID	3.58602e-13	0.970582	6.56437	0.540454	1339.37	1	38/132		142275120
7371, 102309-EJ-515-01	R.AHPVAIPYDDPLTNEEIDLAYAR.G	2583.27	-5.93653	4	CID	1.63661e-06	0.813285	3.52186	0.425136	713.977	1	39/198		1882282
7368, 102309-EJ-515-01	R.AHPVAIPYDDPLTNEEIDLAYAR.G	2583.27	-4.58458	3	CID	3.94684e-13	0.97243	6.88439	0.59154	1403.71	1	38/132		142275120
7365, 102309-EJ-515-01	R.AHPVAIPYDDPLTNEEIDLAYAR.G	2583.27	-5.46399	4	CID	3.45451e-05	0.808956	3.43354	0.499999	604.514	1	35/198		1902282
7325, 102309-EJ-515-01	R.AHPVAIPYDDPLTNEEIDLAYAR.G	2583.27	-5.68985	2	CID	7.79377e-13	0.940085	3.92438	0.636319	888.84	1	29/66		25245794
7322, 102309-EJ-515-01	R.AHPVAIPYDDPLTNEEIDLAYAR.G	2583.27	-5.78436	2	CID	7.21645e-14	0.930897	3.9301	0.59811	802.841	1	29/66		25245794
7236, 102309-EJ-515-01	R.AHPVAIPYDDPLTNEEIDLAYAR.G	2583.27	-4.79723	3	CID	3.93934e-10	0.866545	4.70873	0.370768	922.24	1	31/132		390889
7190, 102309-EJ-515-02	R.AHPVAIPYDDPLTNEEIDLAYAR.G	2583.27	-3.47932	4	CID	8.40862e-05	0.699419	3.34764	0.375186	501.351	1	34/198		1825592
4223, 102309-EJ-515-02	R.AIVTDFSVIK.A	1092.63	-4.92214	2	CID	0.000842003	0.759917	2.52898	0.416327	536.881	1	16/27		ND
4495, 102309-EJ-515-01	R.AIVTDFSVIK.A	1092.63	-6.03936	2	CID	0.000129107	0.506752	2.36198	0.400354	301.931	1	13/27		ND
4499, 102309-EJ-515-01	R.AIVTDFSVIK.A	1092.63	-5.59247	2	CID	9.71754e-07	0.865168	2.70044	0.585748	542.185	1	17/27		ND
4225, 102309-EJ-515-02	R.AIVTDFSVIK.A	1092.63	-5.25731	2	CID	3.56475e-07	0.766826	2.70226	0.445628	486.525	1	16/27		ND
4945, 102309-EJ-515-02	R.AKIEAYTEPEM*PHGGASHSPVVILENVGQGQQQTLECGGTAK.Q	4435.13	-7.52413	5	CID	4.49153e-05	0.634773	3.00202	0.319733	628.203	1	51/492		6546321
5228, 102309-EJ-515-01	R.AKIEAYTEPEM*PHGGASHSPVVILENVGQGQQQTLECGGTAK.Q	4435.13	-4.56535	5	CID	7.30041e-07	0.570303	2.88696	0.314079	356.015	1	44/492		6220674
4957, 102309-EJ-515-02	R.AKIEAYTEPEM*PHGGASHSPVVILENVGQGQQQTLECGGTAK.Q	4435.13	-8.14341	5	CID	0.000103896	0.730494	3.64879	0.396113	463.184	1	49/492		6546321
5149, 102309-EJ-515-01	R.ATPESQAPTVVLQRPPTQQEPGPVGPLSVQAR.L	3335.77	-4.97011	4	CID	1.91404e-09	0.948323	5.53178	0.692613	807.795	1	51/279		275926
5174, 102309-EJ-515-01	R.ATPESQAPTVVLQRPPTQQEPGPVGPLSVQAR.L	3335.77	-5.24054	3	CID	1e-30	0.792671	2.80924	0.587662	622.187	1	42/186		139365520
5200, 102309-EJ-515-01	R.ATPESQAPTVVLQRPPTQQEPGPVGPLSVQAR.L	3335.77	-5.10222	5	CID	3.11025e-07	0.695275	3.274	0.233931	709.456	1	47/372		2112919
5172, 102309-EJ-515-01	R.ATPESQAPTVVLQRPPTQQEPGPVGPLSVQAR.L	3335.77	-5.67967	3	CID	1e-30	0.870178	3.47577	0.675153	491.855	1	40/186		139365520
5144, 102309-EJ-515-01	R.ATPESQAPTVVLQRPPTQQEPGPVGPLSVQAR.L	3335.77	-7.09258	4	CID	2.24909e-11	0.892475	3.85063	0.568496	892.638	1	52/279		275926
4902, 102309-EJ-515-02	R.ATPESQAPTVVLQRPPTQQEPGPVGPLSVQAR.L	3335.77	-6.65748	5	CID	9.98892e-06	0.55116	2.63972	0.300734	525.149	1	43/372		2505902
4874, 102309-EJ-515-02	R.ATPESQAPTVVLQRPPTQQEPGPVGPLSVQAR.L	3335.77	-5.67967	3	CID	1e-30	0.680231	2.70433	0.518887	372.884	1	35/186		ND
4850, 102309-EJ-515-02	R.ATPESQAPTVVLQRPPTQQEPGPVGPLSVQAR.L	3335.77	-5.40924	4	CID	1.00605e-07	0.707121	3.22273	0.517881	286.483	1	33/279		198474
4835, 102309-EJ-515-02	R.ATPESQAPTVVLQRPPTQQEPGPVGPLSVQAR.L	3335.77	-1.89619	4	CID	8.22538e-06	0.904015	4.61095	0.626968	475.817	1	42/279		198474
7839, 102309-EJ-515-02	R.GAPTPTPPPQVLPTPMQLALR.A	2182.21	-5.43675	2	CID	2.39792e-11	0.815134	3.87961	0.5864	191.025	1	16/60		4782936
6502, 102309-EJ-515-01	R.GAPTPTPPPQVLPTPM*QLALR.A	2198.2	-5.30521	2	CID	2.5457e-08	0.842763	3.68675	0.67746	243.327	1	17/60		23479832
6499, 102309-EJ-515-01	R.GAPTPTPPPQVLPTPM*QLALR.A	2198.2	-6.19373	2	CID	2.79807e-07	0.781058	3.32877	0.682644	189.142	1	15/60		23479832
6370, 102309-EJ-515-01	R.GAPTPTPPPQVLPTPM*QLALR.A	2198.2	-6.63798	2	CID	5.1844e-08	0.713726	2.85811	0.669441	179.023	1	16/60		13774421
7843, 102309-EJ-515-02	R.GAPTPTPPPQVLPTPMQLALR.A	2182.21	-6.77929	2	CID	5.6133e-10	0.733028	3.34506	0.578709	197.844	1	16/60		4185903
6142, 102309-EJ-515-02	R.GAPTPTPPPQVLPTPM*QLALR.A	2198.2	-6.30479	2	CID	9.19938e-08	0.524169	2.81985	0.579929	118.351	1	13/60		ND
6149, 102309-EJ-515-02	R.GAPTPTPPPQVLPTPM*QLALR.A	2198.2	-5.74947	2	CID	5.38886e-08	0.746791	3.25221	0.687818	191.044	1	15/60		ND
6361, 102309-EJ-515-01	R.GAPTPTPPPQVLPTPM*QLALR.A	2198.2	-4.30564	2	CID	5.76344e-08	0.842691	3.64754	0.702502	230.828	1	17/60		ND
6280, 102309-EJ-515-02	R.GAPTPTPPPQVLPTPM*QLALR.A	2198.2	-4.52777	2	CID	8.77688e-09	0.827147	3.66718	0.644655	261.583	1	18/60		15327723
6278, 102309-EJ-515-02	R.GAPTPTPPPQVLPTPM*QLALR.A	2198.2	-5.08309	2	CID	1.92098e-08	0.830272	3.81766	0.671884	208.704	1	17/60		15327723
8011, 102309-EJ-515-01	R.GAPTPTPPPQVLPTPMQLALR.A	2182.21	-5.10112	2	CID	1.33735e-10	0.561526	2.58237	0.59332	172.78	1	16/60		4219536
8008, 102309-EJ-515-01	R.GAPTPTPPPQVLPTPMQLALR.A	2182.21	-5.213	2	CID	5.6168e-10	0.452674	2.62652	0.484862	153.556	1	15/60		4219536
2545, 102309-EJ-515-02	R.GAPTPTPPPQVPPVPR.Q	1607.89	-6.74074	2	CID	1.906e-07	0.784943	3.6098	0.558003	291.79	1	15/45		ND
2621, 102309-EJ-515-02	R.GAPTPTPPPQVPPVPR.Q	1607.89	-6.05747	2	CID	2.30969e-06	0.746177	3.03494	0.566662	346.13	1	17/45		99301792
2624, 102309-EJ-515-02	R.GAPTPTPPPQVPPVPR.Q	1607.89	-6.05747	2	CID	1.99408e-07	0.83955	3.37311	0.660587	366.617	1	17/45		99301792
2711, 102309-EJ-515-01	R.GAPTPTPPPQVPPVPR.Q	1607.89	-5.37419	2	CID	2.80425e-09	0.806899	3.11044	0.635992	361.971	1	17/45		116341496
2709, 102309-EJ-515-01	R.GAPTPTPPPQVPPVPR.Q	1607.89	-6.43706	2	CID	9.93117e-11	0.809672	3.39245	0.573216	355.746	1	17/45		116341496
2788, 102309-EJ-515-01	R.GAPTPTPPPQVPPVPR.Q	1607.89	-7.04442	2	CID	1.24571e-09	0.741968	2.95028	0.545277	366.209	1	18/45		116341496
2542, 102309-EJ-515-02	R.GAPTPTPPPQVPPVPR.Q	1607.89	-5.07051	2	CID	6.00952e-06	0.646281	3.20057	0.507998	238.839	1	14/45		ND
2791, 102309-EJ-515-01	R.GAPTPTPPPQVPPVPR.Q	1607.89	-6.74074	2	CID	2.12201e-06	0.699233	2.96733	0.571926	314.722	1	16/45		116341496
705, 102309-EJ-515-02	R.GQAMNIEAPR.L	1086.54	-5.38859	2	CID	0.000326453	0.90488	3.07778	0.53093	973.013	1	16/27		1803737
950, 102309-EJ-515-01	R.GQAMNIEAPR.L	1086.54	-7.86025	2	CID	9.18009e-06	0.862659	3.16903	0.511284	745.863	1	15/27		2187641
703, 102309-EJ-515-02	R.GQAMNIEAPR.L	1086.54	-6.17503	2	CID	1.17427e-05	0.895531	3.23486	0.565474	771.592	1	15/27		1803737
944, 102309-EJ-515-01	R.GQAMNIEAPR.L	1086.54	-6.73677	2	CID	8.46323e-05	0.900045	3.57764	0.559063	686.393	1	16/27		2187641
860, 102309-EJ-515-02	R.GVGPM*PPTDIPPSKR.A	1564.82	-5.9006	2	CID	0.000586857	0.362113	2.6242	0.436409	166.479	1	13/42		651824
863, 102309-EJ-515-02	R.GVGPM*PPTDIPPSKR.A	1564.82	-5.58856	2	CID	0.000745692	0.293527	2.37969	0.29344	255.103	1	14/42		651824
1121, 102309-EJ-515-01	R.GVGPM*PPTDIPPSKR.A	1564.82	-6.52467	2	CID	0.000239424	0.250991	2.33184	0.381356	171.567	1	12/42		73008
2763, 102309-EJ-515-01	R.HATTYSAGIVQIPR.I	1513.81	-5.62541	2	CID	8.53396e-10	0.944606	4.69356	0.64756	556.926	1	20/39		ND
2841, 102309-EJ-515-01	R.HATTYSAGIVQIPR.I	1513.81	-5.06094	2	CID	3.88578e-15	0.969391	4.60837	0.707778	1104.51	1	26/39		153244608
2588, 102309-EJ-515-02	R.HATTYSAGIVQIPR.I	1513.81	-5.86732	2	CID	1.76003e-09	0.918417	3.97412	0.580859	556.916	1	20/39		ND
2755, 102309-EJ-515-01	R.HATTYSAGIVQIPR.I	1513.81	-6.59306	2	CID	5.47153e-10	0.924939	4.21909	0.675912	441.964	1	18/39		ND
2583, 102309-EJ-515-02	R.HATTYSAGIVQIPR.I	1513.81	-6.0286	2	CID	5.65776e-09	0.934766	4.72007	0.606655	470.171	1	20/39		ND
2643, 102309-EJ-515-02	R.HATTYSAGIVQIPR.I	1513.81	-5.30286	2	CID	8.88178e-15	0.968167	4.74187	0.647235	1178.76	1	24/39		116346712
2645, 102309-EJ-515-02	R.HATTYSAGIVQIPR.I	1513.81	-5.14158	2	CID	1.33227e-14	0.968655	4.37927	0.670203	1291.07	1	26/39		116346712
2845, 102309-EJ-515-01	R.HATTYSAGIVQIPR.I	1513.81	-5.70604	2	CID	2.33147e-14	0.967909	4.46272	0.713432	1103.03	1	26/39		153244608
5582, 102309-EJ-515-01	K.IEAYTEPEM*PHGGASHSPVVILENVGQGQQQTLECGGTAK.Q	4236	-6.46339	4	CID	7.32098e-06	0.7858	3.38963	0.624103	366.024	1	40/351		3537841
5609, 102309-EJ-515-01	K.IEAYTEPEM*PHGGASHSPVVILENVGQGQQQTLECGGTAK.Q	4236	-6.57866	4	CID	4.996e-15	0.833227	3.63322	0.488032	957.028	1	48/351		3537841
5352, 102309-EJ-515-02	K.IEAYTEPEM*PHGGASHSPVVILENVGQGQQQTLECGGTAK.Q	4236	-5.88704	4	CID	6.70567e-07	0.880765	4.34395	0.628914	518.274	1	41/351		3762656
5346, 102309-EJ-515-02	K.IEAYTEPEM*PHGGASHSPVVILENVGQGQQQTLECGGTAK.Q	4236	-4.61908	4	CID	9.44994e-09	0.884045	4.57773	0.583369	462.895	1	38/351		3762656
5393, 102309-EJ-515-02	K.IEAYTEPEM*PHGGASHSPVVILENVGQGQQQTLECGGTAK.Q	4236	-5.06257	3	CID	5.2236e-13	0.805624	4.38764	0.51526	118.789	1	22/234		1070057
3708, 102309-EJ-515-01	K.IETAFLMAR.R	1051.56	-6.04144	2	CID	5.50172e-07	0.765967	2.62774	0.537747	387.956	1	14/24		7213961
3440, 102309-EJ-515-02	K.IETAFLMAR.R	1051.56	-5.5771	2	CID	6.34919e-05	0.859218	2.96618	0.466816	472.85	1	17/24		13187337
3437, 102309-EJ-515-02	K.IETAFLMAR.R	1051.56	-5.92535	2	CID	7.32347e-08	0.884913	2.75317	0.470619	550.725	1	18/24		13187337
2452, 102309-EJ-515-02	K.IETAFLM*AR.R	1067.56	-5.07546	2	CID	0.00070354	0.869498	3.2903	0.447424	495.305	1	16/24		13989737
3703, 102309-EJ-515-01	K.IETAFLMAR.R	1051.56	-5.69318	2	CID	3.24436e-05	0.799229	2.64071	0.396111	406.95	1	16/24		ND
2604, 102309-EJ-515-01	K.IETAFLM*AR.R	1067.56	-7.81975	2	CID	3.00843e-05	0.829823	3.33547	0.467672	333.296	1	14/24		ND
4607, 102309-EJ-515-01	R.ISDQNQKIETAFLMAR.R	1864.96	-4.46607	3	CID	6.43241e-06	0.925001	4.58115	0.604236	857.46	1	27/90		6142426
3959, 102309-EJ-515-01	R.ISDQNQKIETAFLM*AR.R	1880.95	-5.09223	2	CID	5.60521e-05	0.604086	3.1296	0.390071	229.513	1	15/45		ND
3866, 102309-EJ-515-01	R.ISDQNQKIETAFLM*AR.R	1880.95	-7.01387	3	CID	1.98604e-06	0.950346	4.83341	0.623597	994.322	1	31/90		11917008
4591, 102309-EJ-515-01	R.ISDQNQKIETAFLMAR.R	1864.96	-6.09523	2	CID	2.77206e-06	0.454761	2.92736	0.357096	198.474	1	13/45		ND
3834, 102309-EJ-515-01	R.ISDQNQKIETAFLM*AR.R	1880.95	-7.75305	2	CID	3.43952e-06	0.83798	4.15237	0.424447	279.876	1	17/45		ND
4322, 102309-EJ-515-02	R.ISDQNQKIETAFLMAR.R	1864.96	-4.85159	2	CID	2.49854e-07	0.6887	3.59615	0.374026	284.569	1	14/45		ND
3857, 102309-EJ-515-01	R.ISDQNQKIETAFLM*AR.R	1880.95	-5.45632	3	CID	1.84774e-09	0.920027	4.10381	0.58225	1125.6	1	31/90		11917008
3829, 102309-EJ-515-01	R.ISDQNQKIETAFLM*AR.R	1880.95	-7.75305	2	CID	0.000279169	0.559951	3.56504	0.448427	114.413	1	12/45		ND
4327, 102309-EJ-515-02	R.ISDQNQKIETAFLMAR.R	1864.96	-6.22614	2	CID	3.19873e-08	0.759268	4.10137	0.459712	222.121	1	12/45		14374913
4336, 102309-EJ-515-02	R.ISDQNQKIETAFLMAR.R	1864.96	-5.15335	3	CID	9.36112e-08	0.9007	4.63031	0.496321	671.852	1	24/90		7751085
4333, 102309-EJ-515-02	R.ISDQNQKIETAFLMAR.R	1864.96	-3.68062	3	CID	0.000461489	0.739766	3.12437	0.393185	680.715	1	25/90		7751085
3564, 102309-EJ-515-02	R.ISDQNQKIETAFLM*AR.R	1880.95	-4.57305	2	CID	8.70695e-07	0.751136	3.40033	0.390097	300.903	1	18/45		ND
3569, 102309-EJ-515-02	R.ISDQNQKIETAFLM*AR.R	1880.95	-6.84448	2	CID	1.0515e-06	0.811645	3.82883	0.512381	250.968	1	16/45		ND
3583, 102309-EJ-515-02	R.ISDQNQKIETAFLM*AR.R	1880.95	-3.99611	3	CID	1.06545e-09	0.927708	4.5753	0.503927	918.164	1	29/90		22726168
3586, 102309-EJ-515-02	R.ISDQNQKIETAFLM*AR.R	1880.95	-6.81918	3	CID	1.60917e-05	0.885346	4.56329	0.580681	594.53	1	25/90		22726168
4601, 102309-EJ-515-01	R.ISDQNQKIETAFLMAR.R	1864.96	-7.20796	2	CID	1.27351e-10	0.887003	3.65026	0.473925	765.708	1	20/45		12380277
9408, 102309-EJ-515-02	K.IVQAPIFYPPVLQPIQVM*GQGGSPTAM*AASAVTQAPTEYTR.E	4318.19	-8.46863	3	CID	2.06501e-13	0.945639	5.90892	0.703825	414.277	1	38/240		1558921
9412, 102309-EJ-515-02	K.IVQAPIFYPPVLQPIQVM*GQGGSPTAM*AASAVTQAPTEYTR.E	4318.19	-5.75482	3	CID	1.11022e-16	0.922125	4.79651	0.653023	538.627	1	41/240		1558921
9453, 102309-EJ-515-02	K.IVQAPIFYPPVLQPIQVM*GQGGSPTAM*AASAVTQAPTEYTR.E	4318.19	-4.07594	4	CID	9.16735e-08	0.924069	4.88613	0.549695	877.42	1	52/360		22230190
9455, 102309-EJ-515-02	K.IVQAPIFYPPVLQPIQVM*GQGGSPTAM*AASAVTQAPTEYTR.E	4318.19	-3.96286	4	CID	1.02265e-08	0.894156	4.40056	0.622116	798.553	1	50/360		22230190
9522, 102309-EJ-515-01	K.IVQAPIFYPPVLQPIQVM*GQGGSPTAM*AASAVTQAPTEYTR.E	4318.19	-7.9205	4	CID	0.000192989	0.412605	2.40228	0.267992	392.603	1	38/360		128564
9855, 102309-EJ-515-02	K.IVQAPIFYPPVLQPIQVM*GQGGSPTAMAASAVTQAPTEYTR.E	4302.19	-8.56443	4	CID	8.52052e-11	0.842328	4.02747	0.550969	410.502	1	40/360		2175693
9574, 102309-EJ-515-01	K.IVQAPIFYPPVLQPIQVM*GQGGSPTAM*AASAVTQAPTEYTR.E	4318.19	-7.19653	3	CID	2.51766e-10	0.933693	5.00495	0.717906	604.339	1	39/240		2123541
9585, 102309-EJ-515-01	K.IVQAPIFYPPVLQPIQVM*GQGGSPTAM*AASAVTQAPTEYTR.E	4318.19	-8.21421	3	CID	2.77112e-12	0.913645	5.22725	0.664081	305.707	1	32/240		2123541
9876, 102309-EJ-515-02	K.IVQAPIFYPPVLQPIQVM*GQGGSPTAMAASAVTQAPTEYTR.E	4302.19	-5.61353	4	CID	1.46195e-06	0.803189	4.65307	0.500542	467.174	1	40/360		2175693
10165, 102309-EJ-515-02	K.IVQAPIFYPPVLQPIQVMGQGGSPTAM*AASAVTQAPTEYTR.E	4302.19	-8.79142	4	CID	1.02031e-07	0.599714	3.04845	0.263492	640.929	1	44/360		3266660
10085, 102309-EJ-515-01	K.IVQAPIFYPPVLQPIQVM*GQGGSPTAMAASAVTQAPTEYTR.E	4302.19	-7.88345	4	CID	1.70227e-06	0.839166	4.50605	0.464765	627.234	1	44/360		2814871
9626, 102309-EJ-515-01	K.IVQAPIFYPPVLQPIQVM*GQGGSPTAM*AASAVTQAPTEYTR.E	4318.19	-4.07594	4	CID	2.77112e-12	0.94466	5.1157	0.616909	1130.42	1	53/360		22272836
9624, 102309-EJ-515-01	K.IVQAPIFYPPVLQPIQVM*GQGGSPTAM*AASAVTQAPTEYTR.E	4318.19	-4.64131	4	CID	1.4272e-10	0.928514	4.7562	0.651996	894.982	1	55/360		22272836
10087, 102309-EJ-515-01	K.IVQAPIFYPPVLQPIQVM*GQGGSPTAMAASAVTQAPTEYTR.E	4302.19	-5.84052	4	CID	8.20128e-10	0.766826	4.18084	0.438622	654.823	1	43/360		2814871
10145, 102309-EJ-515-02	K.IVQAPIFYPPVLQPIQVMGQGGSPTAM*AASAVTQAPTEYTR.E	4302.19	-8.11044	4	CID	1.47906e-07	0.760734	4.18439	0.433116	604.227	1	44/360		3266660
10336, 102309-EJ-515-01	K.IVQAPIFYPPVLQPIQVMGQGGSPTAM*AASAVTQAPTEYTR.E	4302.19	-5.84052	4	CID	2.28599e-07	0.641505	3.41749	0.401296	659.423	1	44/360		1918389
4578, 102309-EJ-515-01	K.NIPQTLPYNPTVYGR.P	1732.9	-5.5861	2	CID	5.27633e-12	0.782403	2.94846	0.591278	280.224	1	18/42		ND
4167, 102309-EJ-515-02	K.NIPQTLPYNPTVYGR.P	1732.9	-4.67035	2	CID	0.000168023	0.394208	2.23993	0.450138	162.095	1	14/42		ND
4455, 102309-EJ-515-01	K.NIPQTLPYNPTVYGR.P	1732.9	-6.14964	2	CID	1.32979e-06	0.342844	2.00253	0.5488	98.9292	1	14/42		ND
4459, 102309-EJ-515-01	K.NIPQTLPYNPTVYGR.P	1732.9	-5.093	2	CID	1.39425e-06	0.6073	2.5079	0.580236	175.031	1	15/42		ND
4576, 102309-EJ-515-01	K.NIPQTLPYNPTVYGR.P	1732.9	-5.72699	2	CID	4.65308e-09	0.735031	2.60623	0.638167	218.043	1	17/42		ND
4162, 102309-EJ-515-02	K.NIPQTLPYNPTVYGR.P	1732.9	-5.30433	2	CID	0.000265767	0.40273	2.80556	0.484008	95.0189	1	12/42		ND
4297, 102309-EJ-515-02	K.NIPQTLPYNPTVYGR.P	1732.9	-6.22009	2	CID	1.38183e-06	0.544389	2.26309	0.580927	175.012	1	15/42		ND
4295, 102309-EJ-515-02	K.NIPQTLPYNPTVYGR.P	1732.9	-4.38857	2	CID	6.32964e-08	0.70929	2.72877	0.61899	192.269	1	16/42		ND
614, 102309-EJ-515-01	R.QAAAGWQPSPGSGTSDK.I	1644.76	-6.13626	2	CID	6.8005e-05	0.848129	3.936	0.720742	214.783	1	14/48		1089130
616, 102309-EJ-515-01	R.QAAAGWQPSPGSGTSDK.I	1644.76	-6.73	2	CID	5.22835e-05	0.810764	3.39948	0.717716	247.397	1	15/48		1089130
9506, 102309-EJ-515-01	R.QAAAGWQPSPGSGTSDKIVQAPIFYPPVLQPIQVM*GQGGSPTAM*AASAVTQAPTEYTR.E	5943.93	-1.49323	5	CID	2.19859e-07	0.556116	2.577	0.310288	558.056	1	54/684		538432
3785, 102309-EJ-515-02	R.VM*ATLLPPVPQQPR.A	1562.87	-5.90284	2	CID	0.000339764	0.780959	3.52229	0.469214	279.709	1	16/39		ND
3648, 102309-EJ-515-02	R.VM*ATLLPPVPQQPR.A	1562.87	-6.05905	2	CID	7.21731e-05	0.591142	2.67545	0.456864	269.283	1	16/39		ND
3644, 102309-EJ-515-02	R.VM*ATLLPPVPQQPR.A	1562.87	-5.66852	2	CID	2.62313e-05	0.427353	2.25561	0.324447	311.982	1	16/39		ND
3911, 102309-EJ-515-01	R.VM*ATLLPPVPQQPR.A	1562.87	-6.60579	2	CID	4.5084e-05	0.487011	2.88967	0.374604	200.418	1	14/39		ND
3984, 102309-EJ-515-01	R.VM*ATLLPPVPQQPR.A	1562.87	-5.74662	2	CID	9.30034e-12	0.8781	3.1609	0.586474	484.794	1	21/39		203403344
3789, 102309-EJ-515-02	R.VM*ATLLPPVPQQPR.A	1562.87	-5.98094	2	CID	3.95935e-05	0.590889	3.1395	0.460752	209.538	1	15/39		ND
3987, 102309-EJ-515-01	R.VM*ATLLPPVPQQPR.A	1562.87	-5.98094	2	CID	1.52223e-11	0.879185	3.02942	0.565427	507.921	1	22/39		203403344
4560, 102309-EJ-515-02	R.VMATLLPPVPQQPR.A	1546.88	-6.25241	2	CID	7.45756e-05	0.215305	2.09251	0.413147	164.779	1	12/39		ND
4557, 102309-EJ-515-02	R.VMATLLPPVPQQPR.A	1546.88	-4.20064	2	CID	0.000860088	0.19344	2.47363	0.213323	180.279	1	12/39		ND
4824, 102309-EJ-515-01	R.VMATLLPPVPQQPR.A	1546.88	-4.75304	2	CID	2.37641e-05	0.160005	2.39265	0.316287	157.183	1	12/39		ND
4919, 102309-EJ-515-01	R.VMATLLPPVPQQPR.A	1546.88	-5.30544	2	CID	4.86726e-05	0.661756	2.1211	0.574045	306.999	1	18/39		64168864
4916, 102309-EJ-515-01	R.VMATLLPPVPQQPR.A	1546.88	-5.54218	2	CID	0.000823658	0.646989	2.38531	0.581772	255.03	1	16/39		64168864
5044, 102309-EJ-515-01	K.VNSFESGGDNVHPVLVTATLGCDEGTR.H	2831.33	-6.91505	3	CID	7.77156e-15	0.967075	6.3444	0.696004	1062.16	1	35/156		ND
5053, 102309-EJ-515-01	K.VNSFESGGDNVHPVLVTATLGCDEGTR.H	2831.33	-6.139	3	CID	1.52822e-12	0.957269	5.71989	0.659225	978.843	1	34/156		ND
5075, 102309-EJ-515-01	K.VNSFESGGDNVHPVLVTATLGCDEGTR.H	2831.33	-6.04802	2	CID	9.99201e-15	0.951678	5.30716	0.704234	535.934	1	23/78		6267012
4735, 102309-EJ-515-02	K.VNSFESGGDNVHPVLVTATLGCDEGTR.H	2831.33	-7.17374	3	CID	1.03743e-08	0.928377	5.84284	0.518186	489.005	1	29/156		ND
4804, 102309-EJ-515-02	K.VNSFESGGDNVHPVLVTATLGCDEGTR.H	2831.33	-5.96179	2	CID	8.16014e-14	0.959855	5.42011	0.75456	637.24	1	24/78		8979676
5109, 102309-EJ-515-01	K.VNSFESGGDNVHPVLVTATLGCDEGTR.H	2831.33	-7.08276	2	CID	5.55112e-15	0.962025	5.53072	0.731368	699.16	1	25/78		6267012
4789, 102309-EJ-515-02	K.VNSFESGGDNVHPVLVTATLGCDEGTR.H	2831.33	-7.08276	2	CID	2.22045e-15	0.942572	5.11218	0.705576	442.099	1	22/78		8979676
4756, 102309-EJ-515-02	K.VNSFESGGDNVHPVLVTATLGCDEGTR.H	2831.33	-5.94498	3	CID	3.18412e-12	0.947058	5.94687	0.536509	854.057	1	31/156		ND
10533, 102309-EJ-515-01	R.VSFIEFVGWLCK.K	1484.76	-5.83903	2	CID	4.12009e-10	0.968034	3.89811	0.578082	1907.79	1	22/33		31779310
10536, 102309-EJ-515-01	R.VSFIEFVGWLCK.K	1484.76	-4.03029	2	CID	1.45524e-08	0.969728	3.78767	0.652945	2001.15	1	23/33		33571160
10364, 102309-EJ-515-02	R.VSFIEFVGWLCK.K	1484.76	-5.51017	2	CID	4.28136e-10	0.967183	4.0457	0.580981	1737.76	1	22/33		30767534
10368, 102309-EJ-515-02	R.VSFIEFVGWLCK.K	1484.76	-5.09909	2	CID	1.98998e-09	0.964997	3.76976	0.578466	2010.84	1	23/33		32394316
gi|42560227|ref|NP_005340.2| recombining binding protein suppressor of hairless isoform 1 [Homo sapiens] [MASS=55637]		134				1e-30	19.459	230.289	47.8	55601.6	42560227	134 (134 0 0 0 0)		3.98
6901, 102309-EJ-515-01	R.CGESM*LCVVPDISAFR.E	1856.83	-5.32108	2	CID	4.27624e-07	0.901954	4.6279	0.624425	343.893	1	16/45	3	5017458
6745, 102309-EJ-515-02	R.CGESM*LCVVPDISAFR.E	1856.83	-5.91275	2	CID	2.6488e-10	0.884243	3.96932	0.552827	425.74	1	18/45	3	6266844
6894, 102309-EJ-515-01	R.CGESM*LCVVPDISAFR.E	1856.83	-9.06833	2	CID	4.60932e-07	0.919654	5.06816	0.639439	323.963	1	15/45	3	5017458
6737, 102309-EJ-515-02	R.CGESM*LCVVPDISAFR.E	1856.83	-5.32108	2	CID	1.55668e-09	0.805067	3.63162	0.55564	290.341	1	15/45	3	6266844
5904, 102309-EJ-515-01	R.DGCSEQESQPCAFIGIGNSDQEM*QQLNLEGK.N	3485.49	-6.18522	3	CID	1.60255e-11	0.861607	4.43037	0.69984	253.53	1	27/180	3	2362986
5901, 102309-EJ-515-01	R.DGCSEQESQPCAFIGIGNSDQEM*QQLNLEGK.N	3485.49	-6.50043	3	CID	1e-30	0.910447	4.40326	0.743721	581.953	1	36/180	3	2362986
1097, 102309-EJ-515-01	R.DGYIHYGQTVK.L	1280.63	-6.74948	2	CID	1.18483e-06	0.821344	3.24977	0.425588	474.196	1	16/30	3	2068365
877, 102309-EJ-515-01	R.DGYIHYGQTVK.L	1280.63	-7.3214	2	CID	1.64688e-05	0.853675	3.28625	0.509237	554.963	1	15/30	3	19831102
875, 102309-EJ-515-01	R.DGYIHYGQTVK.L	1280.63	-6.65416	2	CID	7.68058e-06	0.677338	2.96113	0.382221	365.092	1	14/30	3	19831102
836, 102309-EJ-515-02	R.DGYIHYGQTVK.L	1280.63	-6.74948	2	CID	3.18447e-06	0.742708	3.47044	0.365085	358.486	1	14/30	3	3121000
645, 102309-EJ-515-02	R.DGYIHYGQTVK.L	1280.63	-6.17755	2	CID	4.55543e-06	0.882734	2.91321	0.465659	799.069	1	19/30	3	5660042
648, 102309-EJ-515-02	R.DGYIHYGQTVK.L	1280.63	-5.89159	2	CID	5.48175e-06	0.898777	3.07656	0.480827	850.623	1	19/30	3	5660042
833, 102309-EJ-515-02	R.DGYIHYGQTVK.L	1280.63	-5.12903	2	CID	1.65074e-05	0.547902	2.72947	0.409209	344.017	1	14/30	3	3121000
1099, 102309-EJ-515-01	R.DGYIHYGQTVK.L	1280.63	-6.27288	2	CID	1.11992e-08	0.886845	3.53576	0.477134	662.805	1	18/30	3	2068365
3947, 102309-EJ-515-01	K.EPNKEM*INDGASWTIISTDK.A	2265.07	-7.86548	2	CID	8.67078e-08	0.536982	2.92032	0.538215	117.915	1	13/57	3	1563415
3953, 102309-EJ-515-01	K.EPNKEM*INDGASWTIISTDK.A	2265.07	-6.24871	2	CID	4.31145e-05	0.724785	3.54426	0.658933	133.826	1	13/57	3	1621623
3679, 102309-EJ-515-02	K.EPNKEM*INDGASWTIISTDK.A	2265.07	-5.602	2	CID	1.14747e-09	0.80949	3.7588	0.639646	219.837	1	16/57	3	1940977
3707, 102309-EJ-515-02	K.EPNKEM*INDGASWTIISTDK.A	2265.07	-5.49421	2	CID	1.25286e-08	0.568394	2.80851	0.530694	170.565	1	14/57	3	1940977
1013, 102309-EJ-515-02	K.ERGDQTVLILHAK.V	1479.83	-7.42132	2	CID	2.58909e-06	0.75381	2.77246	0.528176	391.749	1	16/36	3	45072520
1015, 102309-EJ-515-02	K.ERGDQTVLILHAK.V	1479.83	-5.35908	2	CID	8.01616e-07	0.792176	2.87386	0.63376	405.35	1	17/36	3	45072520
1025, 102309-EJ-515-02	K.ERGDQTVLILHAK.V	1479.83	-5.63626	3	CID	3.83758e-05	0.786322	3.35096	0.407462	745.81	1	26/72	3	4281745
1269, 102309-EJ-515-01	K.ERGDQTVLILHAK.V	1479.83	-6.62613	3	CID	2.98191e-05	0.895383	4.38258	0.488559	629.736	1	25/72	3	2350911
1264, 102309-EJ-515-01	K.ERGDQTVLILHAK.V	1479.83	-5.82186	3	CID	0.000406393	0.843283	3.73986	0.488462	762.49	1	26/72	3	2350911
1255, 102309-EJ-515-01	K.ERGDQTVLILHAK.V	1479.83	-6.43145	2	CID	1.26652e-06	0.899986	3.5784	0.657482	459.484	1	19/36	3	30376100
1253, 102309-EJ-515-01	K.ERGDQTVLILHAK.V	1479.83	-6.7614	2	CID	8.46797e-06	0.788528	2.95814	0.590719	308.739	1	16/36	3	30376100
7198, 102309-EJ-515-01	R.FFCPPPCVYLM*GSGWK.K	1961.87	-6.92607	3	CID	1.04565e-07	0.957661	5.10869	0.72059	930.925	1	30/90	3	1807353
7025, 102309-EJ-515-02	R.FFCPPPCVYLM*GSGWK.K	1961.87	-7.39273	3	CID	1.85846e-08	0.953171	5.22382	0.746924	762.317	1	30/90	3	1362018
6998, 102309-EJ-515-02	R.FFCPPPCVYLM*GSGWK.K	1961.87	-4.21259	2	CID	8.7327e-10	0.674421	3.07659	0.547613	121.833	1	14/45	3	8198708
7005, 102309-EJ-515-02	R.FFCPPPCVYLM*GSGWK.K	1961.87	-5.39479	2	CID	8.76737e-08	0.857968	3.51888	0.686376	203.799	1	17/45	3	8198708
7012, 102309-EJ-515-02	R.FFCPPPCVYLM*GSGWK.K	1961.87	-6.45941	3	CID	3.61424e-07	0.912554	4.41513	0.611271	614.224	1	26/90	3	1362018
7188, 102309-EJ-515-01	R.FFCPPPCVYLM*GSGWK.K	1961.87	-4.87276	3	CID	1.30405e-08	0.9573	5.52936	0.651033	853.733	1	29/90	3	1807353
1465, 102309-EJ-515-02	R.GDQTVLILHAK.V	1194.68	-7.22835	2	CID	6.83119e-07	0.85907	3.12492	0.470078	746.126	1	18/30	3	ND
1468, 102309-EJ-515-02	R.GDQTVLILHAK.V	1194.68	-5.79786	2	CID	6.00655e-06	0.842957	3.5837	0.462584	637.641	1	16/30	3	ND
1567, 102309-EJ-515-02	R.GDQTVLILHAK.V	1194.68	-6.30875	2	CID	8.57053e-08	0.896824	3.79782	0.576658	808.048	1	17/30	3	ND
1719, 102309-EJ-515-01	R.GDQTVLILHAK.V	1194.68	-5.69568	2	CID	4.31156e-06	0.881238	3.81757	0.43778	657.682	1	16/30	3	ND
1570, 102309-EJ-515-02	R.GDQTVLILHAK.V	1194.68	-6.30875	2	CID	6.58394e-06	0.889588	3.70631	0.545858	711.167	1	17/30	3	ND
1812, 102309-EJ-515-01	R.GDQTVLILHAK.V	1194.68	-6.41093	2	CID	1.03207e-06	0.851794	3.51502	0.508597	619.407	1	16/30	3	ND
1721, 102309-EJ-515-01	R.GDQTVLILHAK.V	1194.68	-6.1044	2	CID	1.88751e-06	0.888383	3.75168	0.443356	720.368	1	16/30	3	ND
1814, 102309-EJ-515-01	R.GDQTVLILHAK.V	1194.68	-6.30875	2	CID	1.48386e-06	0.911057	4.01016	0.521726	690.981	1	16/30	3	ND
2285, 102309-EJ-515-01	R.IIQFQATPCPK.E	1302.69	-5.40256	2	CID	9.15547e-09	0.961108	4.56179	0.540134	1371.59	1	19/30	3	30331356
2095, 102309-EJ-515-02	R.IIQFQATPCPK.E	1302.69	-6.33962	2	CID	9.00645e-07	0.960486	4.14518	0.564623	1525.05	1	20/30	3	39952896
2282, 102309-EJ-515-01	R.IIQFQATPCPK.E	1302.69	-6.33962	2	CID	9.30804e-10	0.958772	4.59705	0.563767	1357.26	1	19/30	3	30331356
2097, 102309-EJ-515-02	R.IIQFQATPCPK.E	1302.69	-6.43333	2	CID	2.87763e-06	0.961599	4.0215	0.51052	1512.61	1	20/30	3	39952896
2811, 102309-EJ-515-02	R.KVDKQTALLDADDPVSQLHK.C	2221.18	-6.43085	3	CID	1.67636e-09	0.965346	5.36262	0.65947	1465.06	1	36/114	3	4664753
3013, 102309-EJ-515-01	R.KVDKQTALLDADDPVSQLHK.C	2221.18	-8.03067	4	CID	0.000204105	0.803946	3.15959	0.449974	903.952	1	40/171	3	2333463
2800, 102309-EJ-515-02	R.KVDKQTALLDADDPVSQLHK.C	2221.18	-7.52394	2	CID	8.23785e-13	0.806534	3.50118	0.630137	368.213	1	17/57	3	5491573
2815, 102309-EJ-515-02	R.KVDKQTALLDADDPVSQLHK.C	2221.18	-5.11188	3	CID	4.00338e-09	0.967152	5.34529	0.720384	1356.23	1	35/114	3	4664753
2846, 102309-EJ-515-02	R.KVDKQTALLDADDPVSQLHK.C	2221.18	-6.27203	4	CID	5.68036e-07	0.765466	2.91651	0.455921	808.286	1	38/171	3	1482137
3030, 102309-EJ-515-01	R.KVDKQTALLDADDPVSQLHK.C	2221.18	-6.27203	4	CID	3.87879e-09	0.879989	3.83728	0.55245	769.223	1	38/171	3	2333463
3017, 102309-EJ-515-01	R.KVDKQTALLDADDPVSQLHK.C	2221.18	-5.02944	3	CID	9.22608e-10	0.96799	4.90161	0.645696	1833.79	1	36/114	3	4244882
2809, 102309-EJ-515-02	R.KVDKQTALLDADDPVSQLHK.C	2221.18	-5.43557	2	CID	7.21645e-15	0.950291	5.09011	0.717727	546.975	1	21/57	3	5491573
3004, 102309-EJ-515-01	R.KVDKQTALLDADDPVSQLHK.C	2221.18	-5.98514	2	CID	1e-30	0.942753	5.07854	0.693963	437.914	1	19/57	3	7715456
3006, 102309-EJ-515-01	R.KVDKQTALLDADDPVSQLHK.C	2221.18	-7.41403	2	CID	1.27676e-14	0.932963	4.47836	0.709226	529.115	1	20/57	3	7715456
3008, 102309-EJ-515-01	R.KVDKQTALLDADDPVSQLHK.C	2221.18	-6.34842	3	CID	4.28924e-11	0.954876	5.00659	0.533987	1477.37	1	35/114	3	4244882
3764, 102309-EJ-515-01	K.LVCSVTGMALPR.L	1303.69	-5.36973	2	CID	1.96172e-06	0.927039	3.54081	0.536223	1075.7	1	18/33	3	9438692
3760, 102309-EJ-515-01	K.LVCSVTGMALPR.L	1303.69	-5.36973	2	CID	7.00881e-06	0.948259	3.88338	0.509006	1251.37	1	20/33	3	9438692
3527, 102309-EJ-515-02	K.LVCSVTGMALPR.L	1303.69	-5.36973	2	CID	2.53888e-07	0.926242	3.50117	0.569496	1035.39	1	19/33	3	13471652
3523, 102309-EJ-515-02	K.LVCSVTGMALPR.L	1303.69	-5.83791	2	CID	6.13761e-08	0.955103	3.86483	0.560864	1302.37	1	21/33	3	13445873
2102, 102309-EJ-515-01	K.LVCSVTGM*ALPR.L	1319.68	-5.70644	2	CID	0.000168403	0.532362	2.87325	0.309767	350.689	1	14/33	3	ND
6290, 102309-EJ-515-01	K.M*FYGNSDDIGVFLSK.R	1708.79	-5.90334	2	CID	6.53816e-11	0.97463	5.38703	0.668418	1344.08	1	24/42	3	42690292
6956, 102309-EJ-515-01	K.MFYGNSDDIGVFLSK.R	1692.79	-3.55464	2	CID	5.79837e-08	0.835072	4.27581	0.496681	363.042	1	15/42	3	937272
6004, 102309-EJ-515-02	K.M*FYGNSDDIGVFLSK.R	1708.79	-7.33207	2	CID	1.90964e-11	0.970002	5.20689	0.593453	1340.43	1	23/42	3	ND
5959, 102309-EJ-515-02	K.M*FYGNSDDIGVFLSK.R	1708.79	-6.47483	2	CID	2.24625e-09	0.864423	3.65286	0.593273	504.48	1	17/42	3	436186
5865, 102309-EJ-515-02	K.M*FYGNSDDIGVFLSK.R	1708.79	-4.26029	2	CID	1.62384e-10	0.918127	3.88359	0.635094	708.236	1	20/42	3	1995462
5850, 102309-EJ-515-02	K.M*FYGNSDDIGVFLSK.R	1708.79	-5.97477	2	CID	2.01619e-09	0.938268	4.54027	0.654551	718.247	1	18/42	3	1995462
7093, 102309-EJ-515-01	K.MFYGNSDDIGVFLSK.R	1692.79	-7.88135	2	CID	8.58694e-07	0.943444	4.9663	0.618417	615.504	1	18/42	3	ND
7096, 102309-EJ-515-01	K.MFYGNSDDIGVFLSK.R	1692.79	-5.35744	2	CID	5.51807e-10	0.940685	4.73259	0.664087	666.377	1	20/42	3	15424155
6146, 102309-EJ-515-01	K.M*FYGNSDDIGVFLSK.R	1708.79	-5.40328	2	CID	4.08772e-07	0.872857	3.25489	0.591779	630.537	1	18/42	3	204879
6142, 102309-EJ-515-01	K.M*FYGNSDDIGVFLSK.R	1708.79	-4.11742	2	CID	8.82265e-07	0.918912	4.14638	0.589589	551.203	1	19/42	3	ND
6073, 102309-EJ-515-01	K.M*FYGNSDDIGVFLSK.R	1708.79	-7.11776	2	CID	2.72832e-08	0.929644	4.32156	0.649237	622.433	1	18/42	3	1802281
6140, 102309-EJ-515-02	K.M*FYGNSDDIGVFLSK.R	1708.79	-5.26041	2	CID	4.77923e-11	0.975086	5.12714	0.684758	1574.28	1	24/42	3	41165932
6146, 102309-EJ-515-02	K.M*FYGNSDDIGVFLSK.R	1708.79	-5.47472	2	CID	1.07386e-10	0.973987	4.96964	0.706798	1507.77	1	24/42	3	41165932
6987, 102309-EJ-515-02	K.M*FYGNSDDIGVFLSK.R	1708.79	-5.11753	2	CID	2.50313e-08	0.861011	3.95958	0.575197	438.633	1	18/42	3	1374752
6942, 102309-EJ-515-02	K.MFYGNSDDIGVFLSK.R	1692.79	-5.50166	2	CID	1.42088e-08	0.943279	4.7433	0.557935	632.666	1	21/42	3	15423145
6797, 102309-EJ-515-02	K.MFYGNSDDIGVFLSK.R	1692.79	-6.29489	2	CID	9.89458e-09	0.799706	3.94146	0.459132	405.904	1	15/42	3	1369889
6287, 102309-EJ-515-01	K.M*FYGNSDDIGVFLSK.R	1708.79	-5.90334	2	CID	1.4122e-12	0.973188	4.70065	0.627605	1667.72	1	25/42	3	42690292
6939, 102309-EJ-515-02	K.MFYGNSDDIGVFLSK.R	1692.79	-5.28533	2	CID	4.59054e-09	0.910005	4.33575	0.584891	412.58	1	18/42	3	15423145
5280, 102309-EJ-515-02	K.M*FYGNSDDIGVFLSKR.I	1864.89	-7.46531	3	CID	3.7567e-05	0.749454	2.99042	0.553505	422.371	1	28/90	3	4681934
6231, 102309-EJ-515-02	K.MFYGNSDDIGVFLSKR.I	1848.89	-7.87033	3	CID	5.55452e-07	0.746913	3.25838	0.585385	273.232	1	23/90	3	1201046
6230, 102309-EJ-515-02	K.MFYGNSDDIGVFLSKR.I	1848.89	-4.26478	2	CID	3.34155e-08	0.643907	3.68887	0.354497	271.07	1	13/45	3	1591621
5314, 102309-EJ-515-02	K.M*FYGNSDDIGVFLSKR.I	1864.89	-6.60716	2	CID	1.03051e-11	0.946036	4.85719	0.58504	535.209	1	22/45	3	5136117
5419, 102309-EJ-515-02	K.M*FYGNSDDIGVFLSKR.I	1864.89	-5.40341	3	CID	0.000223317	0.646803	2.57829	0.607325	362.366	1	25/90	3	5984944
5305, 102309-EJ-515-02	K.M*FYGNSDDIGVFLSKR.I	1864.89	-5.69076	2	CID	1.8493e-11	0.916676	4.45708	0.668589	390.63	1	18/45	3	5136117
5509, 102309-EJ-515-01	K.M*FYGNSDDIGVFLSKR.I	1864.89	-4.32337	3	CID	0.000302171	0.607933	2.74467	0.449033	303.165	1	25/90	3	5740444
6436, 102309-EJ-515-01	K.MFYGNSDDIGVFLSKR.I	1848.89	-6.8397	2	CID	2.82546e-09	0.409953	3.40262	0.35851	87.1886	1	10/45	3	1908146
6432, 102309-EJ-515-01	K.MFYGNSDDIGVFLSKR.I	1848.89	-5.78332	2	CID	6.12083e-11	0.735271	3.54719	0.388418	332.612	1	17/45	3	1908146
6414, 102309-EJ-515-01	K.MFYGNSDDIGVFLSKR.I	1848.89	-5.19638	3	CID	0.000152052	0.522457	2.7794	0.386256	240.644	1	25/90	3	1605333
5672, 102309-EJ-515-01	K.M*FYGNSDDIGVFLSKR.I	1864.89	-6.86899	2	CID	2.07107e-09	0.903215	4.3184	0.574511	496.841	1	19/45	3	4300954
5518, 102309-EJ-515-01	K.M*FYGNSDDIGVFLSKR.I	1864.89	-5.88713	2	CID	2.00223e-11	0.922805	4.49807	0.571153	445.201	1	20/45	3	4685046
5524, 102309-EJ-515-01	K.M*FYGNSDDIGVFLSKR.I	1864.89	-4.18524	2	CID	3.88151e-10	0.94114	4.88221	0.61504	411.939	1	21/45	3	4685046
5667, 102309-EJ-515-01	K.M*FYGNSDDIGVFLSKR.I	1864.89	-6.01804	2	CID	2.48611e-08	0.902925	4.81193	0.459248	340.802	1	18/45	3	4300954
5612, 102309-EJ-515-01	K.M*FYGNSDDIGVFLSKR.I	1864.89	-5.89434	3	CID	1.46037e-05	0.755973	2.71281	0.639736	432.307	1	28/90	3	5865284
6238, 102309-EJ-515-02	K.MFYGNSDDIGVFLSKR.I	1848.89	-5.51923	2	CID	1.57591e-11	0.839188	4.52369	0.465861	183.006	1	15/45	3	1591621
1483, 102309-EJ-515-02	R.M*YLCLSQER.I	1215.55	-6.29502	2	CID	6.34469e-06	0.945779	3.62015	0.560196	962.385	1	17/24	3	12082316
1391, 102309-EJ-515-02	R.M*YLCLSQER.I	1215.55	-6.99799	2	CID	2.77025e-05	0.777859	2.75535	0.383158	451.897	1	15/24	3	ND
1389, 102309-EJ-515-02	R.M*YLCLSQER.I	1215.55	-7.19884	2	CID	6.92958e-06	0.89449	3.5117	0.347581	607.454	1	17/24	3	ND
2606, 102309-EJ-515-01	R.MYLCLSQER.I	1199.55	-6.54751	2	CID	4.95639e-06	0.950538	3.74452	0.435826	1226.17	1	18/24	3	6518809
2438, 102309-EJ-515-02	R.MYLCLSQER.I	1199.55	-4.00343	2	CID	9.55241e-08	0.949793	3.4313	0.502478	1235.07	1	18/24	3	3517292
2442, 102309-EJ-515-02	R.MYLCLSQER.I	1199.55	-6.0387	2	CID	8.20191e-08	0.943958	3.54729	0.505101	1142.94	1	17/24	3	3517292
1737, 102309-EJ-515-01	R.M*YLCLSQER.I	1215.55	-6.49587	2	CID	2.778e-07	0.933365	3.73264	0.521102	797.604	1	16/24	3	9632929
1644, 102309-EJ-515-01	R.M*YLCLSQER.I	1215.55	-8.00223	2	CID	1.05775e-06	0.903496	3.40406	0.550778	639.506	1	15/24	3	6234152
2603, 102309-EJ-515-01	R.MYLCLSQER.I	1199.55	-6.24222	2	CID	1.84991e-07	0.942705	3.27729	0.596598	1248.11	1	18/24	3	6518809
1480, 102309-EJ-515-02	R.M*YLCLSQER.I	1215.55	-6.89756	2	CID	4.16498e-08	0.957528	3.42978	0.57209	1268.48	1	19/24	3	12082316
739, 102309-EJ-515-01	K.NADLCIASGTK.V	1149.56	-6.75502	2	CID	1.29612e-05	0.873006	3.10127	0.541512	725.587	1	16/30	3	3570655
560, 102309-EJ-515-02	K.NADLCIASGTK.V	1149.56	-5.79932	2	CID	6.54091e-05	0.778579	2.81948	0.458364	575.007	1	15/30	3	1718455
565, 102309-EJ-515-02	K.NADLCIASGTK.V	1149.56	-5.69313	2	CID	0.000152739	0.763152	2.86695	0.522588	485.958	1	14/30	3	1718455
736, 102309-EJ-515-01	K.NADLCIASGTK.V	1149.56	-6.86121	2	CID	0.000675511	0.876525	3.30826	0.560893	597.349	1	16/30	3	3570655
6854, 102309-EJ-515-02	R.NDGIIYSTSLTFTYTPEPGPRPHCSAAGAILR.A	3462.71	-5.78736	4	CID	7.02438e-12	0.709546	2.58737	0.570825	361.774	1	40/279	3	9377634
6898, 102309-EJ-515-02	R.NDGIIYSTSLTFTYTPEPGPRPHCSAAGAILR.A	3462.71	-9.60841	3	CID	1.78246e-12	0.903114	4.67381	0.571466	474.144	1	32/186	3	8562272
7018, 102309-EJ-515-01	R.NDGIIYSTSLTFTYTPEPGPRPHCSAAGAILR.A	3462.71	-6.06938	4	CID	7.41002e-09	0.794899	3.11716	0.638992	383.29	1	40/279	3	8157784
7012, 102309-EJ-515-01	R.NDGIIYSTSLTFTYTPEPGPRPHCSAAGAILR.A	3462.71	-6.43566	3	CID	1.07133e-10	0.821634	3.83584	0.557162	362.069	1	28/186	3	7615503
7005, 102309-EJ-515-01	R.NDGIIYSTSLTFTYTPEPGPRPHCSAAGAILR.A	3462.71	-5.58959	3	CID	1.31551e-08	0.858899	4.19652	0.600186	362.85	1	29/186	3	7615503
7003, 102309-EJ-515-01	R.NDGIIYSTSLTFTYTPEPGPRPHCSAAGAILR.A	3462.71	-8.11405	4	CID	1.2996e-08	0.856856	4.09526	0.678876	285.284	1	37/279	3	8157784
6901, 102309-EJ-515-02	R.NDGIIYSTSLTFTYTPEPGPRPHCSAAGAILR.A	3462.71	-6.2809	4	CID	2.7884e-07	0.721588	3.4392	0.452506	287.201	1	38/279	3	9377634
6829, 102309-EJ-515-02	R.NDGIIYSTSLTFTYTPEPGPRPHCSAAGAILR.A	3462.71	-7.07021	3	CID	1.15408e-12	0.852463	4.42194	0.619783	263.473	1	25/186	3	9145862
6824, 102309-EJ-515-02	R.NDGIIYSTSLTFTYTPEPGPRPHCSAAGAILR.A	3462.71	-6.56292	4	CID	8.18696e-08	0.59202	2.54828	0.42	294.639	1	37/279	3	9377634
6822, 102309-EJ-515-02	R.NDGIIYSTSLTFTYTPEPGPRPHCSAAGAILR.A	3462.71	-5.48383	3	CID	8.68194e-13	0.893926	4.72387	0.609159	363.733	1	29/186	3	9145862
3795, 102309-EJ-515-01	R.QPVQVPVTLVR.N	1235.75	-6.05568	2	CID	0.000392026	0.216866	2.0032	0.521582	63.6006	1	9/30	3	ND
3699, 102309-EJ-515-01	K.QTALLDADDPVSQLHK.C	1750.9	-7.35377	3	CID	1.02609e-06	0.608387	2.84896	0.418129	484.934	1	21/90	3	12722369
3696, 102309-EJ-515-01	K.QTALLDADDPVSQLHK.C	1750.9	-6.41256	3	CID	7.17725e-06	0.579604	3.02914	0.337947	531.01	1	23/90	3	ND
3689, 102309-EJ-515-01	K.QTALLDADDPVSQLHK.C	1750.9	-4.94079	2	CID	5.98945e-08	0.775114	3.5688	0.53693	305.78	1	15/45	3	ND
3773, 102309-EJ-515-01	K.QTALLDADDPVSQLHK.C	1750.9	-5.3591	2	CID	3.25091e-07	0.9329	4.17443	0.575093	776.341	1	21/45	3	60381876
3777, 102309-EJ-515-01	K.QTALLDADDPVSQLHK.C	1750.9	-6.12601	2	CID	6.44298e-10	0.944238	4.33376	0.594869	896.708	1	22/45	3	60381876
3684, 102309-EJ-515-01	K.QTALLDADDPVSQLHK.C	1750.9	-4.73163	2	CID	1.41323e-09	0.833805	3.65089	0.490036	464.291	1	17/45	3	ND
3417, 102309-EJ-515-02	K.QTALLDADDPVSQLHK.C	1750.9	-6.4746	2	CID	4.02619e-08	0.725677	3.646	0.496813	225.484	1	14/45	3	ND
3419, 102309-EJ-515-02	K.QTALLDADDPVSQLHK.C	1750.9	-4.38304	2	CID	1.09213e-08	0.753619	3.71054	0.451144	409.232	1	16/45	3	ND
3434, 102309-EJ-515-02	K.QTALLDADDPVSQLHK.C	1750.9	-5.05305	3	CID	3.07786e-06	0.840999	3.26296	0.547825	818.276	1	29/90	3	22832220
3439, 102309-EJ-515-02	K.QTALLDADDPVSQLHK.C	1750.9	-5.99425	3	CID	9.90542e-08	0.763652	3.20219	0.491945	541.086	1	24/90	3	22832220
370, 102309-EJ-515-01	K.TLYISDSDKR.K	1197.61	-5.99987	2	CID	0.000269496	0.843641	2.98501	0.444017	830.301	1	16/27	3	ND
368, 102309-EJ-515-01	K.TLYISDSDKR.K	1197.61	-7.32494	2	CID	9.09799e-07	0.76118	3.09778	0.491749	700.183	1	15/27	3	ND
3495, 102309-EJ-515-01	K.VDKQTALLDADDPVSQLHK.C	2093.09	-6.3551	2	CID	1.70586e-12	0.945271	5.51025	0.619719	495.587	1	18/54	3	2954628
3484, 102309-EJ-515-01	K.VDKQTALLDADDPVSQLHK.C	2093.09	-5.65526	2	CID	6.91669e-13	0.925799	4.82658	0.601897	483.491	1	18/54	3	2954628
3246, 102309-EJ-515-02	K.VDKQTALLDADDPVSQLHK.C	2093.09	-7.28824	2	CID	1.87672e-10	0.944531	5.03504	0.652071	583.265	1	19/54	3	2346263
3255, 102309-EJ-515-02	K.VDKQTALLDADDPVSQLHK.C	2093.09	-4.95541	2	CID	3.59879e-12	0.970547	5.77254	0.638844	1131.4	1	24/54	3	2296611
gi|34577081|ref|NP_055091.2| recombining binding protein L [Homo sapiens] [MASS=56750]		14				1.62093e-13	1.88104	20.2289	2.5	56714.7	34577081	14 (14 0 0 0 0)		0.93
4806, 102309-EJ-515-01	K.VWFGDVEAETM*YR.S	1618.72	-6.5555	2	CID	8.24133e-05	0.503474	2.73809	0.371672	415.149	1	14/36	4	816950
5210, 102309-EJ-515-01	K.VWFGDVEAETM*YR.S	1618.72	-5.1981	2	CID	1.82521e-11	0.961665	4.43897	0.578048	1415.86	1	21/36	4	17074
5212, 102309-EJ-515-01	K.VWFGDVEAETM*YR.S	1618.72	-6.48009	2	CID	1.19613e-10	0.972879	4.55735	0.570594	1785.98	1	23/36	4	ND
6332, 102309-EJ-515-01	K.VWFGDVEAETMYR.S	1602.73	-6.29009	2	CID	1.19349e-12	0.970421	4.5783	0.618238	1458.3	1	23/36	4	16158143
6340, 102309-EJ-515-01	K.VWFGDVEAETMYR.S	1602.73	-7.20406	2	CID	2.78244e-11	0.962846	3.82986	0.646281	1399.16	1	23/36	4	16158143
6363, 102309-EJ-515-01	K.VWFGDVEAETM*YR.S	1618.72	-7.08339	2	CID	9.80873e-06	0.699847	3.44053	0.364066	291.488	1	14/36	4	2034016
4948, 102309-EJ-515-02	K.VWFGDVEAETM*YR.S	1618.72	-6.17845	2	CID	1.56528e-10	0.941901	4.08925	0.571107	958.639	1	20/36	4	ND
4951, 102309-EJ-515-02	K.VWFGDVEAETM*YR.S	1618.72	-5.80139	2	CID	2.5288e-10	0.955787	3.74448	0.556599	1466.83	1	21/36	4	ND
5036, 102309-EJ-515-02	K.VWFGDVEAETM*YR.S	1618.72	-6.40468	2	CID	4.71299e-10	0.969272	4.37664	0.555128	1631.73	1	23/36	4	114007104
5044, 102309-EJ-515-02	K.VWFGDVEAETM*YR.S	1618.72	-5.42433	2	CID	2.37226e-10	0.965732	4.08436	0.579762	1558.02	1	24/36	4	114007104
6128, 102309-EJ-515-02	K.VWFGDVEAETMYR.S	1602.73	-6.97557	2	CID	6.26792e-07	0.90228	3.65115	0.582144	569.663	1	18/36	4	ND
6132, 102309-EJ-515-02	K.VWFGDVEAETMYR.S	1602.73	-5.75694	2	CID	1.62093e-13	0.919374	3.5122	0.491764	1000.45	1	20/36	4	ND
6173, 102309-EJ-515-02	K.VWFGDVEAETM*YR.S	1618.72	-6.5555	2	CID	3.80867e-06	0.886897	4.08679	0.464316	444.411	1	18/36	4	2257763
6186, 102309-EJ-515-02	K.VWFGDVEAETM*YR.S	1618.72	-6.32927	2	CID	0.000709108	0.884555	3.64382	0.455853	563.131	1	19/36	4	2257763
gi|31377709|ref|NP_073743.2| ubiquitin specific peptidase 46 isoform 1 [Homo sapiens] [MASS=42442]		8				4.67959e-13	1.81908	20.2973	8.5	42415.2	31377709	8 (8 0 0 0 0)		0.07
9390, 102309-EJ-515-02	K.IDAQAIEEFYGLTSDISK.N	1999.99	-9.85956	3	CID	1.93927e-08	0.887873	4.42815	0.588761	435.61	1	26/102	2	1448955
9556, 102309-EJ-515-01	K.IDAQAIEEFYGLTSDISK.N	1999.99	-7.25882	2	CID	2.72227e-12	0.953709	5.36345	0.603375	760.866	1	20/51	2	3168039
9559, 102309-EJ-515-01	K.IDAQAIEEFYGLTSDISK.N	1999.99	-6.64847	2	CID	7.93865e-12	0.960966	5.13145	0.600393	1050.72	1	22/51	2	3168039
9385, 102309-EJ-515-02	K.IDAQAIEEFYGLTSDISK.N	1999.99	-6.28898	3	CID	3.70106e-07	0.909509	4.56397	0.553663	642.324	1	27/102	2	1448955
9388, 102309-EJ-515-02	K.IDAQAIEEFYGLTSDISK.N	1999.99	-4.63429	2	CID	6.31162e-13	0.959057	5.40597	0.64647	821.606	1	21/51	2	3341502
9392, 102309-EJ-515-02	K.IDAQAIEEFYGLTSDISK.N	1999.99	-3.1084	2	CID	4.67959e-13	0.974517	5.94649	0.64346	1275.68	1	23/51	2	3341502
3059, 102309-EJ-515-01	R.LFNTSSDAVNLDR.M	1451.71	-6.08725	2	CID	9.82493e-08	0.901716	3.63658	0.472926	814.957	1	20/36	1	1601900
3056, 102309-EJ-515-01	R.LFNTSSDAVNLDR.M	1451.71	-6.33951	2	CID	3.4432e-08	0.84456	3.81632	0.490055	411.423	1	17/36	1	1601900
gi|31317280|ref|NP_653175.2| WD repeat domain 20 isoform 2 [Homo sapiens] [MASS=62893]		4				6.72043e-09	0.912969	10.2225	2.5	62853.4	31317280	4 (4 0 0 0 0)		0.05
4184, 102309-EJ-515-01	R.VFNFDSVELHGTM*K.S	1639.78	-2.89066	2	CID	3.79532e-08	0.886587	4.26528	0.513182	356.722	1	17/39	3	3241752
3901, 102309-EJ-515-02	R.VFNFDSVELHGTM*K.S	1639.78	-4.37953	2	CID	1.79933e-06	0.893471	4.34813	0.456873	427.416	1	18/39	3	4053368
3911, 102309-EJ-515-02	R.VFNFDSVELHGTM*K.S	1639.78	-4.08175	2	CID	4.36249e-05	0.895684	4.22236	0.489592	442.473	1	18/39	3	4053368
4182, 102309-EJ-515-01	R.VFNFDSVELHGTM*K.S	1639.78	-4.52841	2	CID	6.72043e-09	0.912969	4.45	0.494001	508.395	1	18/39	3	3301065
