# Supplementary material for: The EBNA3 Family of Epstein-Barr Virus Nuclear Proteins Associates with the USP46/USP12 Deubiquitination Complexes to Regulate Lymphoblastoid Cell Line Growth
Source: PLoS Pathog. 2015 Apr 9;11(4):e1004822. doi: 10.1371/journal.ppat.1004822 (PMC4391933; doi:10.1371/journal.ppat.1004822)
Supplement: S3 Table — Result file from SEQUEST analysis of tandem affinity purified EBNA3C complexes exported into excel file format. (XLS) [file ppat.1004822.s013.xls]

## Sheet: Bioworks
Reference						P (pro)	Sf	Score	Coverage	MW	Accession	Peptide (Hits)		% Area
Scan(s), File	Peptide	MH+	DeltaM (ppm)	z	Type	P (pep)	Sf	XC	DeltaCn	Sp	RSp	Ions	Count	Peak Area
BERF3/4 EBNA-3C						1e-30	25.2195	310.331	39.8	109061		174 (174 0 0 0 0)		3.07
7961, 102309-EJ-1413-02	R.AALSGHLLDTEDNVPPWLPPHDITPYTAR.N	3196.61	-3.89961	3	CID	1.85962e-13	0.941647	5.11056	0.646239	736.266	1	37/168		2688267
7788, 102309-EJ-1413-01	R.AALSGHLLDTEDNVPPWLPPHDITPYTAR.N	3196.61	-3.3268	3	CID	6.66134e-15	0.946347	5.45207	0.699807	605.217	1	36/168		ND
8110, 102309-EJ-1413-02	R.AALSGHLLDTEDNVPPWLPPHDITPYTAR.N	3196.61	-4.2433	3	CID	2.67841e-12	0.885764	3.71375	0.590689	699.708	1	38/168		77209
7972, 102309-EJ-1413-02	R.AALSGHLLDTEDNVPPWLPPHDITPYTAR.N	3196.61	-2.75399	3	CID	2.7478e-13	0.879128	4.68899	0.456762	517.306	1	34/168		4841395
7777, 102309-EJ-1413-01	R.AALSGHLLDTEDNVPPWLPPHDITPYTAR.N	3196.61	-2.75399	3	CID	8.52929e-12	0.885423	4.3732	0.584991	447.919	1	32/168		ND
7662, 102309-EJ-1413-01	R.AALSGHLLDTEDNVPPWLPPHDITPYTAR.N	3196.61	0.110074	3	CID	2.22233e-08	0.810678	4.29714	0.528095	352.839	1	31/168		11503099
7649, 102309-EJ-1413-01	R.AALSGHLLDTEDNVPPWLPPHDITPYTAR.N	3196.61	-0.233613	3	CID	2.71897e-06	0.767181	4.75754	0.529692	340.767	1	31/168		11503099
7548, 102309-EJ-1413-01	R.AALSGHLLDTEDNVPPWLPPHDITPYTAR.N	3196.61	-1.03555	3	CID	5.55112e-16	0.839729	3.68063	0.584906	421.642	1	30/168		ND
7539, 102309-EJ-1413-01	R.AALSGHLLDTEDNVPPWLPPHDITPYTAR.N	3196.61	-1.37924	3	CID	6.15082e-08	0.905675	4.64079	0.649583	414.447	1	30/168		ND
7878, 102309-EJ-1413-02	R.AALSGHLLDTEDNVPPWLPPHDITPYTAR.N	3196.61	-3.55592	3	CID	6.58582e-10	0.888729	4.72492	0.600915	417.668	1	35/168		ND
7887, 102309-EJ-1413-02	R.AALSGHLLDTEDNVPPWLPPHDITPYTAR.N	3196.61	-4.2433	3	CID	2.22045e-16	0.894895	4.17236	0.594161	798.769	1	37/168		ND
8112, 102309-EJ-1413-02	R.AALSGHLLDTEDNVPPWLPPHDITPYTAR.N	3196.61	-3.67049	3	CID	1.92958e-10	0.89273	4.80776	0.466588	544.352	1	32/168		77209
4753, 102309-EJ-1413-02	R.AAPPTVSPSDTGPPAVGPPAAGPPAAGPPAAGPPAAGPPAAGPPAAGPR.I	4133.12	0.651044	5	CID	1.47891e-07	0.857858	3.93678	0.464674	811.624	1	61/576		1318609
4759, 102309-EJ-1413-02	R.AAPPTVSPSDTGPPAVGPPAAGPPAAGPPAAGPPAAGPPAAGPPAAGPR.I	4133.12	-1.54603	4	CID	6.60922e-09	0.95717	6.30817	0.680596	899.658	1	57/432		5062434
4479, 102309-EJ-1413-01	R.AAPPTVSPSDTGPPAVGPPAAGPPAAGPPAAGPPAAGPPAAGPPAAGPR.I	4133.12	-2.91614	3	CID	1e-30	0.949469	5.68685	0.738237	602.906	1	46/288		1225262
4474, 102309-EJ-1413-01	R.AAPPTVSPSDTGPPAVGPPAAGPPAAGPPAAGPPAAGPPAAGPPAAGPR.I	4133.12	-2.89312	5	CID	1.3495e-08	0.904022	4.32997	0.498686	1320.82	1	68/576		1422811
4472, 102309-EJ-1413-01	R.AAPPTVSPSDTGPPAVGPPAAGPPAAGPPAAGPPAAGPPAAGPPAAGPR.I	4133.12	-3.04079	5	CID	6.13248e-07	0.92638	4.85751	0.678154	1094.19	1	64/576		1422811
4746, 102309-EJ-1413-02	R.AAPPTVSPSDTGPPAVGPPAAGPPAAGPPAAGPPAAGPPAAGPPAAGPR.I	4133.12	-4.73578	4	CID	4.39664e-06	0.924818	4.42588	0.602865	1132.22	1	58/432		5062434
4471, 102309-EJ-1413-01	R.AAPPTVSPSDTGPPAVGPPAAGPPAAGPPAAGPPAAGPPAAGPPAAGPR.I	4133.12	-3.19998	4	CID	2.78555e-12	0.964956	6.61357	0.720369	1084.24	1	57/432		4144090
4459, 102309-EJ-1413-01	R.AAPPTVSPSDTGPPAVGPPAAGPPAAGPPAAGPPAAGPPAAGPPAAGPR.I	4133.12	-2.49114	4	CID	5.26511e-09	0.922093	4.8951	0.59911	898.783	1	52/432		4144090
4760, 102309-EJ-1413-02	R.AAPPTVSPSDTGPPAVGPPAAGPPAAGPPAAGPPAAGPPAAGPPAAGPR.I	4133.12	-0.61244	3	CID	1.11022e-16	0.951455	5.98992	0.765312	436.32	1	42/288		1294401
4799, 102309-EJ-1413-02	R.AAPPTVSPSDTGPPAVGPPAAGPPAAGPPAAGPPAAGPPAAGPPAAGPR.I	4133.12	-3.63148	5	CID	1.54892e-09	0.950803	5.86334	0.605354	1284.82	1	71/576		1453947
4780, 102309-EJ-1413-02	R.AAPPTVSPSDTGPPAVGPPAAGPPAAGPPAAGPPAAGPPAAGPPAAGPR.I	4133.12	-5.30845	3	CID	1e-30	0.943668	5.48363	0.671829	686.119	1	46/288		1294401
4670, 102309-EJ-1413-01	K.AQIQGLSMLATGGEPR.G	1628.84	-4.50353	2	CID	9.02223e-12	0.948314	4.297	0.563172	1047.24	1	23/45		4883528
5006, 102309-EJ-1413-02	K.AQIQGLSMLATGGEPR.G	1628.84	-3.60421	2	CID	3.17085e-11	0.966187	5.00299	0.608492	1224.9	1	24/45		5902687
5000, 102309-EJ-1413-02	K.AQIQGLSMLATGGEPR.G	1628.84	-3.30444	2	CID	1.17124e-10	0.961889	5.4999	0.653221	960.494	1	22/45		5902687
3677, 102309-EJ-1413-01	K.AQIQGLSM*LATGGEPR.G	1644.84	-3.37203	2	CID	1.51507e-11	0.960216	4.42363	0.627398	1242.34	1	24/45		ND
3680, 102309-EJ-1413-01	K.AQIQGLSM*LATGGEPR.G	1644.84	-3.00096	2	CID	1.11069e-10	0.963905	4.91373	0.640993	1170.52	1	23/45		ND
3764, 102309-EJ-1413-01	K.AQIQGLSM*LATGGEPR.G	1644.84	-3.29781	2	CID	1.59295e-10	0.962398	4.61445	0.659416	1440.77	1	22/45		ND
3766, 102309-EJ-1413-01	K.AQIQGLSM*LATGGEPR.G	1644.84	-2.55567	2	CID	4.37228e-11	0.936803	3.81908	0.640894	1099.68	1	20/45		ND
4030, 102309-EJ-1413-02	K.AQIQGLSM*LATGGEPR.G	1644.84	-5.00474	2	CID	2.84653e-08	0.918273	3.8409	0.539054	918.848	1	20/45		ND
3924, 102309-EJ-1413-02	K.AQIQGLSM*LATGGEPR.G	1644.84	-5.45003	2	CID	5.04202e-11	0.906407	3.7729	0.606636	842.596	1	19/45		ND
3927, 102309-EJ-1413-02	K.AQIQGLSM*LATGGEPR.G	1644.84	-3.07517	2	CID	9.85434e-12	0.935307	4.06734	0.570876	1015.41	1	20/45		ND
4672, 102309-EJ-1413-01	K.AQIQGLSMLATGGEPR.G	1628.84	-3.07961	2	CID	5.77871e-13	0.960233	4.73972	0.625059	1100.03	1	23/45		4883528
2097, 102309-EJ-1413-02	K.AQPIESSHLSSM*SPTQPISHEEQPR.Y	2789.32	-3.74394	3	CID	1.47601e-06	0.685338	3.15911	0.52719	246.532	1	25/144		4759183
1981, 102309-EJ-1413-01	K.AQPIESSHLSSM*SPTQPISHEEQPR.Y	2789.32	-4.53168	3	CID	2.84014e-08	0.907766	4.91427	0.690349	259.616	1	28/144		4143431
2143, 102309-EJ-1413-02	K.AQPIESSHLSSM*SPTQPISHEEQPR.Y	2789.32	-4.26428	2	CID	2.8309e-11	0.915908	4.74227	0.713264	169.446	1	18/72		1859169
2103, 102309-EJ-1413-02	K.AQPIESSHLSSM*SPTQPISHEEQPR.Y	2789.32	-3.21878	3	CID	0.000350331	0.852399	3.93742	0.654521	293.7	1	29/144		4774878
2107, 102309-EJ-1413-02	K.AQPIESSHLSSM*SPTQPISHEEQPR.Y	2789.32	-3.82665	2	CID	1.51633e-10	0.940782	5.19341	0.736286	254.057	1	21/72		1859169
2110, 102309-EJ-1413-02	K.AQPIESSHLSSM*SPTQPISHEEQPR.Y	2789.32	-3.38901	2	CID	1.21101e-09	0.812828	3.86504	0.652227	106.182	1	15/72		1859169
2015, 102309-EJ-1413-01	K.AQPIESSHLSSM*SPTQPISHEEQPR.Y	2789.32	-4.35181	2	CID	2.26285e-09	0.813718	3.93614	0.606936	86.1192	1	16/72		1732975
1982, 102309-EJ-1413-01	K.AQPIESSHLSSM*SPTQPISHEEQPR.Y	2789.32	-3.82665	2	CID	9.7144e-08	0.820368	3.88431	0.639449	107.119	1	16/72		1732975
2139, 102309-EJ-1413-02	K.AQPIESSHLSSM*SPTQPISHEEQPR.Y	2789.32	-3.91417	2	CID	1.89626e-12	0.901503	4.77046	0.707218	205.982	1	19/72		1859169
1977, 102309-EJ-1413-01	K.AQPIESSHLSSM*SPTQPISHEEQPR.Y	2789.32	-3.08749	3	CID	0.000120479	0.871403	4.35984	0.702303	234.896	1	26/144		4215467
1986, 102309-EJ-1413-01	K.AQPIESSHLSSM*SPTQPISHEEQPR.Y	2789.32	-3.0389	2	CID	1.29282e-07	0.914811	4.81432	0.714343	181.923	1	19/72		1732975
1014, 102309-EJ-1413-02	K.EHVIQNAFR.K	1113.58	-3.25618	2	CID	4.82668e-06	0.780243	2.56556	0.487062	275.86	1	15/24		2316509
1000, 102309-EJ-1413-01	K.EHVIQNAFR.K	1113.58	-4.13313	2	CID	3.85612e-06	0.417896	2.23729	0.35642	155.675	1	12/24		1899242
1016, 102309-EJ-1413-02	K.EHVIQNAFR.K	1113.58	-3.91389	2	CID	2.61487e-05	0.517945	2.1968	0.472156	200.78	1	12/24		2316509
1565, 102309-EJ-1413-01	R.EITQM*QQEPSSHLQSATQPTTPR.P	2611.24	-2.4013	2	CID	1.3425e-08	0.886128	4.38829	0.602795	254.319	1	18/66		726206
1564, 102309-EJ-1413-01	R.EITQM*QQEPSSHLQSATQPTTPR.P	2611.24	-2.47658	3	CID	0.000797147	0.57721	3.00599	0.454049	220.014	1	21/132		1055917
1561, 102309-EJ-1413-01	R.EITQM*QQEPSSHLQSATQPTTPR.P	2611.24	-3.45828	3	CID	0.00011891	0.674681	3.61198	0.453412	260.352	1	22/132		1055917
1560, 102309-EJ-1413-01	R.EITQM*QQEPSSHLQSATQPTTPR.P	2611.24	-3.14927	2	CID	2.84709e-07	0.719741	3.69033	0.572804	224.536	1	17/66		726206
1612, 102309-EJ-1413-02	R.EITQM*QQEPSSHLQSATQPTTPR.P	2611.24	-3.89724	2	CID	1.99685e-08	0.897344	4.33112	0.615704	343.912	1	20/66		992601
1607, 102309-EJ-1413-02	R.EITQM*QQEPSSHLQSATQPTTPR.P	2611.24	-4.08423	2	CID	1.20966e-08	0.897367	4.22933	0.661073	325.863	1	18/66		992601
5086, 102309-EJ-1413-01	R.EITQM*QQEPSSHLQSATQPTTPRPSWAPSVCALSVM*DAGK.A	4384.06	-1.35938	3	CID	0.000296173	0.278829	2.82976	0.215542	49.2131	1	19/234		484044
5078, 102309-EJ-1413-01	R.EITQM*QQEPSSHLQSATQPTTPRPSWAPSVCALSVM*DAGK.A	4384.06	-4.49491	4	CID	1.07972e-06	0.899754	5.25499	0.575127	290.723	1	37/351		1035162
5416, 102309-EJ-1413-02	R.EITQM*QQEPSSHLQSATQPTTPRPSWAPSVCALSVM*DAGK.A	4384.06	-2.60151	4	CID	0.000521083	0.477685	2.79434	0.308642	253.41	1	36/351		1131939
5116, 102309-EJ-1413-01	R.FM*GVM*SSCNNPAVNYWFHK.T	2320.99	-2.7835	3	CID	3.84743e-07	0.89205	3.83261	0.692158	440.456	1	30/108		3618128
5113, 102309-EJ-1413-01	R.FM*GVM*SSCNNPAVNYWFHK.T	2320.99	-3.777	2	CID	7.85121e-08	0.684525	3.14761	0.713716	100.309	1	14/54		1747736
5105, 102309-EJ-1413-01	R.FM*GVM*SSCNNPAVNYWFHK.T	2320.99	-2.07349	3	CID	5.14089e-10	0.928911	4.0731	0.760425	670.284	1	32/108		3602464
5129, 102309-EJ-1413-01	R.FM*GVM*SSCNNPAVNYWFHK.T	2320.99	-3.14587	2	CID	6.64423e-09	0.786592	3.65985	0.639593	113.838	1	16/54		1747736
5495, 102309-EJ-1413-02	R.FM*GVM*SSCNNPAVNYWFHK.T	2320.99	-3.56662	2	CID	6.30961e-08	0.827128	3.75987	0.672391	116.602	1	17/54		1268373
5490, 102309-EJ-1413-02	R.FM*GVM*SSCNNPAVNYWFHK.T	2320.99	-3.35625	2	CID	8.03548e-08	0.812761	3.6621	0.654643	113.746	1	15/54		1268373
5477, 102309-EJ-1413-02	R.FM*GVM*SSCNNPAVNYWFHK.T	2320.99	-2.15238	3	CID	3.25985e-08	0.883356	3.784	0.638839	562.964	1	29/108		4135004
5474, 102309-EJ-1413-02	R.FM*GVM*SSCNNPAVNYWFHK.T	2320.99	-5.86025	3	CID	0.000332029	0.873799	4.00228	0.75857	236.846	1	21/108		4135004
7795, 102309-EJ-1413-02	R.GACVVYDDDVIEVIDVETTEDSSSVSQPNKPHR.K	3660.7	-3.83048	4	CID	1.29201e-07	0.664823	3.32207	0.478051	246.972	1	30/288		1431391
1984, 102309-EJ-1413-01	R.GIKEHVIQNAFR.K	1411.78	-3.12347	2	CID	1.46658e-10	0.950299	4.12806	0.454553	1283.33	1	20/33		7083141
2033, 102309-EJ-1413-01	R.GIKEHVIQNAFR.K	1411.78	-3.38287	2	CID	7.42178e-09	0.947838	4.07542	0.48424	1271.94	1	20/33		7083141
1987, 102309-EJ-1413-01	R.GIKEHVIQNAFR.K	1411.78	-1.99942	2	CID	8.75295e-09	0.900541	3.43431	0.481536	997.321	1	18/33		7083141
2132, 102309-EJ-1413-02	R.GIKEHVIQNAFR.K	1411.78	-3.38287	2	CID	5.05023e-10	0.950957	4.06138	0.4748	1276.69	1	20/33		8515484
2083, 102309-EJ-1413-02	R.GIKEHVIQNAFR.K	1411.78	-3.29641	2	CID	1.01295e-09	0.912161	3.84582	0.43088	916.895	1	17/33		8515484
2086, 102309-EJ-1413-02	R.GIKEHVIQNAFR.K	1411.78	-3.12347	2	CID	2.97718e-09	0.937679	4.24492	0.419308	1048.83	1	19/33		8515484
2129, 102309-EJ-1413-02	R.GIKEHVIQNAFR.K	1411.78	-3.03701	2	CID	5.29064e-09	0.958607	4.2935	0.464271	1368.07	1	21/33		8515484
2035, 102309-EJ-1413-01	R.GIKEHVIQNAFR.K	1411.78	-3.46934	2	CID	8.59918e-11	0.949013	3.65325	0.462261	1418.1	1	21/33		7083141
3555, 102309-EJ-1413-02	R.GPLVAEGGVGWR.H	1197.64	-2.53449	2	CID	9.22653e-05	0.929129	3.52103	0.586352	766.139	1	21/33		ND
3376, 102309-EJ-1413-01	R.GPLVAEGGVGWR.H	1197.64	-2.22871	2	CID	1.63914e-07	0.91709	3.02429	0.592343	641.278	1	23/33		14250821
3379, 102309-EJ-1413-01	R.GPLVAEGGVGWR.H	1197.64	-3.65568	2	CID	9.58465e-05	0.925005	3.21453	0.582462	706.52	1	23/33		14250821
3557, 102309-EJ-1413-02	R.GPLVAEGGVGWR.H	1197.64	-4.16531	2	CID	3.15991e-06	0.925678	3.5109	0.579216	777.941	1	21/33		17353118
5793, 102309-EJ-1413-02	R.HWLLTSPSQSWPM*GYR.T	1961.93	-3.21815	3	CID	2.87625e-05	0.564634	3.43705	0.479865	272.002	1	23/90		1103307
5752, 102309-EJ-1413-02	R.HWLLTSPSQSWPM*GYR.T	1961.93	-3.5535	2	CID	2.97412e-06	0.940557	5.0671	0.546752	671.045	1	18/45		ND
5747, 102309-EJ-1413-02	R.HWLLTSPSQSWPM*GYR.T	1961.93	-3.05574	2	CID	1.43058e-09	0.915878	4.77875	0.574806	440.601	1	16/45		ND
5363, 102309-EJ-1413-01	R.HWLLTSPSQSWPM*GYR.T	1961.93	-3.49128	2	CID	7.93399e-07	0.931844	4.86262	0.57599	532.488	1	17/45		ND
5471, 102309-EJ-1413-01	R.HWLLTSPSQSWPM*GYR.T	1961.93	-2.62021	2	CID	0.000139998	0.753787	3.66126	0.415507	389.715	1	15/45		ND
5467, 102309-EJ-1413-01	R.HWLLTSPSQSWPM*GYR.T	1961.93	-3.42906	2	CID	1.73854e-05	0.915987	5.00239	0.559799	428.86	1	16/45		ND
5412, 102309-EJ-1413-01	R.HWLLTSPSQSWPM*GYR.T	1961.93	-3.40481	3	CID	5.02811e-06	0.475399	3.06077	0.362387	258.044	1	21/90		1544897
5797, 102309-EJ-1413-02	R.HWLLTSPSQSWPM*GYR.T	1961.93	-2.0982	3	CID	0.000620923	0.703394	3.91727	0.516815	335.02	1	22/90		1103307
5069, 102309-EJ-1413-02	R.ILAPLSAGPPAAGPHIVTPPSAR.P	2190.24	-2.91777	2	CID	1.07074e-09	0.941514	4.82872	0.75473	546.382	1	20/66		2850185
4746, 102309-EJ-1413-01	R.ILAPLSAGPPAAGPHIVTPPSAR.P	2190.24	-4.70125	2	CID	1.12022e-12	0.946481	5.22178	0.732401	525.848	1	19/66		2879137
5083, 102309-EJ-1413-02	R.ILAPLSAGPPAAGPHIVTPPSAR.P	2190.24	-4.36685	2	CID	2.0195e-12	0.921121	4.90318	0.671582	399.548	1	18/66		3508368
4742, 102309-EJ-1413-01	R.ILAPLSAGPPAAGPHIVTPPSAR.P	2190.24	-2.58337	2	CID	2.32253e-11	0.938751	4.72998	0.716092	585.391	1	22/66		2366658
4369, 102309-EJ-1413-01	R.ILAPLSAGPPAAGPHIVTPPSARPR.I	2443.39	-4.40217	4	CID	1.92793e-05	0.353878	1.51469	0.475315	309.745	1	37/216		2485466
4668, 102309-EJ-1413-02	R.ILAPLSAGPPAAGPHIVTPPSARPR.I	2443.39	-2.47324	3	CID	2.44868e-06	0.73127	3.09123	0.681713	212.116	1	23/144		2449163
4666, 102309-EJ-1413-02	R.ILAPLSAGPPAAGPHIVTPPSARPR.I	2443.39	-4.04145	2	CID	1.92993e-06	0.444348	2.89893	0.538993	60.0641	1	11/72		1894221
4365, 102309-EJ-1413-01	R.ILAPLSAGPPAAGPHIVTPPSARPR.I	2443.39	-4.74088	2	CID	0.000319166	0.564664	2.90916	0.629946	118.819	1	12/72		1691762
4670, 102309-EJ-1413-02	R.ILAPLSAGPPAAGPHIVTPPSARPR.I	2443.39	-1.80429	4	CID	8.69928e-07	0.286107	1.7873	0.581637	353.385	1	38/216		2911075
4672, 102309-EJ-1413-02	R.ILAPLSAGPPAAGPHIVTPPSARPR.I	2443.39	-3.2421	2	CID	6.11186e-06	0.310024	2.49858	0.512051	106.491	1	12/72		1894221
4667, 102309-EJ-1413-02	R.ILAPLSAGPPAAGPHIVTPPSARPR.I	2443.39	-3.60282	4	CID	5.45809e-07	0.490671	2.20385	0.496354	365.24	1	39/216		2911075
4366, 102309-EJ-1413-01	R.ILAPLSAGPPAAGPHIVTPPSARPR.I	2443.39	-1.80429	4	CID	0.000617099	0.443429	1.92097	0.460329	326.7	1	37/216		2485466
4370, 102309-EJ-1413-01	R.ILAPLSAGPPAAGPHIVTPPSARPR.I	2443.39	-3.7417	2	CID	0.000160426	0.766393	3.56917	0.729432	115.722	1	12/72		1691762
4662, 102309-EJ-1413-02	R.ILAPLSAGPPAAGPHIVTPPSARPR.I	2443.39	-3.67226	3	CID	7.10496e-07	0.637311	3.07766	0.620128	184.331	1	23/144		2449163
3274, 102309-EJ-1413-02	R.KAQIQGLSM*LATGGEPR.G	1772.93	-3.46831	2	CID	2.18983e-07	0.839142	4.26313	0.468212	204.197	1	18/48		ND
4220, 102309-EJ-1413-02	R.KAQIQGLSMLATGGEPR.G	1756.94	-4.37924	2	CID	3.11362e-12	0.96134	5.68663	0.600184	725.141	1	22/48		3693871
3072, 102309-EJ-1413-01	R.KAQIQGLSM*LATGGEPR.G	1772.93	-3.39946	2	CID	4.96851e-08	0.9317	4.91018	0.621163	392.6	1	20/48		ND
3947, 102309-EJ-1413-01	R.KAQIQGLSMLATGGEPR.G	1756.94	-3.33705	2	CID	1.46396e-10	0.947791	4.71828	0.60374	906.198	1	20/48		3132437
3945, 102309-EJ-1413-01	R.KAQIQGLSMLATGGEPR.G	1756.94	-3.40653	2	CID	4.6102e-12	0.945712	4.87163	0.595445	707.279	1	21/48		3132437
3074, 102309-EJ-1413-01	R.KAQIQGLSM*LATGGEPR.G	1772.93	-2.57324	2	CID	3.2264e-09	0.887099	4.47437	0.530072	271.798	1	19/48		ND
3094, 102309-EJ-1413-01	R.KAQIQGLSM*LATGGEPR.G	1772.93	-2.13328	3	CID	0.000243822	0.767441	3.83112	0.403781	503.465	1	22/96		2049806
3300, 102309-EJ-1413-02	R.KAQIQGLSM*LATGGEPR.G	1772.93	-4.61196	3	CID	7.39738e-06	0.800063	3.36721	0.50764	648.599	1	28/96		ND
3276, 102309-EJ-1413-02	R.KAQIQGLSM*LATGGEPR.G	1772.93	-3.53717	2	CID	3.30259e-08	0.924435	5.12785	0.601185	264.646	1	19/48		ND
3298, 102309-EJ-1413-02	R.KAQIQGLSM*LATGGEPR.G	1772.93	-4.92179	3	CID	3.30549e-05	0.844452	4.14588	0.499433	490.56	1	24/96		ND
4217, 102309-EJ-1413-02	R.KAQIQGLSMLATGGEPR.G	1756.94	-3.89288	2	CID	6.36258e-11	0.947793	4.66877	0.595284	965.271	1	21/48		3693871
3127, 102309-EJ-1413-02	R.KPQCFWEMR.A	1281.59	-4.59383	2	CID	9.0445e-05	0.693377	3.10469	0.488709	243.065	1	11/24		1842925
1864, 102309-EJ-1413-02	R.KPQCFWEM*R.A	1297.58	-5.32214	2	CID	2.99209e-05	0.381709	2.61102	0.334153	150.074	1	10/24		ND
1781, 102309-EJ-1413-02	R.KPQCFWEM*R.A	1297.58	-4.38138	2	CID	0.000197661	0.553193	2.85521	0.44885	144.266	1	11/24		1425010
3131, 102309-EJ-1413-02	R.KPQCFWEMR.A	1281.59	-4.59383	2	CID	7.97984e-05	0.605383	2.94738	0.37551	244.345	1	11/24		1842925
718, 102309-EJ-1413-01	R.LVPEESYSR.D	1079.54	-3.36873	2	CID	0.000822021	0.392343	2.22444	0.540031	152.422	1	11/24		1942846
2558, 102309-EJ-1413-01	R.LVPEESYSRDQQPWGQSR.G	2162.03	-2.79998	2	CID	5.39378e-06	0.587681	3.57841	0.462604	143.593	1	11/51		3148928
2547, 102309-EJ-1413-01	R.LVPEESYSRDQQPWGQSR.G	2162.03	-2.46121	2	CID	0.000272909	0.680229	3.57048	0.503561	239.5	1	14/51		3148928
2745, 102309-EJ-1413-02	R.LVPEESYSRDQQPWGQSR.G	2162.03	-5.28427	2	CID	2.79082e-05	0.548836	3.58824	0.403958	140.61	1	11/51		3211783
12237, 102309-EJ-1413-02	K.QSHLQALSNLILDSGLDTQHILCFVM*AAR.Q	3267.66	-4.02358	3	CID	6.68354e-13	0.860228	5.08147	0.563764	297.076	1	28/168		3073442
11950, 102309-EJ-1413-01	K.QSHLQALSNLILDSGLDTQHILCFVM*AAR.Q	3267.66	-3.35115	3	CID	5.34797e-10	0.915848	5.40382	0.587989	421.297	1	29/168		2391344
11957, 102309-EJ-1413-01	K.QSHLQALSNLILDSGLDTQHILCFVM*AAR.Q	3267.66	-3.23908	3	CID	3.90137e-06	0.879273	4.59276	0.584693	330.707	1	27/168		2391344
12247, 102309-EJ-1413-02	K.QSHLQALSNLILDSGLDTQHILCFVM*AAR.Q	3267.66	-3.22452	4	CID	6.76126e-13	0.838998	4.0056	0.462763	667.739	1	40/252		4355229
11949, 102309-EJ-1413-01	K.QSHLQALSNLILDSGLDTQHILCFVM*AAR.Q	3267.66	-1.80495	4	CID	8.99884e-08	0.815758	3.67457	0.323141	850.885	1	39/252		3071586
11946, 102309-EJ-1413-01	K.QSHLQALSNLILDSGLDTQHILCFVM*AAR.Q	3267.66	-0.310666	4	CID	6.60507e-10	0.829964	3.63398	0.498716	620.146	1	37/252		2868696
12242, 102309-EJ-1413-02	K.QSHLQALSNLILDSGLDTQHILCFVM*AAR.Q	3267.66	-3.23908	3	CID	7.71605e-14	0.822265	4.00754	0.506319	293.113	1	27/168		3073442
12244, 102309-EJ-1413-02	K.QSHLQALSNLILDSGLDTQHILCFVM*AAR.Q	3267.66	-0.460094	4	CID	1.02158e-10	0.89117	4.52784	0.606587	572.161	1	40/252		4083777
12074, 102309-EJ-1413-01	K.QSHLQALSNLILDSGLDTQHILCFVMAAR.Q	3251.67	-3.22748	4	CID	5.32907e-14	0.968333	6.16249	0.719804	1483.84	1	51/252		359205
7345, 102309-EJ-1413-02	R.RAALSGHLLDTEDNVPPWLPPHDITPYTAR.N	3352.71	-4.18815	4	CID	5.381e-10	0.732267	3.59152	0.437993	554.835	1	39/261		1076802
7021, 102309-EJ-1413-01	R.RAALSGHLLDTEDNVPPWLPPHDITPYTAR.N	3352.71	-1.49385	4	CID	5.69412e-09	0.877289	3.95907	0.568824	706.417	1	43/261		646911
7331, 102309-EJ-1413-02	R.RAALSGHLLDTEDNVPPWLPPHDITPYTAR.N	3352.71	-3.96969	4	CID	1.22012e-07	0.798012	3.94449	0.505396	439.243	1	37/261		1064700
1407, 102309-EJ-1413-01	R.RGIKEHVIQNAFR.K	1567.88	-3.84811	2	CID	6.34645e-06	0.935928	4.6333	0.590707	480.65	1	19/36		1654144
1403, 102309-EJ-1413-01	R.RGIKEHVIQNAFR.K	1567.88	-3.38097	2	CID	1.4819e-06	0.939341	4.57268	0.52679	573.616	1	21/36		1654144
1455, 102309-EJ-1413-02	R.RGIKEHVIQNAFR.K	1567.88	-2.83597	2	CID	4.32837e-05	0.858166	3.89135	0.459478	434.56	1	17/36		1961995
1453, 102309-EJ-1413-02	R.RGIKEHVIQNAFR.K	1567.88	-2.44668	2	CID	1.95306e-05	0.627107	3.0162	0.388973	328.541	1	16/36		1961995
2870, 102309-EJ-1413-02	R.RGPLVAEGGVGWR.H	1353.74	-3.62201	2	CID	3.96069e-05	0.906719	4.4937	0.369284	522.059	1	20/36		26202492
2699, 102309-EJ-1413-01	R.RGPLVAEGGVGWR.H	1353.74	-3.53184	2	CID	4.65131e-07	0.923579	4.49892	0.45264	604.548	1	20/36		22896652
2692, 102309-EJ-1413-01	R.RGPLVAEGGVGWR.H	1353.74	-3.62201	2	CID	0.000445534	0.885166	4.2131	0.424876	387.271	1	19/36		ND
2875, 102309-EJ-1413-02	R.RGPLVAEGGVGWR.H	1353.74	-3.44167	2	CID	1.54565e-05	0.959571	5.25445	0.522956	676.459	1	23/36		26202492
5732, 102309-EJ-1413-02	K.TIGNFKPYYPWNAPPNENPYHAR.R	2746.32	-3.33639	2	CID	3.27833e-07	0.897401	4.57971	0.60545	315.277	1	17/66		1484188
5338, 102309-EJ-1413-01	K.TIGNFKPYYPWNAPPNENPYHAR.R	2746.32	-4.49205	2	CID	1.76921e-07	0.820101	3.9387	0.596203	193.955	1	14/66		1946390
5341, 102309-EJ-1413-01	K.TIGNFKPYYPWNAPPNENPYHAR.R	2746.32	-2.91902	3	CID	5.47446e-09	0.914027	4.79992	0.583122	592.179	1	30/132		6422023
5741, 102309-EJ-1413-02	K.TIGNFKPYYPWNAPPNENPYHAR.R	2746.32	-4.04757	2	CID	1.84204e-09	0.863517	3.91151	0.554902	398.497	1	18/66		1484188
5729, 102309-EJ-1413-02	K.TIGNFKPYYPWNAPPNENPYHAR.R	2746.32	-4.1907	4	CID	1.20326e-11	0.881498	4.4458	0.578783	353.069	1	39/198		4448011
5357, 102309-EJ-1413-01	K.TIGNFKPYYPWNAPPNENPYHAR.R	2746.32	-2.9808	2	CID	6.6228e-09	0.897115	4.0037	0.596692	651.217	1	22/66		1946390
5351, 102309-EJ-1413-01	K.TIGNFKPYYPWNAPPNENPYHAR.R	2746.32	-2.94614	4	CID	2.81087e-10	0.781194	3.37856	0.665761	247.787	1	34/198		3546626
5343, 102309-EJ-1413-01	K.TIGNFKPYYPWNAPPNENPYHAR.R	2746.32	-0.990395	4	CID	1.021e-06	0.836316	3.55863	0.620417	426.231	1	38/198		3546626
5702, 102309-EJ-1413-02	K.TIGNFKPYYPWNAPPNENPYHAR.R	2746.32	-3.98579	3	CID	5.04766e-09	0.893166	4.80466	0.55847	420.051	1	27/132		7946504
5709, 102309-EJ-1413-02	K.TIGNFKPYYPWNAPPNENPYHAR.R	2746.32	-4.4525	3	CID	2.61291e-12	0.926771	4.68993	0.641969	653.481	1	34/132		7946504
5723, 102309-EJ-1413-02	K.TIGNFKPYYPWNAPPNENPYHAR.R	2746.32	-2.67945	4	CID	2.39624e-07	0.682406	2.60603	0.535956	318.59	1	36/198		4448011
5330, 102309-EJ-1413-01	K.TIGNFKPYYPWNAPPNENPYHAR.R	2746.32	-1.85225	3	CID	7.73997e-08	0.904868	4.77507	0.530865	462.462	1	30/132		6422023
4709, 102309-EJ-1413-01	R.TLNTFSATVWTPPHAGPR.E	1953	-4.00352	3	CID	0.000318266	0.634509	2.92859	0.544825	257.202	1	22/102		ND
4705, 102309-EJ-1413-01	R.TLNTFSATVWTPPHAGPR.E	1953	-3.4966	2	CID	1.57862e-08	0.792392	4.32782	0.473422	310.557	1	16/51		ND
4700, 102309-EJ-1413-01	R.TLNTFSATVWTPPHAGPR.E	1953	-2.55904	2	CID	6.84397e-11	0.721575	4.09578	0.388518	277.006	1	14/51		ND
5044, 102309-EJ-1413-02	R.TLNTFSATVWTPPHAGPR.E	1953	-2.69093	3	CID	4.93646e-06	0.821882	3.92255	0.610292	301	1	27/102		ND
5030, 102309-EJ-1413-02	R.TLNTFSATVWTPPHAGPR.E	1953	-5.43423	2	CID	2.48805e-08	0.656055	3.77112	0.487795	181.059	1	12/51		ND
4714, 102309-EJ-1413-01	R.TLNTFSATVWTPPHAGPR.E	1953	-2.12839	3	CID	1.34008e-09	0.855526	4.03032	0.507317	440.886	1	29/102		ND
5038, 102309-EJ-1413-02	R.TLNTFSATVWTPPHAGPR.E	1953	-3.05907	2	CID	1.83657e-09	0.912457	4.64805	0.602458	427.808	1	18/51		ND
5048, 102309-EJ-1413-02	R.TLNTFSATVWTPPHAGPR.E	1953	-3.06596	3	CID	1.47715e-06	0.856858	3.87581	0.561767	445.955	1	28/102		ND
6329, 102309-EJ-1413-02	R.TLTPVPNRVGADSIM*LTATFGCQNAAR.T	2877.43	-3.73474	3	CID	3.21623e-05	0.81278	4.87257	0.372109	282.677	1	21/156		1265863
5968, 102309-EJ-1413-01	R.TLTPVPNRVGADSIM*LTATFGCQNAAR.T	2877.43	-3.67111	3	CID	8.93387e-08	0.784243	4.07162	0.417566	340.762	1	25/156		1001141
5957, 102309-EJ-1413-01	R.TLTPVPNRVGADSIM*LTATFGCQNAAR.T	2877.43	-1.38025	3	CID	9.67815e-07	0.716701	4.42931	0.253016	239.634	1	23/156		1001141
6310, 102309-EJ-1413-02	R.TLTPVPNRVGADSIM*LTATFGCQNAAR.T	2877.43	-3.79838	3	CID	1.09202e-05	0.791152	4.09615	0.474361	456.279	1	27/156		1265863
5632, 102309-EJ-1413-01	R.VGADSIMLTATFGCQNAAR.T	1982.94	-2.57771	2	CID	4.84612e-13	0.951075	5.26342	0.656998	706.03	1	21/54		3067617
5625, 102309-EJ-1413-01	R.VGADSIMLTATFGCQNAAR.T	1982.94	-2.76239	2	CID	2.9049e-11	0.91137	4.91208	0.542755	572.554	1	18/54		3067617
5991, 102309-EJ-1413-02	R.VGADSIMLTATFGCQNAAR.T	1982.94	-1.40807	2	CID	6.91003e-12	0.929723	5.19452	0.513385	582.511	1	19/54		4247561
4544, 102309-EJ-1413-01	R.VGADSIM*LTATFGCQNAAR.T	1998.94	-1.05811	3	CID	0.000188238	0.891264	4.64814	0.561218	577.371	1	25/108		1231229
4513, 102309-EJ-1413-01	R.VGADSIM*LTATFGCQNAAR.T	1998.94	-3.12768	2	CID	2.30427e-12	0.971026	6.41904	0.570684	1055.63	1	22/54		9826932
4508, 102309-EJ-1413-01	R.VGADSIM*LTATFGCQNAAR.T	1998.94	-5.50932	2	CID	1.5894e-08	0.827567	4.24966	0.507142	343.992	1	14/54		9826932
4855, 102309-EJ-1413-02	R.VGADSIM*LTATFGCQNAAR.T	1998.94	-2.98174	3	CID	4.20847e-05	0.880927	3.96339	0.503213	801.228	1	30/108		1286436
4853, 102309-EJ-1413-02	R.VGADSIM*LTATFGCQNAAR.T	1998.94	-3.34814	3	CID	1.24389e-07	0.90797	4.1497	0.501691	992.884	1	31/108		1286436
4831, 102309-EJ-1413-02	R.VGADSIM*LTATFGCQNAAR.T	1998.94	-3.73836	2	CID	9.83436e-12	0.931095	5.11411	0.57856	488.804	1	19/54		3685885
4824, 102309-EJ-1413-02	R.VGADSIM*LTATFGCQNAAR.T	1998.94	-2.76127	2	CID	1.10956e-11	0.90198	5.00351	0.57497	313.058	1	15/54		3685885
5998, 102309-EJ-1413-02	R.VGADSIMLTATFGCQNAAR.T	1982.94	-1.71587	2	CID	1.94851e-10	0.973365	6.25268	0.637378	1037.75	1	24/54		4247561
gi|42560227|ref|NP_005340.2| recombining binding protein suppressor of hairless isoform 1 [Homo sapiens] [MASS=55637]						4.94049e-14	16.7057	200.304	35.4	55601.6	42560227	114 (114 0 0 0 0)		4.00
7038, 102309-EJ-1413-02	R.CGESM*LCVVPDISAFR.E	1856.83	-1.04791	2	CID	1.3344e-05	0.814036	3.93241	0.534547	258.458	1	14/45	3	2142338
7036, 102309-EJ-1413-02	R.CGESM*LCVVPDISAFR.E	1856.83	-3.61181	2	CID	3.34844e-07	0.838708	3.68719	0.592655	329.687	1	16/45	3	2142338
6699, 102309-EJ-1413-01	R.CGESM*LCVVPDISAFR.E	1856.83	-3.28311	2	CID	7.84967e-11	0.841905	3.68289	0.601642	407.366	1	17/45	3	2021162
6693, 102309-EJ-1413-01	R.CGESM*LCVVPDISAFR.E	1856.83	-2.29699	2	CID	1.09851e-06	0.707079	3.27229	0.558378	253.397	1	13/45	3	2021162
1223, 102309-EJ-1413-01	R.DGYIHYGQTVK.L	1280.63	-4.5571	2	CID	4.25808e-06	0.795419	3.63323	0.525068	369.25	1	15/30	3	ND
1225, 102309-EJ-1413-01	R.DGYIHYGQTVK.L	1280.63	-3.22261	2	CID	6.16074e-07	0.675214	3.07679	0.378866	375.966	1	13/30	3	18503872
1443, 102309-EJ-1413-01	R.DGYIHYGQTVK.L	1280.63	-3.22261	2	CID	3.55616e-05	0.804858	3.40937	0.387109	473.618	1	17/30	3	2309564
1445, 102309-EJ-1413-01	R.DGYIHYGQTVK.L	1280.63	-2.46005	2	CID	1.94916e-06	0.770253	3.36198	0.35617	419.758	1	15/30	3	2309564
1255, 102309-EJ-1413-02	R.DGYIHYGQTVK.L	1280.63	-3.79454	2	CID	8.03869e-06	0.848258	3.2087	0.400653	598.497	1	17/30	3	ND
1253, 102309-EJ-1413-02	R.DGYIHYGQTVK.L	1280.63	-4.0805	2	CID	5.51246e-05	0.196178	2.3483	0.301079	215.265	1	11/30	3	ND
1489, 102309-EJ-1413-02	R.DGYIHYGQTVK.L	1280.63	-4.27114	2	CID	3.54481e-05	0.696902	3.10498	0.317951	352.883	1	15/30	3	3140883
1492, 102309-EJ-1413-02	R.DGYIHYGQTVK.L	1280.63	-4.36646	2	CID	0.000128405	0.849672	3.53851	0.415123	520.052	1	17/30	3	3140883
1680, 102309-EJ-1413-02	K.ERGDQTVLILHAK.V	1479.83	-3.87427	2	CID	4.91958e-06	0.879015	3.39486	0.591323	393.784	1	19/36	3	30708882
1631, 102309-EJ-1413-01	K.ERGDQTVLILHAK.V	1479.83	-2.8844	2	CID	8.30514e-06	0.872538	3.59309	0.695281	433.271	1	17/36	3	26049228
1633, 102309-EJ-1413-01	K.ERGDQTVLILHAK.V	1479.83	-2.80191	2	CID	7.60293e-07	0.845429	3.43803	0.555103	431.248	1	17/36	3	26049228
1696, 102309-EJ-1413-02	K.ERGDQTVLILHAK.V	1479.83	-3.22344	3	CID	0.000212031	0.875878	4.16056	0.46047	718.097	1	25/72	3	3110350
1678, 102309-EJ-1413-02	K.ERGDQTVLILHAK.V	1479.83	-1.89452	2	CID	1.91151e-07	0.870578	3.852	0.608038	293.502	1	16/36	3	30708882
6964, 102309-EJ-1413-01	R.FFCPPPCVYLM*GSGWK.K	1961.87	-4.46147	2	CID	5.29207e-08	0.501868	2.05283	0.563656	181.025	1	15/45	3	2223836
7285, 102309-EJ-1413-02	R.FFCPPPCVYLM*GSGWK.K	1961.87	-4.27481	2	CID	0.00099609	0.331898	2.56538	0.434526	86.2686	1	12/45	3	2251680
2073, 102309-EJ-1413-01	R.GDQTVLILHAK.V	1194.68	-3.34559	2	CID	2.60572e-05	0.850622	3.77837	0.472074	550.756	1	15/30	3	ND
2077, 102309-EJ-1413-01	R.GDQTVLILHAK.V	1194.68	-3.7543	2	CID	3.02772e-06	0.900195	3.92738	0.490772	623.398	1	16/30	3	ND
2182, 102309-EJ-1413-02	R.GDQTVLILHAK.V	1194.68	-3.95866	2	CID	2.71504e-06	0.756147	3.28972	0.454402	556.358	1	14/30	3	ND
2180, 102309-EJ-1413-02	R.GDQTVLILHAK.V	1194.68	-4.46955	2	CID	0.000378406	0.895772	3.82304	0.516456	706.283	1	16/30	3	ND
2814, 102309-EJ-1413-02	R.IIQFQATPCPK.E	1302.69	-3.52843	2	CID	6.3261e-08	0.959171	4.41012	0.438205	1508.6	1	20/30	3	23594232
2653, 102309-EJ-1413-01	R.IIQFQATPCPK.E	1302.69	-2.87248	2	CID	1.15107e-06	0.933774	3.43416	0.436421	1233.54	1	19/30	3	19993708
2810, 102309-EJ-1413-02	R.IIQFQATPCPK.E	1302.69	-3.52843	2	CID	9.13665e-07	0.938009	3.36415	0.488476	1433.74	1	19/30	3	23594232
2651, 102309-EJ-1413-01	R.IIQFQATPCPK.E	1302.69	-3.0599	2	CID	4.43334e-08	0.955077	3.9925	0.49265	1443.49	1	21/30	3	19993708
3285, 102309-EJ-1413-01	R.KVDKQTALLDADDPVSQLHK.C	2221.18	-2.42502	4	CID	0.000115332	0.593478	2.69064	0.323236	729.496	1	38/171	3	1656890
3532, 102309-EJ-1413-02	R.KVDKQTALLDADDPVSQLHK.C	2221.18	-4.29357	4	CID	6.68898e-06	0.897784	3.56906	0.496895	1207.88	1	43/171	3	2267283
3283, 102309-EJ-1413-01	R.KVDKQTALLDADDPVSQLHK.C	2221.18	-3.85391	4	CID	0.000197872	0.847298	3.34449	0.567329	910.19	1	38/171	3	1656890
3275, 102309-EJ-1413-01	R.KVDKQTALLDADDPVSQLHK.C	2221.18	-1.81443	3	CID	5.0881e-09	0.975553	6.0813	0.669724	1776	1	39/114	3	3120083
3272, 102309-EJ-1413-01	R.KVDKQTALLDADDPVSQLHK.C	2221.18	-2.96854	3	CID	2.30695e-09	0.921127	4.71968	0.582714	795.812	1	29/114	3	3120083
3270, 102309-EJ-1413-01	R.KVDKQTALLDADDPVSQLHK.C	2221.18	-2.24804	2	CID	2.38143e-13	0.921561	4.19978	0.604434	636.824	1	21/57	3	4284327
3265, 102309-EJ-1413-01	R.KVDKQTALLDADDPVSQLHK.C	2221.18	-3.4571	2	CID	2.16493e-13	0.925842	4.8806	0.714756	315.715	1	17/57	3	4284327
3505, 102309-EJ-1413-02	R.KVDKQTALLDADDPVSQLHK.C	2221.18	-3.08451	4	CID	3.54677e-05	0.825141	3.48145	0.453319	757.658	1	39/171	3	2267283
3499, 102309-EJ-1413-02	R.KVDKQTALLDADDPVSQLHK.C	2221.18	-4.29357	4	CID	7.43955e-09	0.801935	3.5753	0.52762	556.205	1	35/171	3	2267283
3498, 102309-EJ-1413-02	R.KVDKQTALLDADDPVSQLHK.C	2221.18	-3.7929	3	CID	3.85347e-11	0.959006	5.46167	0.673891	1214.34	1	34/114	3	3791866
3493, 102309-EJ-1413-02	R.KVDKQTALLDADDPVSQLHK.C	2221.18	-2.55636	3	CID	3.40672e-11	0.930509	4.32696	0.563512	1126.54	1	33/114	3	3791866
3528, 102309-EJ-1413-02	R.KVDKQTALLDADDPVSQLHK.C	2221.18	-2.86468	4	CID	1.90097e-06	0.897539	3.74757	0.625843	875.608	1	42/171	3	2267283
3486, 102309-EJ-1413-02	R.KVDKQTALLDADDPVSQLHK.C	2221.18	-2.79761	2	CID	1.25183e-11	0.903731	4.37092	0.648257	406.398	1	17/57	3	5157703
3492, 102309-EJ-1413-02	R.KVDKQTALLDADDPVSQLHK.C	2221.18	-3.78684	2	CID	4.94049e-14	0.94182	5.20785	0.696203	386.565	1	18/57	3	5157703
4203, 102309-EJ-1413-02	K.LVCSVTGMALPR.L	1303.69	-4.9952	2	CID	7.35785e-08	0.775066	3.22445	0.453538	565.675	1	14/33	3	5907605
4195, 102309-EJ-1413-02	K.LVCSVTGMALPR.L	1303.69	-3.68431	2	CID	1.92e-06	0.867936	3.37554	0.440265	828.965	1	16/33	3	5928106
2472, 102309-EJ-1413-01	K.LVCSVTGM*ALPR.L	1319.68	-3.02395	2	CID	1.36813e-05	0.67374	2.78261	0.387365	545.376	1	17/33	3	23413714
3876, 102309-EJ-1413-01	K.LVCSVTGMALPR.L	1303.69	-2.74796	2	CID	4.88616e-06	0.880704	3.52931	0.482281	744.293	1	16/33	3	4926553
3873, 102309-EJ-1413-01	K.LVCSVTGMALPR.L	1303.69	-3.49704	2	CID	1.27196e-05	0.85466	3.61817	0.455219	656.834	1	15/33	3	4926553
2470, 102309-EJ-1413-01	K.LVCSVTGM*ALPR.L	1319.68	-3.20895	2	CID	8.40062e-06	0.776803	2.92404	0.38467	620.019	1	18/33	3	23413714
4136, 102309-EJ-1413-02	K.LVCSVTGMALPR.L	1303.69	-2.93523	2	CID	0.000121766	0.885899	3.36051	0.481884	940.769	1	17/33	3	5939094
4138, 102309-EJ-1413-02	K.LVCSVTGMALPR.L	1303.69	-3.40341	2	CID	9.37267e-07	0.903734	3.57145	0.485159	971.259	1	17/33	3	5939094
2636, 102309-EJ-1413-02	K.LVCSVTGM*ALPR.L	1319.68	-3.39395	2	CID	3.23483e-05	0.668064	2.81976	0.281129	532.241	1	17/33	3	27966212
2634, 102309-EJ-1413-02	K.LVCSVTGM*ALPR.L	1319.68	-3.30145	2	CID	0.000404449	0.650396	2.92391	0.349901	395.03	1	15/33	3	ND
6879, 102309-EJ-1413-01	K.MFYGNSDDIGVFLSK.R	1692.79	-0.0932811	2	CID	6.05137e-08	0.95024	4.7007	0.610453	771.626	1	21/42	3	ND
6882, 102309-EJ-1413-01	K.MFYGNSDDIGVFLSK.R	1692.79	-3.41042	2	CID	9.07918e-10	0.883952	3.52273	0.519851	517.924	1	21/42	3	ND
6395, 102309-EJ-1413-02	K.M*FYGNSDDIGVFLSK.R	1708.79	-4.4746	2	CID	1.76158e-09	0.942713	3.62703	0.634173	1129.93	1	21/42	3	ND
6397, 102309-EJ-1413-02	K.M*FYGNSDDIGVFLSK.R	1708.79	-3.83167	2	CID	1.8726e-08	0.930998	4.14995	0.668437	657.778	1	19/42	3	ND
6167, 102309-EJ-1413-01	K.M*FYGNSDDIGVFLSK.R	1708.79	-3.26018	2	CID	3.09009e-10	0.974689	5.26133	0.679624	1456.6	1	23/42	3	9307554
6051, 102309-EJ-1413-01	K.M*FYGNSDDIGVFLSK.R	1708.79	-2.3315	2	CID	5.47383e-08	0.925051	3.73847	0.682044	694.58	1	19/42	3	ND
6049, 102309-EJ-1413-01	K.M*FYGNSDDIGVFLSK.R	1708.79	-4.11742	2	CID	1.27653e-07	0.949797	4.0642	0.707628	875.752	1	21/42	3	ND
6514, 102309-EJ-1413-02	K.M*FYGNSDDIGVFLSK.R	1708.79	-2.97443	2	CID	8.95781e-09	0.970136	4.82631	0.697317	1297.18	1	23/42	3	11837142
6516, 102309-EJ-1413-02	K.M*FYGNSDDIGVFLSK.R	1708.79	-3.18874	2	CID	2.59402e-08	0.964245	4.5703	0.67387	1205.16	1	22/42	3	11837142
7214, 102309-EJ-1413-02	K.MFYGNSDDIGVFLSK.R	1692.79	-3.84309	2	CID	1.84319e-11	0.963297	5.1451	0.655394	1068.79	1	22/42	3	5934754
7219, 102309-EJ-1413-02	K.MFYGNSDDIGVFLSK.R	1692.79	-3.9152	2	CID	3.07974e-09	0.947995	4.67087	0.585322	858.957	1	20/42	3	5934754
6171, 102309-EJ-1413-01	K.M*FYGNSDDIGVFLSK.R	1708.79	-2.76012	2	CID	3.76738e-08	0.968644	4.89259	0.731406	1192.3	1	21/42	3	9307554
6270, 102309-EJ-1413-01	K.MFYGNSDDIGVFLSKR.I	1848.89	-4.06671	2	CID	1.07962e-08	0.575978	3.30755	0.563969	170.859	1	11/45	3	1579897
6612, 102309-EJ-1413-02	K.MFYGNSDDIGVFLSKR.I	1848.89	-3.14239	2	CID	2.22434e-09	0.829667	4.03568	0.559426	339.262	1	14/45	3	1657728
5389, 102309-EJ-1413-01	K.M*FYGNSDDIGVFLSKR.I	1864.89	-3.3343	2	CID	1.08019e-06	0.850055	4.21101	0.583846	295.745	1	16/45	3	2763472
5397, 102309-EJ-1413-01	K.M*FYGNSDDIGVFLSKR.I	1864.89	-0.65056	2	CID	5.07927e-13	0.927604	4.92018	0.584064	360.71	1	20/45	3	2763472
5462, 102309-EJ-1413-01	K.M*FYGNSDDIGVFLSKR.I	1864.89	-3.53067	2	CID	9.47452e-10	0.783445	2.99551	0.556834	440.273	1	17/45	3	2923417
5466, 102309-EJ-1413-01	K.M*FYGNSDDIGVFLSKR.I	1864.89	-1.89425	2	CID	1.95277e-09	0.843909	4.09258	0.535759	277.183	1	16/45	3	2923417
5774, 102309-EJ-1413-02	K.M*FYGNSDDIGVFLSKR.I	1864.89	-3.04696	3	CID	7.58935e-05	0.461031	2.53922	0.476277	300.863	1	22/90	3	3341014
5782, 102309-EJ-1413-02	K.M*FYGNSDDIGVFLSKR.I	1864.89	-3.53067	2	CID	9.96536e-12	0.914639	4.28406	0.583832	376.619	1	20/45	3	3377875
5787, 102309-EJ-1413-02	K.M*FYGNSDDIGVFLSKR.I	1864.89	-3.07247	2	CID	2.5816e-11	0.889949	4.25584	0.577401	366.173	1	19/45	3	3377875
6264, 102309-EJ-1413-01	K.MFYGNSDDIGVFLSKR.I	1848.89	-1.95396	2	CID	2.36943e-08	0.847346	4.24049	0.550198	334.001	1	16/45	3	1579897
6618, 102309-EJ-1413-02	K.MFYGNSDDIGVFLSKR.I	1848.89	-3.4725	2	CID	7.29045e-09	0.73751	3.00016	0.550208	350.271	1	15/45	3	1657728
6269, 102309-EJ-1413-01	K.MFYGNSDDIGVFLSKR.I	1848.89	-2.4234	3	CID	0.000777065	0.525402	2.52111	0.486079	251.694	1	24/90	3	1237627
3139, 102309-EJ-1413-02	R.MYLCLSQER.I	1199.55	-4.00343	2	CID	5.89029e-07	0.943792	3.70987	0.535582	1096.02	1	17/24	3	4749582
3136, 102309-EJ-1413-02	R.MYLCLSQER.I	1199.55	-4.30872	2	CID	2.38418e-06	0.916428	3.32075	0.533968	983.696	1	16/24	3	4749582
2944, 102309-EJ-1413-01	R.MYLCLSQER.I	1199.55	-2.57875	2	CID	4.16618e-08	0.924589	3.18316	0.401139	1109.56	1	17/24	3	3788033
1991, 102309-EJ-1413-01	R.M*YLCLSQER.I	1215.55	-4.88908	2	CID	9.82445e-07	0.913686	3.72401	0.475401	675.946	1	15/24	3	4377749
2138, 102309-EJ-1413-02	R.M*YLCLSQER.I	1215.55	-3.684	2	CID	6.39485e-07	0.953508	3.84927	0.528653	1082.69	1	18/24	3	9199418
2135, 102309-EJ-1413-02	R.M*YLCLSQER.I	1215.55	-3.38273	2	CID	5.40812e-07	0.948412	3.25351	0.600573	1068.97	1	18/24	3	9199418
2084, 102309-EJ-1413-02	R.M*YLCLSQER.I	1215.55	-3.684	2	CID	0.000102697	0.927157	3.32598	0.543261	828.898	1	16/24	3	3890591
2081, 102309-EJ-1413-02	R.M*YLCLSQER.I	1215.55	-4.98951	2	CID	5.02976e-06	0.922449	3.70345	0.478765	813.74	1	15/24	3	ND
1989, 102309-EJ-1413-01	R.M*YLCLSQER.I	1215.55	-3.2823	2	CID	0.000202845	0.921691	3.24369	0.517866	902.337	1	17/24	3	ND
2946, 102309-EJ-1413-01	R.MYLCLSQER.I	1199.55	-3.29109	2	CID	4.38768e-08	0.947653	3.40226	0.520046	1148.24	1	18/24	3	3788033
1024, 102309-EJ-1413-01	K.NADLCIASGTK.V	1149.56	-2.71984	2	CID	0.000399731	0.765344	3.14474	0.526257	449.409	1	14/30	3	5318565
1022, 102309-EJ-1413-01	K.NADLCIASGTK.V	1149.56	-3.35697	2	CID	0.00049088	0.728732	3.14343	0.408652	438.301	1	14/30	3	5318565
1044, 102309-EJ-1413-02	K.NADLCIASGTK.V	1149.56	-4.52505	2	CID	0.000130399	0.645306	2.77862	0.386501	422.587	1	14/30	3	6485238
6814, 102309-EJ-1413-01	R.NDGIIYSTSLTFTYTPEPGPRPHCSAAGAILR.A	3462.71	-2.83987	3	CID	4.95928e-10	0.621613	3.39752	0.291613	327.416	1	26/186	3	3664075
6827, 102309-EJ-1413-01	R.NDGIIYSTSLTFTYTPEPGPRPHCSAAGAILR.A	3462.71	-4.02472	4	CID	1.26859e-07	0.638571	2.85816	0.51413	385.821	1	39/279	3	3115724
7147, 102309-EJ-1413-02	R.NDGIIYSTSLTFTYTPEPGPRPHCSAAGAILR.A	3462.71	-5.37807	3	CID	8.75966e-12	0.828451	3.95696	0.552954	320.861	1	27/186	3	4782383
7134, 102309-EJ-1413-02	R.NDGIIYSTSLTFTYTPEPGPRPHCSAAGAILR.A	3462.71	-6.22414	3	CID	2.50927e-11	0.769965	3.44246	0.520694	358.721	1	28/186	3	4782383
7154, 102309-EJ-1413-02	R.NDGIIYSTSLTFTYTPEPGPRPHCSAAGAILR.A	3462.71	-2.61461	4	CID	3.19894e-07	0.708595	2.53027	0.512097	468.936	1	44/279	3	3924749
6822, 102309-EJ-1413-01	R.NDGIIYSTSLTFTYTPEPGPRPHCSAAGAILR.A	3462.71	-4.21473	3	CID	1.82196e-10	0.878176	4.92066	0.541607	235.829	1	25/186	3	3664075
6830, 102309-EJ-1413-01	R.NDGIIYSTSLTFTYTPEPGPRPHCSAAGAILR.A	3462.71	-3.39017	4	CID	5.81841e-10	0.642841	3.16387	0.479055	309.227	1	37/279	3	2871978
7143, 102309-EJ-1413-02	R.NDGIIYSTSLTFTYTPEPGPRPHCSAAGAILR.A	3462.71	-5.43483	4	CID	3.31173e-10	0.436518	2.12825	0.322469	299.688	1	36/279	3	4211942
4104, 102309-EJ-1413-02	K.QTALLDADDPVSQLHK.C	1750.9	-4.31332	2	CID	1.95107e-08	0.66682	3.57427	0.4884	221.469	1	13/45	3	ND
4200, 102309-EJ-1413-02	K.QTALLDADDPVSQLHK.C	1750.9	-2.57035	2	CID	2.61668e-07	0.256365	2.68455	0.292555	217.862	1	13/45	3	ND
4123, 102309-EJ-1413-02	K.QTALLDADDPVSQLHK.C	1750.9	-3.69353	3	CID	3.0563e-09	0.74427	3.30872	0.508799	492.23	1	23/90	3	4863613
4107, 102309-EJ-1413-02	K.QTALLDADDPVSQLHK.C	1750.9	-3.1281	2	CID	3.43276e-09	0.895353	4.40442	0.522469	476.387	1	19/45	3	17931804
4121, 102309-EJ-1413-02	K.QTALLDADDPVSQLHK.C	1750.9	-3.06606	3	CID	4.72052e-06	0.722426	3.30564	0.382806	615.172	1	24/90	3	4863613
3862, 102309-EJ-1413-01	K.QTALLDADDPVSQLHK.C	1750.9	-2.54317	3	CID	0.000152071	0.557018	3.09713	0.45125	365.367	1	19/90	3	3968466
3860, 102309-EJ-1413-01	K.QTALLDADDPVSQLHK.C	1750.9	-3.27522	3	CID	1.36247e-05	0.711114	3.03682	0.377318	705.768	1	27/90	3	3968466
3847, 102309-EJ-1413-01	K.QTALLDADDPVSQLHK.C	1750.9	-2.57035	2	CID	3.98999e-10	0.917929	4.62252	0.501293	555.866	1	19/45	3	15469706
3845, 102309-EJ-1413-01	K.QTALLDADDPVSQLHK.C	1750.9	-2.84923	2	CID	7.54086e-10	0.853837	4.08944	0.557	444.882	1	17/45	3	ND
541, 102309-EJ-1413-01	K.TLYISDSDKR.K	1197.61	-2.8401	2	CID	3.15207e-06	0.696375	3.15591	0.475912	557.057	1	14/27	3	23136196
541, 102309-EJ-1413-02	K.TLYISDSDKR.K	1197.61	-2.43238	2	CID	0.000252428	0.51939	2.87111	0.419857	626.862	1	14/27	3	ND
544, 102309-EJ-1413-02	K.TLYISDSDKR.K	1197.61	-3.65552	2	CID	1.6215e-06	0.719295	3.13093	0.468155	625.882	1	14/27	3	26957456
539, 102309-EJ-1413-01	K.TLYISDSDKR.K	1197.61	-2.53431	2	CID	0.000211457	0.842296	3.57743	0.4973	639.7	1	15/27	3	23136196
3935, 102309-EJ-1413-02	K.VDKQTALLDADDPVSQLHK.C	2093.09	-1.81251	3	CID	6.64293e-09	0.918278	5.11371	0.614352	419.091	1	28/108	3	863827
3690, 102309-EJ-1413-01	K.VDKQTALLDADDPVSQLHK.C	2093.09	-2.85586	2	CID	1.21574e-09	0.925297	4.98278	0.643183	462.449	1	16/54	3	985253
3678, 102309-EJ-1413-01	K.VDKQTALLDADDPVSQLHK.C	2093.09	-3.32243	2	CID	1.27307e-10	0.934586	4.76631	0.665098	518.281	1	19/54	3	979703
3933, 102309-EJ-1413-02	K.VDKQTALLDADDPVSQLHK.C	2093.09	-4.95541	2	CID	3.22406e-09	0.923163	4.91217	0.63571	490.674	1	17/54	3	1226685
3928, 102309-EJ-1413-02	K.VDKQTALLDADDPVSQLHK.C	2093.09	-3.08915	2	CID	4.73566e-12	0.932008	4.79046	0.601232	641.049	1	19/54	3	1226685
gi|34577081|ref|NP_055091.2| recombining binding protein L [Homo sapiens] [MASS=56750]						3.41338e-12	1.89401	20.2219	2.5	56714.7	34577081	11 (11 0 0 0 0)		0.54
5089, 102309-EJ-1413-01	K.VWFGDVEAETM*YR.S	1618.72	-2.40787	2	CID	2.91919e-09	0.954574	3.88754	0.597852	1296.88	1	20/36	4	ND
5091, 102309-EJ-1413-01	K.VWFGDVEAETM*YR.S	1618.72	-3.23739	2	CID	4.04828e-10	0.957848	4.07732	0.585455	1275.05	1	21/36	4	ND
6181, 102309-EJ-1413-01	K.VWFGDVEAETMYR.S	1602.73	-3.54818	2	CID	3.41338e-12	0.957273	4.37266	0.612298	1143.71	1	21/36	4	4427506
6183, 102309-EJ-1413-01	K.VWFGDVEAETMYR.S	1602.73	-3.47202	2	CID	6.17603e-10	0.957127	4.21701	0.676958	1172.17	1	21/36	4	4427506
6213, 102309-EJ-1413-01	K.VWFGDVEAETM*YR.S	1618.72	-6.48009	2	CID	5.51856e-06	0.813726	3.9841	0.582776	358.723	1	14/36	4	990224
5457, 102309-EJ-1413-02	K.VWFGDVEAETM*YR.S	1618.72	-3.68986	2	CID	2.53264e-11	0.936741	3.51885	0.49843	1055.98	1	22/36	4	ND
5460, 102309-EJ-1413-02	K.VWFGDVEAETM*YR.S	1618.72	-1.72916	2	CID	2.52234e-08	0.934788	3.90805	0.556169	888.26	1	20/36	4	ND
5541, 102309-EJ-1413-02	K.VWFGDVEAETM*YR.S	1618.72	-4.14233	2	CID	2.33878e-10	0.97193	4.0416	0.644697	1857.89	1	24/36	4	34258384
5546, 102309-EJ-1413-02	K.VWFGDVEAETM*YR.S	1618.72	-4.14233	2	CID	1.46705e-10	0.971158	3.87297	0.647281	1845.7	1	24/36	4	34258384
6528, 102309-EJ-1413-02	K.VWFGDVEAETMYR.S	1602.73	-2.78654	2	CID	4.17166e-12	0.94897	4.18975	0.659431	927.075	1	19/36	4	7993685
6531, 102309-EJ-1413-02	K.VWFGDVEAETMYR.S	1602.73	-1.64408	2	CID	4.34486e-11	0.956245	4.43825	0.60757	1038.89	1	20/36	4	7993685
gi|18874090|ref|NP_065890.1| WD repeat domain 48 [Homo sapiens] [MASS=76210]						8.71375e-11	1.81429	20.2132	3.7	76162.4	18874090	3 (3 0 0 0 0)		0.02
1427, 102309-EJ-1413-02	K.DKELVASAGLDR.Q	1273.67	-4.82943	2	CID	8.71375e-11	0.952194	3.98791	0.465749	1352.04	1	21/33		1010475
1420, 102309-EJ-1413-02	K.DKELVASAGLDR.Q	1273.67	-2.72093	2	CID	6.26447e-10	0.947421	4.26398	0.475818	1085.28	1	20/33		1010475
3448, 102309-EJ-1413-02	K.VQVSYVIRDEVEK.Y	1563.84	-3.82754	2	CID	2.6046e-06	0.862092	4.10738	0.384711	626.26	1	16/36		1065097
