# Supplementary material for: The EBNA3 Family of Epstein-Barr Virus Nuclear Proteins Associates with the USP46/USP12 Deubiquitination Complexes to Regulate Lymphoblastoid Cell Line Growth
Source: PLoS Pathog. 2015 Apr 9;11(4):e1004822. doi: 10.1371/journal.ppat.1004822 (PMC4391933; doi:10.1371/journal.ppat.1004822)
Supplement: S4 Table — Result file from SEQUEST analysis of tandem affinity purification from control (wildtype) LCL exported into excel file format. (XLS) [file ppat.1004822.s014.xls]

## Sheet: Bioworks
Reference						P (pro)	Sf	Score	Coverage	MW	Accession	Peptide (Hits)		% Area
Scan(s), File	Peptide	MH+	DeltaM (ppm)	z	Type	P (pep)	Sf	XC	DeltaCn	Sp	RSp	Ions	Count	Peak Area
gi|119395750|ref|NP_006112.3| keratin 1 [Homo sapiens] [MASS=66038]						1e-30	42.1186	510.373	69.3	65998.9	119395750	275 (275 0 0 0 0)		10.28
354, 102309-EJ-MD1-02	K.AEAESLYQSK.Y	1125.54	-5.93008	2	CID	1.35952e-08	0.92069	3.73087	0.552578	768.473	1	16/27	3	699315
506, 102309-EJ-MD1-01	K.AEAESLYQSK.Y	1125.54	-4.73708	2	CID	2.93228e-07	0.903088	3.71554	0.421936	730.251	1	18/27	3	1094327
504, 102309-EJ-MD1-01	K.AEAESLYQSK.Y	1125.54	-5.38781	2	CID	1.02969e-08	0.880754	3.48426	0.462507	734.212	1	16/27	3	1094327
357, 102309-EJ-MD1-02	K.AEAESLYQSK.Y	1125.54	-5.27935	2	CID	2.3279e-07	0.928845	3.78578	0.501348	932.952	1	18/27	3	699315
4817, 102309-EJ-MD1-02	K.AEAESLYQSKYEELQITAGR.H	2286.12	-3.96367	2	CID	8.71525e-14	0.898406	4.21067	0.556324	586.827	1	18/57	3	ND
4824, 102309-EJ-MD1-02	K.AEAESLYQSKYEELQITAGR.H	2286.12	-4.79719	3	CID	1.7555e-08	0.795483	3.73562	0.479446	496.592	1	25/114	3	14654497
5055, 102309-EJ-MD1-01	K.AEAESLYQSKYEELQITAGR.H	2286.12	-3.43559	3	CID	2.51523e-06	0.835379	4.46864	0.533172	269.659	1	22/114	3	ND
5046, 102309-EJ-MD1-01	K.AEAESLYQSKYEELQITAGR.H	2286.12	-3.21612	2	CID	3.97407e-10	0.911604	4.19447	0.582024	583.48	1	20/57	3	ND
5050, 102309-EJ-MD1-01	K.AEAESLYQSKYEELQITAGR.H	2286.12	-4.60442	2	CID	1.72085e-13	0.950075	4.98988	0.621871	815.643	1	21/57	3	17746638
5053, 102309-EJ-MD1-01	K.AEAESLYQSKYEELQITAGR.H	2286.12	-3.35549	3	CID	2.11494e-05	0.731558	3.53766	0.40915	400.864	1	24/114	3	ND
4815, 102309-EJ-MD1-02	K.AEAESLYQSKYEELQITAGR.H	2286.12	-5.99272	2	CID	2.03726e-11	0.914525	4.60103	0.553811	572.524	1	18/57	3	ND
4828, 102309-EJ-MD1-02	K.AEAESLYQSKYEELQITAGR.H	2286.12	-4.79719	3	CID	5.45811e-08	0.868062	4.34406	0.462061	544.689	1	27/114	3	14654497
414, 102309-EJ-MD1-01	K.AQYEDIAQK.S	1065.52	-3.84777	2	CID	1.08911e-05	0.844836	3.02096	0.482737	427.99	1	15/24	1	21515788
412, 102309-EJ-MD1-01	K.AQYEDIAQK.S	1065.52	-4.53516	2	CID	3.31795e-05	0.825681	3.0884	0.471321	390.02	1	14/24	1	21515788
281, 102309-EJ-MD1-02	K.AQYEDIAQK.S	1065.52	-4.53516	2	CID	0.000100577	0.594718	2.77817	0.376628	284.857	1	12/24	1	813004
279, 102309-EJ-MD1-02	K.AQYEDIAQK.S	1065.52	-5.45167	2	CID	6.53826e-05	0.608217	2.50375	0.331423	323.063	1	13/24	1	813004
7718, 102309-EJ-MD1-02	K.AQYEDIAQKSKAEAESLYQSKYEELQITAGR.H	3547.76	-2.49755	4	CID	1.41915e-05	0.88495	4.25661	0.548624	638.007	1	41/270	1	1348431
2360, 102309-EJ-MD1-01	K.DVDGAYM*TKVDLQAK.L	1669.81	-5.07841	2	CID	2.01845e-06	0.638788	3.14811	0.496962	258.131	1	14/42	3	2439831
2104, 102309-EJ-MD1-02	K.DVDGAYM*TKVDLQAK.L	1669.81	-7.12533	2	CID	5.50073e-06	0.815799	3.71875	0.54549	251.349	1	16/42	3	3094619
2357, 102309-EJ-MD1-01	K.DVDGAYM*TKVDLQAK.L	1669.81	-5.59014	2	CID	8.30376e-06	0.624778	3.26014	0.487142	208.985	1	14/42	3	2439831
2107, 102309-EJ-MD1-02	K.DVDGAYM*TKVDLQAK.L	1669.81	-5.00531	2	CID	0.000512035	0.785729	3.41312	0.501757	354.854	1	16/42	3	3094619
2216, 102309-EJ-MD1-01	R.DYQELMNTK.L	1141.52	-5.08386	2	CID	4.02651e-05	0.759035	2.69047	0.48703	408.213	1	13/24	2	2789861
8450, 102309-EJ-MD1-01	R.FLEQQNQVLQTKWELLQQVDTSTR.T	2932.52	-4.04734	2	CID	8.65952e-11	0.946748	4.97696	0.5665	783.386	1	22/69	2	4078710
8421, 102309-EJ-MD1-01	R.FLEQQNQVLQTKWELLQQVDTSTR.T	2932.52	-3.44834	3	CID	1.11022e-16	0.939081	5.08504	0.495713	1468.14	1	35/138	2	116928824
8382, 102309-EJ-MD1-02	R.FLEQQNQVLQTKWELLQQVDTSTR.T	2932.52	-4.57225	3	CID	2.01362e-10	0.965154	5.76551	0.588865	1568.21	1	36/138	2	ND
8456, 102309-EJ-MD1-01	R.FLEQQNQVLQTKWELLQQVDTSTR.T	2932.52	-3.46457	2	CID	1.63952e-10	0.928815	4.7211	0.546195	680.576	1	20/69	2	4078710
8390, 102309-EJ-MD1-02	R.FLEQQNQVLQTKWELLQQVDTSTR.T	2932.52	-3.82298	3	CID	4.44089e-15	0.974222	7.00815	0.606705	1507.62	1	35/138	2	ND
8449, 102309-EJ-MD1-01	R.FLEQQNQVLQTKWELLQQVDTSTR.T	2932.52	-1.10103	4	CID	8.70299e-05	0.757558	3.34047	0.539131	517.593	1	33/207	2	21696854
8430, 102309-EJ-MD1-01	R.FLEQQNQVLQTKWELLQQVDTSTR.T	2932.52	-4.07274	3	CID	2.498e-14	0.96759	6.18507	0.524109	1555.1	1	34/138	2	116928824
8536, 102309-EJ-MD1-02	R.FLEQQNQVLQTKWELLQQVDTSTR.T	2932.52	-6.75764	3	CID	2.06979e-10	0.917727	5.26083	0.465985	687.818	1	29/138	2	34033
8418, 102309-EJ-MD1-02	R.FLEQQNQVLQTKWELLQQVDTSTR.T	2932.52	-4.26464	4	CID	1.76251e-07	0.766074	3.45962	0.578576	464.805	1	30/207	2	17841638
8428, 102309-EJ-MD1-02	R.FLEQQNQVLQTKWELLQQVDTSTR.T	2932.52	-5.79565	2	CID	4.9355e-12	0.94302	5.19733	0.615852	667.816	1	19/69	2	4225700
8436, 102309-EJ-MD1-02	R.FLEQQNQVLQTKWELLQQVDTSTR.T	2932.52	-4.71336	2	CID	3.6033e-09	0.957597	5.53682	0.626001	889.342	1	21/69	2	4217412
2839, 102309-EJ-MD1-01	R.FSSCGGGGGSFGAGGGFGSR.S	1765.73	-4.74418	2	CID	4.996e-15	0.969955	6.19563	0.705775	911.889	1	22/57	1	12646036
2594, 102309-EJ-MD1-02	R.FSSCGGGGGSFGAGGGFGSR.S	1765.73	-4.74418	2	CID	2.22045e-14	0.977197	6.38684	0.756043	1166.14	1	25/57	1	14856734
2597, 102309-EJ-MD1-02	R.FSSCGGGGGSFGAGGGFGSR.S	1765.73	-3.70719	2	CID	5.55112e-15	0.969047	5.97819	0.726247	874.12	1	22/57	1	14856734
2842, 102309-EJ-MD1-01	R.FSSCGGGGGSFGAGGGFGSR.S	1765.73	-3.77632	2	CID	9.9365e-14	0.971321	6.04076	0.746729	940.084	1	22/57	1	12646036
456, 102309-EJ-MD1-01	R.GGGGGGYGSGGSSYGSGGGSYGSGGGGGGGR.G	2383.95	-4.3593	2	CID	6.93889e-14	0.943	5.2637	0.834673	448.204	1	21/90	2	2425208
458, 102309-EJ-MD1-01	R.GGGGGGYGSGGSSYGSGGGSYGSGGGGGGGR.G	2383.95	-3.43761	2	CID	3.88578e-15	0.964406	6.58235	0.880204	519.809	1	20/90	2	2425208
289, 102309-EJ-MD1-02	R.GGGGGGYGSGGSSYGSGGGSYGSGGGGGGGR.G	2383.95	-4.76894	2	CID	8.63198e-13	0.940054	5.64428	0.788479	424.156	1	19/90	2	977219
284, 102309-EJ-MD1-02	R.GGGGGGYGSGGSSYGSGGGSYGSGGGGGGGR.G	2383.95	-3.3352	2	CID	2.02764e-09	0.957059	5.81335	0.860645	529.957	1	22/90	2	977219
1326, 102309-EJ-MD1-01	R.GSYGSGGSSYGSGGGSYGSGGGGGGHGSYGSGSSSGGYR.G	3312.31	-3.6984	3	CID	1.60316e-13	0.939338	7.33524	0.969244	612.574	1	36/228	1	2695172
1041, 102309-EJ-MD1-02	R.GSYGSGGSSYGSGGGSYGSGGGGGGHGSYGSGSSSGGYR.G	3312.31	-3.6984	3	CID	8.83738e-14	0.916864	5.86132	-	794.904	1	38/228	1	2210388
1020, 102309-EJ-MD1-02	R.GSYGSGGSSYGSGGGSYGSGGGGGGHGSYGSGSSSGGYR.G	3312.31	-6.2413	3	CID	4.27152e-11	0.937309	6.65868	-	805.249	1	39/228	1	2624084
1319, 102309-EJ-MD1-01	R.GSYGSGGSSYGSGGGSYGSGGGGGGHGSYGSGSSSGGYR.G	3312.31	-3.80896	3	CID	1e-30	0.940675	7.46006	0.875217	716.439	1	38/228	1	2695172
2827, 102309-EJ-MD1-02	K.KQISNLQQSISDAEQR.G	1844.95	-5.88162	2	CID	3.31627e-08	0.917235	4.62792	0.575958	405.067	1	18/45	3	1802699
2834, 102309-EJ-MD1-02	K.KQISNLQQSISDAEQR.G	1844.95	-4.55833	2	CID	2.38698e-13	0.935621	4.53084	0.639877	756.287	1	20/45	3	1787769
3101, 102309-EJ-MD1-01	K.KQISNLQQSISDAEQR.G	1844.95	-3.69819	2	CID	1.14374e-10	0.933096	4.66595	0.558841	683.612	1	20/45	3	1862825
3099, 102309-EJ-MD1-01	K.KQISNLQQSISDAEQR.G	1844.95	-4.49216	2	CID	5.8773e-11	0.901624	4.37853	0.553103	513.346	1	17/45	3	1862825
6835, 102309-EJ-MD1-02	K.LALDLEIATYR.T	1277.71	-4.7535	2	CID	7.33754e-07	0.974008	4.14079	0.457249	2237.04	1	23/30	3	ND
7229, 102309-EJ-MD1-01	K.LALDLEIATYR.T	1277.71	-3.60704	2	CID	5.51844e-07	0.927218	3.88713	0.327965	1290.14	1	17/30	3	126681
6838, 102309-EJ-MD1-02	K.LALDLEIATYR.T	1277.71	-4.56242	2	CID	8.93055e-08	0.962486	3.90621	0.482355	1715.3	1	20/30	3	ND
7232, 102309-EJ-MD1-01	K.LALDLEIATYR.T	1277.71	-4.37135	2	CID	2.26881e-09	0.926014	3.92825	0.378063	1114.52	1	17/30	3	126681
7087, 102309-EJ-MD1-01	K.LALDLEIATYR.T	1277.71	-4.08473	2	CID	4.92561e-09	0.97033	4.15051	0.449702	1988.47	1	22/30	3	213291584
6902, 102309-EJ-MD1-02	K.LALDLEIATYR.T	1277.71	-3.89366	2	CID	2.10207e-08	0.969634	4.02468	0.478567	1934.73	1	22/30	3	190494784
6910, 102309-EJ-MD1-02	K.LALDLEIATYR.T	1277.71	-5.32673	2	CID	2.16203e-09	0.973047	3.94272	0.494875	2162.53	1	23/30	3	190494784
7045, 102309-EJ-MD1-02	K.LALDLEIATYR.T	1277.71	-6.18658	2	CID	5.47806e-09	0.937701	3.90409	0.40739	1310.99	1	17/30	3	174486
7048, 102309-EJ-MD1-02	K.LALDLEIATYR.T	1277.71	-5.9955	2	CID	1.73263e-08	0.962284	4.00144	0.473089	1667.25	1	20/30	3	174486
7082, 102309-EJ-MD1-01	K.LALDLEIATYR.T	1277.71	-3.5115	2	CID	2.03825e-09	0.978788	3.89446	0.497742	2764.62	1	25/30	3	213291584
13221, 102309-EJ-MD1-01	K.LDNLQQEIDFLTALYQAELSQM*QTQISETNVILSM*DNNR.S	4559.19	-3.01312	4	CID	9.99201e-15	0.962565	6.32569	0.693698	1139.94	1	47/342	3	3529909
13226, 102309-EJ-MD1-01	K.LDNLQQEIDFLTALYQAELSQM*QTQISETNVILSM*DNNR.S	4559.19	-1.58363	5	CID	5.83362e-07	0.755106	3.64606	0.302226	621.79	1	47/456	3	343990
13080, 102309-EJ-MD1-02	K.LDNLQQEIDFLTALYQAELSQM*QTQISETNVILSM*DNNR.S	4559.19	-3.05623	5	CID	2.82219e-12	0.937712	5.51633	0.529427	1018.46	1	54/456	3	493984
13102, 102309-EJ-MD1-02	K.LDNLQQEIDFLTALYQAELSQM*QTQISETNVILSMDNNR.S	4543.2	-8.33452	4	CID	1.19566e-06	0.429095	3.29293	0.0781736	235.701	1	27/342	3	671358
13077, 102309-EJ-MD1-02	K.LDNLQQEIDFLTALYQAELSQM*QTQISETNVILSM*DNNR.S	4559.19	-2.79893	4	CID	8.32667e-15	0.972537	6.96348	0.682786	1402.6	1	52/342	3	3236878
13079, 102309-EJ-MD1-02	K.LDNLQQEIDFLTALYQAELSQM*QTQISETNVILSM*DNNR.S	4559.19	-3.44152	4	CID	6.66134e-15	0.959723	5.84662	0.661895	1258.77	1	51/342	3	3221237
13218, 102309-EJ-MD1-01	K.LDNLQQEIDFLTALYQAELSQM*QTQISETNVILSM*DNNR.S	4559.19	-4.2983	4	CID	2.33147e-14	0.962555	6.51575	0.698834	957.86	1	47/342	3	3529909
5093, 102309-EJ-MD1-01	R.LDSELKNMQDM*VEDYR.N	2001.89	-3.51819	3	CID	1.25834e-05	0.66737	3.15209	0.519304	575.556	1	24/90	3	2560546
5084, 102309-EJ-MD1-01	R.LDSELKNMQDM*VEDYR.N	2001.89	-4.88347	2	CID	3.18509e-05	0.550546	3.6349	0.632787	187.401	1	14/45	3	5073543
5090, 102309-EJ-MD1-01	R.LDSELKNMQDM*VEDYR.N	2001.89	-3.42673	3	CID	3.38533e-05	0.62411	3.26745	0.575395	609.336	1	24/90	3	2560546
4846, 102309-EJ-MD1-02	R.LDSELKNMQDM*VEDYR.N	2001.89	-4.76151	2	CID	1.11361e-07	0.718011	4.10143	0.614013	370.681	1	17/45	3	4612360
4844, 102309-EJ-MD1-02	R.LDSELKNMQDM*VEDYR.N	2001.89	-4.27369	2	CID	9.16166e-09	0.802538	4.39116	0.542201	388.029	1	18/45	3	4612360
4852, 102309-EJ-MD1-02	R.LDSELKNMQDM*VEDYR.N	2001.89	-4.24992	3	CID	1.11423e-06	0.882174	4.56352	0.702363	776.478	1	28/90	3	2250299
4847, 102309-EJ-MD1-02	R.LDSELKNMQDM*VEDYR.N	2001.89	-4.15846	3	CID	1.87086e-05	0.719118	3.99338	0.679231	628.599	1	24/90	3	2250299
5081, 102309-EJ-MD1-01	R.LDSELKNMQDM*VEDYR.N	2001.89	-3.90783	2	CID	4.68731e-08	0.589226	3.57814	0.41269	230.545	1	15/45	3	5073543
2328, 102309-EJ-MD1-01	R.LLRDYQELM*NTK.L	1539.78	-3.92344	2	CID	7.51887e-07	0.846825	3.18756	0.537097	346.593	1	19/33	2	13691020
4007, 102309-EJ-MD1-01	R.LLRDYQELM*NTK.L	1539.78	-6.46032	2	CID	0.000443068	0.575413	3.2254	0.317773	294.97	1	14/33	2	2255294
3707, 102309-EJ-MD1-02	R.LLRDYQELMNTK.L	1523.79	-5.13874	2	CID	0.000570733	0.92995	4.1701	0.422128	809.763	1	20/33	2	39699864
3726, 102309-EJ-MD1-02	R.LLRDYQELMNTK.L	1523.79	-5.74838	3	CID	1.68556e-05	0.854519	4.10243	0.468775	611.832	1	21/66	2	2884900
3733, 102309-EJ-MD1-02	R.LLRDYQELMNTK.L	1523.79	-5.98871	3	CID	4.78301e-05	0.903717	4.69444	0.490303	597.592	1	22/66	2	2884900
4005, 102309-EJ-MD1-01	R.LLRDYQELMNTK.L	1523.79	-4.24633	3	CID	1.05888e-05	0.834341	3.70978	0.531255	672.377	1	21/66	2	2498345
3980, 102309-EJ-MD1-01	R.LLRDYQELMNTK.L	1523.79	-4.17742	2	CID	1.14702e-06	0.918812	4.11167	0.473996	740.308	1	18/33	2	ND
3977, 102309-EJ-MD1-01	R.LLRDYQELMNTK.L	1523.79	-4.41775	2	CID	4.58905e-05	0.855038	3.43963	0.399161	633.269	1	17/33	2	ND
2073, 102309-EJ-MD1-02	R.LLRDYQELM*NTK.L	1539.78	-5.8261	2	CID	4.13169e-05	0.874254	3.52444	0.554725	337.839	1	20/33	2	13673588
2078, 102309-EJ-MD1-02	R.LLRDYQELM*NTK.L	1539.78	-4.47838	2	CID	7.83933e-07	0.901393	3.53807	0.568098	461.996	1	21/33	2	13673588
3703, 102309-EJ-MD1-02	R.LLRDYQELMNTK.L	1523.79	-4.57797	2	CID	9.18131e-05	0.858367	4.01907	0.473836	413.573	1	14/33	2	39699864
2326, 102309-EJ-MD1-01	R.LLRDYQELM*NTK.L	1539.78	-5.19188	2	CID	2.89658e-07	0.896687	3.96188	0.596397	279.007	1	18/33	2	13691020
4483, 102309-EJ-MD1-01	K.LNDLEDALQQAK.E	1357.7	-4.62872	2	CID	1.34516e-05	0.968628	4.97883	0.515256	1444.94	1	21/33	2	12762288
4490, 102309-EJ-MD1-01	K.LNDLEDALQQAK.E	1357.7	-5.07827	2	CID	8.85442e-06	0.958784	4.29188	0.551966	1290.48	1	20/33	2	12762288
4174, 102309-EJ-MD1-02	K.LNDLEDALQQAK.E	1357.7	-5.97737	2	CID	2.8711e-06	0.947593	4.44693	0.535227	958.29	1	21/33	2	ND
8776, 102309-EJ-MD1-02	K.LNDLEDALQQAKEDLAR.L	1941.99	-3.65969	3	CID	8.30153e-05	0.348902	2.52437	0.282338	355.221	1	24/96	1	16318196
8810, 102309-EJ-MD1-02	K.LNDLEDALQQAKEDLAR.L	1941.99	-3.65277	2	CID	6.10623e-14	0.970932	5.66519	0.602126	1260.95	1	23/48	1	12410525
8793, 102309-EJ-MD1-02	K.LNDLEDALQQAKEDLAR.L	1941.99	-3.94255	3	CID	9.53682e-12	0.86653	3.24673	0.594357	665.886	1	32/96	1	16318196
8859, 102309-EJ-MD1-01	K.LNDLEDALQQAKEDLAR.L	1941.99	-4.15563	2	CID	2.68674e-13	0.952706	5.30935	0.524691	917.318	1	20/48	1	10184409
8856, 102309-EJ-MD1-01	K.LNDLEDALQQAKEDLAR.L	1941.99	-3.65277	2	CID	1.74561e-10	0.948562	4.92747	0.538153	908.44	1	21/48	1	10184409
8853, 102309-EJ-MD1-01	K.LNDLEDALQQAKEDLAR.L	1941.99	-3.09396	3	CID	0.000739761	0.771922	3.30064	0.420139	550.145	1	28/96	1	ND
8849, 102309-EJ-MD1-01	K.LNDLEDALQQAKEDLAR.L	1941.99	-4.41399	3	CID	0.000811118	0.444512	2.69606	0.287526	350.801	1	25/96	1	ND
8815, 102309-EJ-MD1-02	K.LNDLEDALQQAKEDLAR.L	1941.99	-4.40707	2	CID	1.2218e-12	0.955656	5.49723	0.524432	902.926	1	20/48	1	12410525
179, 102309-EJ-MD1-02	R.LRSEIDNVK.K	1073.59	-5.16566	2	CID	0.00034649	0.624413	2.94801	0.251851	504.335	1	13/24	3	1309322
174, 102309-EJ-MD1-02	R.LRSEIDNVK.K	1073.59	-3.46013	2	CID	0.000327535	0.870747	3.21274	0.301153	829.796	1	16/24	3	1309322
3297, 102309-EJ-MD1-01	R.MSGECAPNVSVSVSTSHTTISGGGSR.G	2565.17	-3.94306	3	CID	3.11696e-06	0.789497	4.57512	0.503986	398.271	1	30/150	1	6515689
2948, 102309-EJ-MD1-01	R.M*SGECAPNVSVSVSTSHTTISGGGSR.G	2581.16	-6.0867	3	CID	1.60862e-05	0.274998	3.08712	0.401366	146.743	1	20/150	1	ND
2695, 102309-EJ-MD1-02	R.M*SGECAPNVSVSVSTSHTTISGGGSR.G	2581.16	-5.87388	3	CID	3.50024e-06	0.703556	4.71567	0.581865	300.732	1	27/150	1	11988256
3067, 102309-EJ-MD1-02	R.MSGECAPNVSVSVSTSHTTISGGGSR.G	2565.17	-4.29996	3	CID	9.95243e-08	0.654385	4.33111	0.56796	343.652	1	28/150	1	7097921
3072, 102309-EJ-MD1-02	R.MSGECAPNVSVSVSTSHTTISGGGSR.G	2565.17	-4.58549	3	CID	8.25069e-06	0.743978	4.73941	0.546218	337.604	1	29/150	1	7097921
3066, 102309-EJ-MD1-02	R.MSGECAPNVSVSVSTSHTTISGGGSR.G	2565.17	-3.81885	2	CID	1.66533e-15	0.91127	4.84952	0.620823	628.184	1	22/75	1	4991909
3294, 102309-EJ-MD1-01	R.MSGECAPNVSVSVSTSHTTISGGGSR.G	2565.17	-3.80029	3	CID	3.1421e-11	0.607034	4.02537	0.43593	270.864	1	26/150	1	6515689
3284, 102309-EJ-MD1-01	R.MSGECAPNVSVSVSTSHTTISGGGSR.G	2565.17	-4.58025	2	CID	1.55986e-13	0.906873	5.18032	0.651347	512.461	1	21/75	1	5111545
2957, 102309-EJ-MD1-01	R.M*SGECAPNVSVSVSTSHTTISGGGSR.G	2581.16	-5.09355	3	CID	2.257e-09	0.812158	5.4414	0.675751	229.301	1	25/150	1	10594616
2949, 102309-EJ-MD1-01	R.M*SGECAPNVSVSVSTSHTTISGGGSR.G	2581.16	-4.94646	2	CID	8.48293e-09	0.712569	3.83215	0.626486	314.876	1	21/75	1	8009301
2953, 102309-EJ-MD1-01	R.M*SGECAPNVSVSVSTSHTTISGGGSR.G	2581.16	-4.09519	2	CID	1.2184e-08	0.772603	4.08013	0.691122	263.805	1	21/75	1	8009301
2697, 102309-EJ-MD1-02	R.M*SGECAPNVSVSVSTSHTTISGGGSR.G	2581.16	-7.9732	2	CID	6.14606e-08	0.797188	4.21916	0.680377	264.741	1	21/75	1	8915443
2699, 102309-EJ-MD1-02	R.M*SGECAPNVSVSVSTSHTTISGGGSR.G	2581.16	-4.94646	2	CID	2.2532e-12	0.798032	4.46531	0.647997	356.766	1	22/75	1	8915443
3062, 102309-EJ-MD1-02	R.MSGECAPNVSVSVSTSHTTISGGGSR.G	2565.17	-4.48507	2	CID	3.31513e-12	0.826022	4.18785	0.472856	408.666	1	19/75	1	4991909
3287, 102309-EJ-MD1-01	R.MSGECAPNVSVSVSTSHTTISGGGSR.G	2565.17	-4.7706	2	CID	5.55112e-16	0.893548	4.79389	0.623299	604.272	1	21/75	1	5111545
5055, 102309-EJ-MD1-02	K.NKLNDLEDALQQAK.E	1599.83	-5.72876	2	CID	3.71331e-11	0.979517	5.27326	0.611041	2149.58	1	24/39	2	19483672
5282, 102309-EJ-MD1-01	K.NKLNDLEDALQQAK.E	1599.83	-3.82122	2	CID	6.71193e-10	0.968496	4.8529	0.567281	1494.38	1	22/39	2	ND
5050, 102309-EJ-MD1-02	K.NKLNDLEDALQQAK.E	1599.83	-4.96574	2	CID	4.43735e-09	0.971536	4.99252	0.628595	1618.61	1	22/39	2	19483672
5284, 102309-EJ-MD1-01	K.NKLNDLEDALQQAK.E	1599.83	-4.05012	2	CID	9.15851e-11	0.975632	5.28475	0.63813	1598.08	1	23/39	2	ND
8943, 102309-EJ-MD1-02	K.NKLNDLEDALQQAKEDLAR.L	2184.13	-5.07589	3	CID	3.88578e-15	0.934076	5.09366	0.570723	641.25	1	31/108	1	ND
8937, 102309-EJ-MD1-02	K.NKLNDLEDALQQAKEDLAR.L	2184.13	-4.65672	3	CID	2.64233e-13	0.922665	4.82953	0.556653	711.342	1	31/108	1	ND
8985, 102309-EJ-MD1-02	K.NKLNDLEDALQQAKEDLAR.L	2184.13	-5.46096	2	CID	3.72591e-12	0.973871	5.89202	0.5979	1235.05	1	26/54	1	10125018
9039, 102309-EJ-MD1-01	K.NKLNDLEDALQQAKEDLAR.L	2184.13	-4.90206	2	CID	3.9968e-14	0.976791	6.09479	0.616867	1407.1	1	27/54	1	8305011
9043, 102309-EJ-MD1-01	K.NKLNDLEDALQQAKEDLAR.L	2184.13	-4.34317	2	CID	2.23288e-11	0.960847	5.40028	0.561983	893.84	1	24/54	1	8305011
9000, 102309-EJ-MD1-01	K.NKLNDLEDALQQAKEDLAR.L	2184.13	-3.6507	3	CID	6.99441e-14	0.925668	4.90241	0.529626	687.79	1	30/108	1	ND
9004, 102309-EJ-MD1-01	K.NKLNDLEDALQQAKEDLAR.L	2184.13	-4.40521	3	CID	2.83107e-14	0.912775	4.54761	0.577421	601.968	1	29/108	1	ND
9046, 102309-EJ-MD1-01	K.NKLNDLEDALQQAKEDLAR.L	2184.13	-5.08205	4	CID	0.000123136	0.834897	3.54558	0.526085	659.289	1	35/162	1	2797701
8977, 102309-EJ-MD1-02	K.NKLNDLEDALQQAKEDLAR.L	2184.13	-4.56673	2	CID	2.63678e-13	0.973638	5.96084	0.652375	1084.2	1	26/54	1	10125018
1815, 102309-EJ-MD1-02	K.NMQDM*VEDYR.N	1316.52	-6.19651	2	CID	7.393e-05	0.7921	3.41121	0.564391	411.291	1	13/27	3	3946934
1650, 102309-EJ-MD1-02	K.NMQDM*VEDYR.N	1316.52	-7.031	2	CID	2.89813e-06	0.845969	3.32454	0.572168	548.125	1	14/27	3	2723742
3412, 102309-EJ-MD1-01	K.NMQDMVEDYR.N	1300.53	-3.14301	2	CID	2.62704e-08	0.923009	3.37138	0.637499	718.067	1	16/27	3	2484468
3408, 102309-EJ-MD1-01	K.NMQDMVEDYR.N	1300.53	-3.4246	2	CID	6.68728e-09	0.89957	3.32567	0.697289	637.188	1	15/27	3	2484468
1656, 102309-EJ-MD1-02	K.NMQDM*VEDYR.N	1316.52	-4.99113	2	CID	9.36064e-09	0.856177	3.07092	0.485432	689.11	1	15/27	3	2723742
1932, 102309-EJ-MD1-01	K.NMQDM*VEDYR.N	1316.52	-4.15663	2	CID	6.34863e-05	0.883102	3.40472	0.567188	714.638	1	15/27	3	3077315
1930, 102309-EJ-MD1-01	K.NMQDM*VEDYR.N	1316.52	-4.99113	2	CID	1.08758e-07	0.884769	3.33523	0.596909	726.629	1	15/27	3	3077315
3158, 102309-EJ-MD1-02	K.NMQDMVEDYR.N	1300.53	-6.42818	2	CID	3.6186e-07	0.87872	3.29575	0.744264	426.658	1	13/27	3	1957181
2070, 102309-EJ-MD1-01	K.NMQDM*VEDYR.N	1316.52	-6.38195	2	CID	1.22295e-05	0.866015	3.43889	0.459187	701.158	1	15/27	3	3837786
2073, 102309-EJ-MD1-01	K.NMQDM*VEDYR.N	1316.52	-4.24935	2	CID	6.32099e-09	0.864649	3.65189	0.583317	599.453	1	16/27	3	3837786
1810, 102309-EJ-MD1-02	K.NMQDM*VEDYR.N	1316.52	-3.22942	2	CID	0.000192885	0.655144	2.84485	0.499483	415.867	1	12/27	3	3946934
3161, 102309-EJ-MD1-02	K.NMQDMVEDYR.N	1300.53	-5.02025	2	CID	2.52318e-07	0.911822	3.19018	0.702426	603.172	1	15/27	3	1957181
4668, 102309-EJ-MD1-01	K.NMQDM*VEDYRNKYEDEINKR.T	2606.16	-3.72086	3	CID	7.67346e-05	0.492799	3.14228	0.23479	262.995	1	22/114	3	5557766
4459, 102309-EJ-MD1-02	K.NMQDM*VEDYRNKYEDEINKR.T	2606.16	-5.07404	2	CID	0.000390974	0.0501247	2.21529	0.340192	38.1453	1	10/57	3	2086252
4436, 102309-EJ-MD1-02	K.NMQDM*VEDYRNKYEDEINKR.T	2606.16	-4.49371	3	CID	1.66638e-07	0.270705	2.81289	0.233667	223.013	1	22/114	3	5909368
1832, 102309-EJ-MD1-02	R.NSKIEISELNR.V	1302.7	-4.39294	2	CID	7.8107e-05	0.409156	2.56907	0.214141	345.215	1	14/30	3	ND
2084, 102309-EJ-MD1-01	R.NSKIEISELNR.V	1302.7	-4.76776	2	CID	3.12692e-07	0.693627	3.25028	0.234285	466.866	1	15/30	3	15925598
2079, 102309-EJ-MD1-01	R.NSKIEISELNR.V	1302.7	-3.64329	2	CID	6.62446e-05	0.762925	3.17677	0.297134	514.834	1	16/30	3	15925598
1834, 102309-EJ-MD1-02	R.NSKIEISELNR.V	1302.7	-8.7971	2	CID	0.000337649	0.369217	2.75153	0.228301	299.873	1	12/30	3	ND
3651, 102309-EJ-MD1-02	K.QISNLQQSISDAEQR.G	1716.85	-5.54282	2	CID	3.87066e-08	0.900097	4.03599	0.585611	548.642	1	18/42	3	ND
3923, 102309-EJ-MD1-01	K.QISNLQQSISDAEQR.G	1716.85	-4.0497	2	CID	7.71402e-10	0.854281	3.77697	0.546843	415.087	1	16/42	3	ND
3648, 102309-EJ-MD1-02	K.QISNLQQSISDAEQR.G	1716.85	-5.47172	2	CID	2.02229e-07	0.815703	3.89904	0.513877	330.308	1	15/42	3	ND
3926, 102309-EJ-MD1-01	K.QISNLQQSISDAEQR.G	1716.85	-3.12538	2	CID	1.97141e-08	0.908948	4.99785	0.518582	346.567	1	16/42	3	ND
6931, 102309-EJ-MD1-02	K.QISNLQQSISDAEQRGENALK.D	2329.17	-5.29316	2	CID	1.29092e-06	0.814623	3.95094	0.575162	156.502	1	17/60	3	4659664
7106, 102309-EJ-MD1-01	K.QISNLQQSISDAEQRGENALK.D	2329.17	-3.19679	2	CID	3.1754e-06	0.524825	3.1677	0.48982	83.5673	1	11/60	3	5330409
7110, 102309-EJ-MD1-01	K.QISNLQQSISDAEQRGENALK.D	2329.17	-4.45461	2	CID	2.093e-08	0.816817	4.15221	0.55965	160.077	1	15/60	3	5330409
6983, 102309-EJ-MD1-02	K.QISNLQQSISDAEQRGENALK.D	2329.17	-6.1317	2	CID	0.00034099	0.343401	2.87051	0.463574	76.7959	1	11/60	3	ND
6928, 102309-EJ-MD1-02	K.QISNLQQSISDAEQRGENALK.D	2329.17	-5.92207	2	CID	3.1668e-05	0.359381	2.33851	0.477838	110.329	1	14/60	3	4659664
7583, 102309-EJ-MD1-02	K.QISNLQQSISDAEQRGENALKDAK.N	2643.33	-4.37776	3	CID	0.000851616	0.591879	2.92903	0.43029	266.231	1	23/138	3	12068581
7674, 102309-EJ-MD1-01	K.QISNLQQSISDAEQRGENALKDAK.N	2643.33	-4.30849	3	CID	2.82094e-07	0.513773	2.60706	0.49205	241.394	1	22/138	3	12422988
1167, 102309-EJ-MD1-02	K.RTNAENEFVTIKK.D	1549.83	-5.50189	2	CID	0.000249541	0.877657	3.96796	0.41821	652.913	1	17/36	3	1277225
1164, 102309-EJ-MD1-02	K.RTNAENEFVTIKK.D	1549.83	-5.42312	2	CID	4.75604e-05	0.762011	3.42027	0.465693	481.015	1	16/36	3	1277225
1430, 102309-EJ-MD1-01	K.RTNAENEFVTIKK.D	1549.83	-4.63549	2	CID	6.31395e-05	0.712109	3.78453	0.35197	326.818	1	13/36	3	1372992
1433, 102309-EJ-MD1-01	K.RTNAENEFVTIKK.D	1549.83	-5.73818	2	CID	8.32753e-07	0.647133	2.99072	0.278213	406.373	1	16/36	3	1372992
2247, 102309-EJ-MD1-02	R.RVDQLKSDQSRLDSELK.N	2017.07	-5.66344	2	CID	0.000595033	0.185455	2.49993	0.308823	131.988	1	12/48	2	3477122
638, 102309-EJ-MD1-02	K.SDQSRLDSELK.N	1277.63	-5.12695	2	CID	6.65082e-05	0.45088	2.67547	0.195198	363.313	1	14/30	3	6210267
3573, 102309-EJ-MD1-01	R.SGGGFSSGSAGIINYQR.R	1657.79	-5.65724	2	CID	1.15125e-07	0.888322	4.18023	0.494222	726.057	1	18/48	1	15071949
3570, 102309-EJ-MD1-01	R.SGGGFSSGSAGIINYQR.R	1657.79	-3.22731	2	CID	1.24712e-07	0.773452	3.42157	0.448715	496.164	1	18/48	1	ND
3320, 102309-EJ-MD1-02	R.SGGGFSSGSAGIINYQR.R	1657.79	-4.84726	2	CID	5.62262e-07	0.821202	4.1975	0.520463	377.608	1	16/48	1	14468437
3317, 102309-EJ-MD1-02	R.SGGGFSSGSAGIINYQR.R	1657.79	-6.31995	2	CID	1.53657e-06	0.859714	4.17422	0.49262	530.355	1	16/48	1	14468437
1582, 102309-EJ-MD1-02	K.SISISVAR.G	832.489	-4.83634	2	CID	0.000248179	0.897422	3.0609	0.367382	865.839	1	17/21	1	2887834
332, 102309-EJ-MD1-01	K.SKAEAESLYQSK.Y	1340.67	-4.64287	2	CID	8.92089e-06	0.883237	3.80996	0.437593	770.745	1	18/33	3	607290
330, 102309-EJ-MD1-01	K.SKAEAESLYQSK.Y	1340.67	-4.00551	2	CID	1.36883e-06	0.829401	3.1788	0.438814	660.762	1	16/33	3	607290
198, 102309-EJ-MD1-02	K.SKAEAESLYQSK.Y	1340.67	-4.27866	2	CID	5.35992e-06	0.837449	3.32736	0.461012	586.446	1	16/33	3	15388450
196, 102309-EJ-MD1-02	K.SKAEAESLYQSK.Y	1340.67	-4.27866	2	CID	4.27999e-05	0.908406	3.86415	0.461921	743.926	1	18/33	3	15388450
4704, 102309-EJ-MD1-01	K.SKAEAESLYQSKYEELQITAGR.H	2501.25	-4.57609	4	CID	4.67002e-08	0.813424	3.59245	0.464156	571.011	1	37/189	3	9374807
4683, 102309-EJ-MD1-01	K.SKAEAESLYQSKYEELQITAGR.H	2501.25	-5.42478	3	CID	1.08802e-13	0.842519	3.86119	0.452835	597.634	1	29/126	3	ND
4687, 102309-EJ-MD1-01	K.SKAEAESLYQSKYEELQITAGR.H	2501.25	-2.20373	3	CID	1.72085e-14	0.938018	5.37209	0.596209	893.985	1	36/126	3	ND
4689, 102309-EJ-MD1-01	K.SKAEAESLYQSKYEELQITAGR.H	2501.25	-5.59021	2	CID	8.32667e-15	0.965055	5.7119	0.661342	1063.66	1	23/63	3	ND
4693, 102309-EJ-MD1-01	K.SKAEAESLYQSKYEELQITAGR.H	2501.25	-4.41892	2	CID	2.48024e-12	0.971501	5.75292	0.664404	1358.02	1	25/63	3	ND
4711, 102309-EJ-MD1-01	K.SKAEAESLYQSKYEELQITAGR.H	2501.25	-2.91676	4	CID	1.27145e-07	0.727283	3.01772	0.482214	534.048	1	31/189	3	9374807
4484, 102309-EJ-MD1-02	K.SKAEAESLYQSKYEELQITAGR.H	2501.25	-5.06412	4	CID	4.85564e-07	0.742797	2.6778	0.486981	700.915	1	38/189	3	14166242
4479, 102309-EJ-MD1-02	K.SKAEAESLYQSKYEELQITAGR.H	2501.25	-4.7713	4	CID	8.59811e-07	0.827852	3.41105	0.571858	572.054	1	35/189	3	14166242
4467, 102309-EJ-MD1-02	K.SKAEAESLYQSKYEELQITAGR.H	2501.25	-5.78543	2	CID	8.32667e-15	0.975275	6.36477	0.653248	1156.14	1	24/63	3	ND
4464, 102309-EJ-MD1-02	K.SKAEAESLYQSKYEELQITAGR.H	2501.25	-5.68782	2	CID	2.77556e-15	0.968369	5.5742	0.675614	1088.46	1	23/63	3	ND
4463, 102309-EJ-MD1-02	K.SKAEAESLYQSKYEELQITAGR.H	2501.25	-4.98554	3	CID	2.22045e-15	0.937276	4.75214	0.584127	849.938	1	35/126	3	ND
4460, 102309-EJ-MD1-02	K.SKAEAESLYQSKYEELQITAGR.H	2501.25	-6.08363	3	CID	5.55112e-15	0.896808	4.5296	0.581404	536.922	1	29/126	3	ND
6172, 102309-EJ-MD1-01	R.SLDLDSIIAEVK.A	1302.72	-4.76977	2	CID	3.10351e-06	0.939302	3.87405	0.533841	1018.36	1	20/33	1	8498388
5941, 102309-EJ-MD1-02	R.SLDLDSIIAEVK.A	1302.72	-4.20754	2	CID	2.28333e-07	0.932044	3.6732	0.462965	1069.03	1	20/33	1	ND
9105, 102309-EJ-MD1-01	R.SLDLDSIIAEVK.A	1302.72	-3.55161	2	CID	1.29019e-08	0.950947	4.20667	0.516805	1206.93	1	19/33	1	ND
9396, 102309-EJ-MD1-02	R.SLDLDSIIAEVK.A	1302.72	-4.48866	2	CID	0.000739837	0.813777	3.44243	0.249965	746.736	1	18/33	1	2507499
9107, 102309-EJ-MD1-01	R.SLDLDSIIAEVK.A	1302.72	-2.89568	2	CID	8.75372e-08	0.945414	4.14845	0.499799	1154.3	1	19/33	1	ND
9251, 102309-EJ-MD1-02	R.SLDLDSIIAEVK.A	1302.72	-6.36275	2	CID	1.06387e-06	0.959863	4.59008	0.491773	1383.99	1	19/33	1	2060399
9067, 102309-EJ-MD1-02	R.SLDLDSIIAEVK.A	1302.72	-4.67607	2	CID	3.11128e-06	0.967126	4.52489	0.547068	1451.38	1	22/33	1	ND
9258, 102309-EJ-MD1-01	R.SLDLDSIIAEVK.A	1302.72	-4.02013	2	CID	3.25871e-06	0.958304	4.16214	0.612475	1331.51	1	20/33	1	ND
9264, 102309-EJ-MD1-01	R.SLDLDSIIAEVK.A	1302.72	-3.83273	2	CID	2.30323e-07	0.957431	4.16146	0.552291	1345.56	1	20/33	1	ND
6175, 102309-EJ-MD1-01	R.SLDLDSIIAEVK.A	1302.72	-3.2705	2	CID	5.43284e-07	0.946476	3.99539	0.514575	1101.62	1	20/33	1	8498388
5954, 102309-EJ-MD1-02	R.SLDLDSIIAEVK.A	1302.72	-6.64386	2	CID	3.3761e-08	0.94602	4.41364	0.529632	877.464	1	19/33	1	7633398
9063, 102309-EJ-MD1-02	R.SLDLDSIIAEVK.A	1302.72	-3.73902	2	CID	2.76739e-07	0.948585	4.11053	0.45267	1406.09	1	20/33	1	ND
9254, 102309-EJ-MD1-02	R.SLDLDSIIAEVK.A	1302.72	-5.89423	2	CID	2.11114e-07	0.955825	4.00298	0.552036	1492.36	1	20/33	1	2060399
12454, 102309-EJ-MD1-02	R.SLDLDSIIAEVKAQYEDIAQK.S	2349.22	-5.64953	2	CID	4.996e-15	0.976573	5.94211	0.691894	1397.88	1	25/60		9541570
12587, 102309-EJ-MD1-01	R.SLDLDSIIAEVKAQYEDIAQK.S	2349.22	-4.61028	2	CID	1.63758e-13	0.964531	5.65957	0.664153	870.356	1	22/60		15518503
12580, 102309-EJ-MD1-01	R.SLDLDSIIAEVKAQYEDIAQK.S	2349.22	-4.19459	2	CID	5.27356e-14	0.937864	4.54106	0.639934	767.872	1	20/60		ND
12448, 102309-EJ-MD1-02	R.SLDLDSIIAEVKAQYEDIAQK.S	2349.22	-4.61028	2	CID	9.27036e-14	0.964742	5.54752	0.673714	948.524	1	22/60		9541570
12664, 102309-EJ-MD1-01	R.SLDLDSIIAEVKAQYEDIAQK.S	2349.22	-3.34294	3	CID	6.10623e-15	0.924419	3.97755	0.673977	792.641	1	38/120		61738
12462, 102309-EJ-MD1-02	R.SLDLDSIIAEVKAQYEDIAQK.S	2349.22	-5.81686	4	CID	4.21498e-07	0.813676	2.6919	0.452424	1040.92	1	45/180		2252410
12474, 102309-EJ-MD1-02	R.SLDLDSIIAEVKAQYEDIAQK.S	2349.22	-4.15407	4	CID	8.08153e-06	0.829627	2.78844	0.437642	1215.07	1	46/180		2252410
12662, 102309-EJ-MD1-01	R.SLDLDSIIAEVKAQYEDIAQK.S	2349.22	-3.03116	3	CID	1.66533e-15	0.883345	3.78018	0.595191	633.698	1	36/120		61738
12409, 102309-EJ-MD1-02	R.SLDLDSIIAEVKAQYEDIAQK.S	2349.22	-3.26499	3	CID	1.00309e-12	0.948853	4.84375	0.596165	1048.81	1	39/120		89688
12406, 102309-EJ-MD1-02	R.SLDLDSIIAEVKAQYEDIAQK.S	2349.22	-4.04443	3	CID	4.44089e-15	0.87033	4.10027	0.573282	575.434	1	34/120		89688
12613, 102309-EJ-MD1-01	R.SLDLDSIIAEVKAQYEDIAQK.S	2349.22	-3.32268	4	CID	3.15292e-11	0.943258	4.45706	0.60278	1238.69	1	51/180		2328203
12504, 102309-EJ-MD1-02	R.SLDLDSIIAEVKAQYEDIAQK.S	2349.22	-4.3562	3	CID	2.22045e-16	0.950376	4.22156	0.662917	1178.71	1	43/120		75174
12558, 102309-EJ-MD1-01	R.SLDLDSIIAEVKAQYEDIAQK.S	2349.22	-3.73265	3	CID	1e-30	0.932218	4.31145	0.648878	848.307	1	39/120		ND
12507, 102309-EJ-MD1-02	R.SLDLDSIIAEVKAQYEDIAQK.S	2349.22	-4.04443	3	CID	6.10623e-15	0.954839	4.1969	0.711866	1248.22	1	44/120		75174
12563, 102309-EJ-MD1-01	R.SLDLDSIIAEVKAQYEDIAQK.S	2349.22	-3.10911	3	CID	5.55112e-16	0.908724	3.97621	0.651446	719.429	1	36/120		ND
12610, 102309-EJ-MD1-01	R.SLDLDSIIAEVKAQYEDIAQK.S	2349.22	-1.97167	4	CID	1.01141e-12	0.858983	2.90994	0.638439	917.959	1	45/180		2328203
5766, 102309-EJ-MD1-02	K.SLNNQFASFIDK.V	1383.69	-5.78687	2	CID	8.97965e-07	0.933677	4.32908	0.49103	930.651	1	17/33	2	83428040
6028, 102309-EJ-MD1-01	K.SLNNQFASFIDK.V	1383.69	-3.93424	2	CID	3.29536e-08	0.919128	4.17085	0.535121	866.682	1	17/33	2	89214520
5760, 102309-EJ-MD1-02	K.SLNNQFASFIDK.V	1383.69	-5.43399	2	CID	4.91454e-07	0.881795	3.83068	0.439273	837.056	1	16/33	2	83428040
6036, 102309-EJ-MD1-01	K.SLNNQFASFIDK.V	1383.69	-4.37534	2	CID	1.47377e-07	0.921588	4.1783	0.505893	895.021	1	17/33	2	89214520
7595, 102309-EJ-MD1-01	K.SLNNQFASFIDKVR.F	1638.86	-4.80082	3	CID	0.000326562	0.510337	2.97256	0.485208	195.416	1	22/78	2	ND
7587, 102309-EJ-MD1-01	K.SLNNQFASFIDKVR.F	1638.86	-3.60086	2	CID	7.50511e-13	0.8147	4.10046	0.471746	306.049	1	14/39	2	ND
7552, 102309-EJ-MD1-02	K.SLNNQFASFIDKVR.F	1638.86	-5.23953	2	CID	5.32463e-12	0.90285	4.24847	0.543597	612.743	1	16/39	2	190499136
7548, 102309-EJ-MD1-02	K.SLNNQFASFIDKVR.F	1638.86	-5.16504	2	CID	4.22218e-11	0.917789	4.45777	0.548289	623.607	1	16/39	2	190499136
7471, 102309-EJ-MD1-02	K.SLNNQFASFIDKVR.F	1638.86	-5.3885	2	CID	4.28219e-11	0.897831	4.31693	0.486783	586.705	1	16/39	2	ND
7466, 102309-EJ-MD1-02	K.SLNNQFASFIDKVR.F	1638.86	-5.46298	2	CID	6.08402e-12	0.923172	4.58423	0.509365	622.903	1	17/39	2	ND
7598, 102309-EJ-MD1-01	K.SLNNQFASFIDKVR.F	1638.86	-4.34571	2	CID	1.65035e-12	0.849596	3.98717	0.440797	561.229	1	15/39	2	ND
7736, 102309-EJ-MD1-01	K.SLNNQFASFIDKVR.F	1638.86	-3.8988	2	CID	3.95073e-12	0.816577	3.72287	0.440613	559.582	1	16/39	2	ND
7733, 102309-EJ-MD1-01	K.SLNNQFASFIDKVR.F	1638.86	-4.04777	2	CID	7.11153e-12	0.864203	4.01908	0.499769	462.147	1	15/39	2	ND
7928, 102309-EJ-MD1-02	K.SLNNQFASFIDKVR.F	1638.86	-5.68644	2	CID	9.74742e-08	0.731964	3.57968	0.427808	340.153	1	13/39	2	1048141
5052, 102309-EJ-MD1-02	R.SLVNLGGSKSISISVAR.G	1687.97	-4.46538	2	CID	1.79157e-11	0.862739	4.16971	0.505906	475.42	1	17/48	1	13884845
5056, 102309-EJ-MD1-02	R.SLVNLGGSKSISISVAR.G	1687.97	-5.55014	2	CID	1.97026e-11	0.903862	4.46499	0.54971	565.568	1	17/48	1	13884845
5067, 102309-EJ-MD1-02	R.SLVNLGGSKSISISVAR.G	1687.97	-5.26884	3	CID	2.87598e-06	0.784269	3.66491	0.467865	537.745	1	25/96	1	1949587
5271, 102309-EJ-MD1-01	R.SLVNLGGSKSISISVAR.G	1687.97	-5.81122	3	CID	1.60086e-06	0.835045	3.50698	0.476122	824.407	1	30/96	1	2198111
5071, 102309-EJ-MD1-02	R.SLVNLGGSKSISISVAR.G	1687.97	-4.0756	3	CID	2.35671e-07	0.723283	3.02651	0.463431	811.9	1	27/96	1	1949587
5263, 102309-EJ-MD1-01	R.SLVNLGGSKSISISVAR.G	1687.97	-4.29255	3	CID	2.32725e-06	0.751942	3.6761	0.47909	459.757	1	25/96	1	2198111
5258, 102309-EJ-MD1-01	R.SLVNLGGSKSISISVAR.G	1687.97	-3.52525	2	CID	1.10589e-11	0.855846	4.06365	0.535122	450.532	1	17/48	1	14879837
5255, 102309-EJ-MD1-01	R.SLVNLGGSKSISISVAR.G	1687.97	-4.82697	2	CID	1.74501e-08	0.764144	3.52007	0.450282	445.904	1	16/48	1	14879837
10105, 102309-EJ-MD1-02	R.THNLEPYFESFINNLR.R	1993.98	-4.7346	2	CID	3.33067e-15	0.923424	4.33684	0.640036	417.88	1	20/45	2	ND
9985, 102309-EJ-MD1-02	R.THNLEPYFESFINNLR.R	1993.98	-4.06793	3	CID	8.29614e-10	0.968355	5.61423	0.62066	1560.41	1	32/90	2	ND
9983, 102309-EJ-MD1-02	R.THNLEPYFESFINNLR.R	1993.98	-4.06793	3	CID	3.15636e-11	0.947647	4.77406	0.504462	1327.53	1	32/90	2	ND
10087, 102309-EJ-MD1-01	R.THNLEPYFESFINNLR.R	1993.98	-2.78232	3	CID	3.86767e-07	0.971503	5.68437	0.612942	1912.51	1	35/90	2	ND
10076, 102309-EJ-MD1-01	R.THNLEPYFESFINNLR.R	1993.98	-3.63265	2	CID	2.04321e-10	0.949527	5.27478	0.6579	401.759	1	19/45	2	ND
10079, 102309-EJ-MD1-01	R.THNLEPYFESFINNLR.R	1993.98	-2.59192	2	CID	3.03813e-12	0.921567	4.45951	0.634901	482.002	1	21/45	2	ND
10091, 102309-EJ-MD1-01	R.THNLEPYFESFINNLR.R	1993.98	-4.61891	3	CID	1.32035e-08	0.957161	5.52581	0.576165	1220.16	1	31/90	2	ND
9972, 102309-EJ-MD1-02	R.THNLEPYFESFINNLR.R	1993.98	-5.40802	2	CID	7.7652e-07	0.811375	3.92032	0.515747	267.474	1	17/45	2	ND
9964, 102309-EJ-MD1-02	R.THNLEPYFESFINNLR.R	1993.98	-7.06095	2	CID	6.32481e-08	0.911158	3.9783	0.641869	469.529	1	20/45	2	ND
10108, 102309-EJ-MD1-02	R.THNLEPYFESFINNLR.R	1993.98	-5.40802	2	CID	2.48412e-11	0.932545	4.47168	0.637277	435.215	1	20/45	2	ND
9601, 102309-EJ-MD1-01	R.THNLEPYFESFINNLRR.R	2150.08	-3.73919	4	CID	7.63355e-09	0.798921	3.15268	0.64705	404.078	1	31/144	2	3101360
9563, 102309-EJ-MD1-01	R.THNLEPYFESFINNLRR.R	2150.08	-6.12373	4	CID	3.7387e-06	0.762036	3.36419	0.471436	592.245	1	36/144	2	3101360
9529, 102309-EJ-MD1-01	R.THNLEPYFESFINNLRR.R	2150.08	-3.21571	2	CID	1.06853e-05	0.443256	3.24784	0.435955	90.7806	1	10/48	2	ND
9454, 102309-EJ-MD1-02	R.THNLEPYFESFINNLRR.R	2150.08	-6.6222	2	CID	3.62583e-05	0.510055	3.45726	0.40198	113.435	1	11/48	2	ND
526, 102309-EJ-MD1-02	R.TLLEGEESR.M	1033.52	-5.66072	2	CID	1.40758e-05	0.809052	2.98546	0.416866	494.578	1	14/24	3	22439586
729, 102309-EJ-MD1-01	R.TLLEGEESR.M	1033.52	-5.07016	2	CID	0.000480878	0.619167	2.95685	0.239261	410.813	1	13/24	3	ND
2730, 102309-EJ-MD1-02	R.TNAENEFVTIK.K	1265.64	-4.78534	2	CID	0.000162331	0.753858	3.01894	0.410888	610.63	1	15/30	3	ND
2990, 102309-EJ-MD1-01	R.TNAENEFVTIK.K	1265.64	-3.33859	2	CID	1.15621e-06	0.87566	3.21474	0.481554	796.125	1	17/30	3	ND
2988, 102309-EJ-MD1-01	R.TNAENEFVTIK.K	1265.64	-4.30309	2	CID	2.9899e-06	0.885828	3.79387	0.463022	669.954	1	16/30	3	ND
2726, 102309-EJ-MD1-02	R.TNAENEFVTIK.K	1265.64	-4.59244	2	CID	0.00097101	0.729842	3.02384	0.374447	489.54	1	14/30	3	ND
1789, 102309-EJ-MD1-02	R.TNAENEFVTIKK.D	1393.73	-5.21585	2	CID	1.39839e-08	0.935158	4.13023	0.571516	912.144	1	19/33	3	184642240
1785, 102309-EJ-MD1-02	R.TNAENEFVTIKK.D	1393.73	-4.77793	2	CID	1.47601e-08	0.927826	3.778	0.506184	1021.75	1	19/33	3	184642240
1979, 102309-EJ-MD1-01	R.TNAENEFVTIKK.D	1393.73	-4.07725	2	CID	2.40076e-07	0.74151	2.90397	0.369074	567.279	1	16/33	3	ND
1982, 102309-EJ-MD1-01	R.TNAENEFVTIKK.D	1393.73	-3.90207	2	CID	7.02162e-09	0.91464	3.88106	0.493021	760.271	1	18/33	3	ND
1748, 102309-EJ-MD1-02	R.TNAENEFVTIKK.D	1393.73	-3.62707	3	CID	3.67563e-05	0.631808	2.68167	0.377696	483.745	1	24/66	3	4779714
1725, 102309-EJ-MD1-02	R.TNAENEFVTIKK.D	1393.73	-5.21585	2	CID	2.72179e-07	0.914796	3.82831	0.523033	771.803	1	17/33	3	ND
1722, 102309-EJ-MD1-02	R.TNAENEFVTIKK.D	1393.73	-5.74136	2	CID	1.1662e-08	0.895493	3.34438	0.435205	917.473	1	19/33	3	ND
6122, 102309-EJ-MD1-02	R.TNAENEFVTIKKDVDGAYMTK.V	2374.16	-3.97787	3	CID	2.83117e-07	0.534844	3.18181	0.387111	200.327	1	22/120	3	1843289
6376, 102309-EJ-MD1-01	R.TNAENEFVTIKKDVDGAYMTK.V	2374.16	-4.22929	2	CID	1.77594e-10	0.735007	3.56486	0.526731	222.814	1	15/60	3	1043180
13073, 102309-EJ-MD1-02	K.VDLQAKLDNLQQEIDFLTALYQAELSQM*QTQISETNVILSM*DNNR.S	5213.56	-3.8444	4	CID	1.75515e-08	0.932411	5.58944	0.710865	413.471	1	39/396	3	509520
13074, 102309-EJ-MD1-02	K.VDLQAKLDNLQQEIDFLTALYQAELSQM*QTQISETNVILSM*DNNR.S	5213.56	-0.791456	5	CID	3.95119e-06	0.943916	6.19494	0.569395	709.017	1	55/528	3	361800
13213, 102309-EJ-MD1-01	K.VDLQAKLDNLQQEIDFLTALYQAELSQM*QTQISETNVILSM*DNNR.S	5213.56	-4.59365	4	CID	1e-30	0.84041	3.89698	0.559652	605.9	1	42/396	3	305220
13211, 102309-EJ-MD1-01	K.VDLQAKLDNLQQEIDFLTALYQAELSQM*QTQISETNVILSM*DNNR.S	5213.56	-4.12537	4	CID	0.000112685	0.786827	3.97869	0.553852	221.673	1	30/396	3	412716
13071, 102309-EJ-MD1-02	K.VDLQAKLDNLQQEIDFLTALYQAELSQM*QTQISETNVILSM*DNNR.S	5213.56	-6.65408	4	CID	4.59237e-09	0.917913	5.41273	0.636296	344.686	1	36/396	3	433616
4904, 102309-EJ-MD1-02	K.WELLQQVDTSTR.T	1475.75	-3.26422	2	CID	1.51073e-08	0.924764	4.31492	0.556547	632.111	1	16/33	3	2274785
5134, 102309-EJ-MD1-01	K.WELLQQVDTSTR.T	1475.75	-3.1815	2	CID	3.5215e-09	0.928925	3.89875	0.549553	834.233	1	18/33	3	2396384
5689, 102309-EJ-MD1-01	K.WELLQQVDTSTR.T	1475.75	-3.26422	2	CID	3.32634e-11	0.962741	4.43987	0.597405	1307.78	1	19/33	3	ND
5132, 102309-EJ-MD1-01	K.WELLQQVDTSTR.T	1475.75	-3.92596	2	CID	1.44011e-07	0.875856	3.8488	0.625517	497.104	1	14/33	3	2396384
5684, 102309-EJ-MD1-01	K.WELLQQVDTSTR.T	1475.75	-4.25683	2	CID	3.17695e-10	0.963723	4.5066	0.594708	1332.97	1	19/33	3	ND
4908, 102309-EJ-MD1-02	K.WELLQQVDTSTR.T	1475.75	-5.82846	2	CID	2.46652e-08	0.922417	3.4782	0.542132	1045.66	1	17/33	3	2274785
gi|55956899|ref|NP_000217.2| keratin 9 [Homo sapiens] [MASS=62064]						1e-30	33.5475	440.452	66.5	62026.7	55956899	249 (249 0 0 0 0)		8.12
9209, 102309-EJ-MD1-01	K.DIENQYETQITQIEHEVSSSGQEVQSSAK.E	3264.51	-2.70741	4	CID	1.2601e-10	0.948001	5.5633	0.63776	967.802	1	40/252	3	41239280
9176, 102309-EJ-MD1-01	K.DIENQYETQITQIEHEVSSSGQEVQSSAK.E	3264.51	-2.85698	4	CID	5.57312e-08	0.928574	4.66693	0.714887	881.456	1	42/252	3	41301996
9181, 102309-EJ-MD1-01	K.DIENQYETQITQIEHEVSSSGQEVQSSAK.E	3264.51	-2.83416	3	CID	1e-30	0.976601	7.47872	0.699977	1208.26	1	41/168	3	94694024
9203, 102309-EJ-MD1-01	K.DIENQYETQITQIEHEVSSSGQEVQSSAK.E	3264.51	-3.38048	4	CID	1.24084e-11	0.94907	5.57459	0.696718	919.42	1	39/252	3	41239280
9163, 102309-EJ-MD1-02	K.DIENQYETQITQIEHEVSSSGQEVQSSAK.E	3264.51	-3.95596	3	CID	1e-30	0.963977	5.96049	0.648544	1095.33	1	38/168	3	91382224
9149, 102309-EJ-MD1-02	K.DIENQYETQITQIEHEVSSSGQEVQSSAK.E	3264.51	-3.97877	4	CID	2.26913e-11	0.934784	5.06045	0.723707	753.786	1	41/252	3	30933238
9108, 102309-EJ-MD1-02	K.DIENQYETQITQIEHEVSSSGQEVQSSAK.E	3264.51	-4.06814	3	CID	1e-30	0.974893	8.36714	0.744934	842.799	1	38/168	3	91382224
9179, 102309-EJ-MD1-02	K.DIENQYETQITQIEHEVSSSGQEVQSSAK.E	3264.51	-3.75441	4	CID	1.48111e-09	0.941175	4.97177	0.704485	894.546	1	39/252	3	30933238
9170, 102309-EJ-MD1-02	K.DIENQYETQITQIEHEVSSSGQEVQSSAK.E	3264.51	-3.84378	3	CID	1e-30	0.967745	6.45375	0.664552	1036.4	1	39/168	3	91382224
9156, 102309-EJ-MD1-01	K.DIENQYETQITQIEHEVSSSGQEVQSSAK.E	3264.51	-3.95596	3	CID	1e-30	0.970073	6.69883	0.571922	1257.41	1	42/168	3	94694024
9101, 102309-EJ-MD1-02	K.DIENQYETQITQIEHEVSSSGQEVQSSAK.E	3264.51	-4.18032	3	CID	1e-30	0.960649	5.84753	0.593902	1100.62	1	40/168	3	91382224
9172, 102309-EJ-MD1-01	K.DIENQYETQITQIEHEVSSSGQEVQSSAK.E	3264.51	-2.55783	4	CID	3.08183e-08	0.931611	5.01809	0.692145	787.853	1	37/252	3	41301996
10903, 102309-EJ-MD1-01	K.DIENQYETQITQIEHEVSSSGQEVQSSAKEVTQLR.H	3990.92	-4.13461	4	CID	0.000507318	0.360879	2.20978	0.301693	266.401	1	31/306	2	5790542
10722, 102309-EJ-MD1-02	K.DIENQYETQITQIEHEVSSSGQEVQSSAKEVTQLR.H	3990.92	-5.72514	4	CID	5.66866e-05	0.688566	3.39265	0.411053	288.868	1	35/306	2	4716147
10864, 102309-EJ-MD1-01	K.DIENQYETQITQIEHEVSSSGQEVQSSAKEVTQLR.H	3990.92	-3.95109	4	CID	1.55431e-13	0.84914	4.06506	0.633739	392.237	1	39/306	2	5790542
5218, 102309-EJ-MD1-02	K.EIETYHNLLEGGQEDFESSGAGK.I	2510.13	-3.75237	3	CID	1.53211e-13	0.978597	6.65875	0.673762	1836.32	1	39/132	2	71096992
5223, 102309-EJ-MD1-02	K.EIETYHNLLEGGQEDFESSGAGK.I	2510.13	-4.77362	3	CID	1.83881e-11	0.981809	6.64702	0.658792	2379.15	1	42/132	2	71096992
5140, 102309-EJ-MD1-02	K.EIETYHNLLEGGQEDFESSGAGK.I	2510.13	-3.24175	3	CID	6.96826e-11	0.965409	5.52786	0.627355	1557.22	1	37/132	2	ND
5324, 102309-EJ-MD1-01	K.EIETYHNLLEGGQEDFESSGAGK.I	2510.13	-3.94154	2	CID	4.53654e-06	0.858426	4.02734	0.607554	268.863	1	17/66	2	229748
5362, 102309-EJ-MD1-01	K.EIETYHNLLEGGQEDFESSGAGK.I	2510.13	4.05291	3	CID	1.16573e-06	0.897085	5.256	0.537341	407.919	1	27/132	2	99327
5366, 102309-EJ-MD1-01	K.EIETYHNLLEGGQEDFESSGAGK.I	2510.13	-2.19082	2	CID	9.81659e-12	0.911896	4.67101	0.611913	396.322	1	19/66	2	ND
5141, 102309-EJ-MD1-02	K.EIETYHNLLEGGQEDFESSGAGK.I	2510.13	-4.91416	2	CID	1.02151e-10	0.957016	5.2865	0.700447	614.112	1	24/66	2	48776712
5138, 102309-EJ-MD1-02	K.EIETYHNLLEGGQEDFESSGAGK.I	2510.13	-1.41808	3	CID	3.03622e-10	0.962057	6.05426	0.504601	1232.52	1	36/132	2	ND
5370, 102309-EJ-MD1-01	K.EIETYHNLLEGGQEDFESSGAGK.I	2510.13	-2.87166	2	CID	1.9629e-08	0.960513	5.37366	0.720064	727.316	1	23/66	2	ND
5368, 102309-EJ-MD1-01	K.EIETYHNLLEGGQEDFESSGAGK.I	2510.13	-4.04416	3	CID	6.16852e-09	0.959437	4.56579	0.593391	1750.48	1	39/132	2	ND
5137, 102309-EJ-MD1-02	K.EIETYHNLLEGGQEDFESSGAGK.I	2510.13	-4.23333	2	CID	9.45094e-11	0.939422	5.09044	0.74611	337.452	1	19/66	2	ND
10211, 102309-EJ-MD1-01	R.GFGGASGGGYSSSGGFGGGFGGGSGGGFGGGYGSGFGGFGGFGGGAGGGDGGILTANEK.S	4862.08	-4.75582	4	CID	5.0527e-06	0.936273	5.55199	0.811457	272.773	1	42/522		82280
10110, 102309-EJ-MD1-02	R.GFGGASGGGYSSSGGFGGGFGGGSGGGFGGGYGSGFGGFGGFGGGAGGGDGGILTANEK.S	4862.08	-6.5635	4	CID	2.84208e-10	0.925093	5.05562	0.738054	463.555	1	46/522		2837975
10176, 102309-EJ-MD1-01	R.GFGGASGGGYSSSGGFGGGFGGGSGGGFGGGYGSGFGGFGGFGGGAGGGDGGILTANEK.S	4862.08	-5.65966	4	CID	3.14817e-06	0.869677	4.54936	0.656392	177.714	1	37/522		3725066
10115, 102309-EJ-MD1-02	R.GFGGASGGGYSSSGGFGGGFGGGSGGGFGGGYGSGFGGFGGFGGGAGGGDGGILTANEK.S	4862.08	-5.96094	4	CID	0.000636549	0.793127	3.95917	0.738813	201.788	1	38/522		2837975
6347, 102309-EJ-MD1-01	R.GGGGSFGYSYGGGSGGGFSASSLGGGFGGGSR.G	2705.16	-4.30621	2	CID	2.77556e-14	0.940943	5.46512	0.735006	393.457	1	22/93	2	25774044
6345, 102309-EJ-MD1-01	R.GGGGSFGYSYGGGSGGGFSASSLGGGFGGGSR.G	2705.16	-4.30621	2	CID	5.26801e-13	0.938963	5.29546	0.727122	323.168	1	22/93	2	25774044
6113, 102309-EJ-MD1-02	R.GGGGSFGYSYGGGSGGGFSASSLGGGFGGGSR.G	2705.16	-4.85268	3	CID	6.83127e-10	0.97154	6.73898	0.804641	1016.65	1	39/186	2	21142144
6109, 102309-EJ-MD1-02	R.GGGGSFGYSYGGGSGGGFSASSLGGGFGGGSR.G	2705.16	-4.71731	3	CID	4.07729e-12	0.960818	6.57516	0.755296	904.426	1	36/186	2	21142144
6105, 102309-EJ-MD1-02	R.GGGGSFGYSYGGGSGGGFSASSLGGGFGGGSR.G	2705.16	-5.84046	2	CID	1.11022e-15	0.944392	5.2891	0.802721	329.947	1	21/93	2	21864772
6102, 102309-EJ-MD1-02	R.GGGGSFGYSYGGGSGGGFSASSLGGGFGGGSR.G	2705.16	-4.03546	2	CID	7.21645e-15	0.918484	4.94015	0.726695	221.702	1	20/93	2	21864772
6351, 102309-EJ-MD1-01	R.GGGGSFGYSYGGGSGGGFSASSLGGGFGGGSR.G	2705.16	-3.1605	3	CID	4.71329e-11	0.954817	5.77275	0.69079	959.167	1	37/186	2	26252658
6336, 102309-EJ-MD1-01	R.GGGGSFGYSYGGGSGGGFSASSLGGGFGGGSR.G	2705.16	-2.28056	3	CID	3.18957e-09	0.938725	6.01916	0.739507	378.902	1	32/186	2	ND
7072, 102309-EJ-MD1-01	R.HGVQELEIELQSQLSK.K	1837.97	-4.20507	2	CID	2.54241e-13	0.976297	6.07034	0.598697	1424.41	1	23/45	2	ND
7085, 102309-EJ-MD1-01	R.HGVQELEIELQSQLSK.K	1837.97	-3.58144	3	CID	3.84377e-06	0.866424	4.16917	0.491089	647.666	1	23/90	2	ND
7054, 102309-EJ-MD1-02	R.HGVQELEIELQSQLSK.K	1837.97	-4.40432	2	CID	2.39919e-12	0.968982	6.24486	0.548576	917.714	1	21/45	2	ND
7093, 102309-EJ-MD1-01	R.HGVQELEIELQSQLSK.K	1837.97	-3.68106	3	CID	3.21035e-05	0.939089	4.4672	0.591621	1040.04	1	29/90	2	ND
7216, 102309-EJ-MD1-01	R.HGVQELEIELQSQLSK.K	1837.97	-4.40432	2	CID	4.94604e-13	0.970627	6.48226	0.5875	884.752	1	21/45	2	ND
7222, 102309-EJ-MD1-01	R.HGVQELEIELQSQLSK.K	1837.97	-2.6775	2	CID	2.35334e-11	0.962195	5.86857	0.550679	704.688	1	22/45	2	ND
6932, 102309-EJ-MD1-02	R.HGVQELEIELQSQLSK.K	1837.97	-3.68106	3	CID	1.22282e-06	0.944543	5.07942	0.619152	1083.25	1	30/90	2	14746947
6927, 102309-EJ-MD1-02	R.HGVQELEIELQSQLSK.K	1837.97	-5.67354	3	CID	1.20311e-05	0.940611	4.91765	0.565397	867.944	1	30/90	2	ND
7044, 102309-EJ-MD1-02	R.HGVQELEIELQSQLSK.K	1837.97	-5.79906	2	CID	9.04832e-14	0.973671	6.1976	0.582098	1213.27	1	21/45	2	ND
7077, 102309-EJ-MD1-01	R.HGVQELEIELQSQLSK.K	1837.97	-4.13866	2	CID	3.50814e-11	0.978447	6.6064	0.604368	1295.82	1	24/45	2	ND
6905, 102309-EJ-MD1-02	R.HGVQELEIELQSQLSK.K	1837.97	-4.7364	2	CID	2.22045e-15	0.983647	7.42541	0.62746	1654.19	1	23/45	2	ND
6912, 102309-EJ-MD1-02	R.HGVQELEIELQSQLSK.K	1837.97	-6.13114	2	CID	1e-30	0.983583	6.87972	0.604295	2033.55	1	24/45	2	ND
6240, 102309-EJ-MD1-02	R.HGVQELEIELQSQLSKK.A	1966.06	-5.79668	3	CID	1.11022e-16	0.965075	5.68802	0.683835	1032.38	1	34/96	2	ND
6279, 102309-EJ-MD1-02	R.HGVQELEIELQSQLSKK.A	1966.06	-5.04478	2	CID	5.55112e-16	0.982686	7.56492	0.651359	1377.71	1	24/48	2	20436544
6285, 102309-EJ-MD1-02	R.HGVQELEIELQSQLSKK.A	1966.06	-5.04478	2	CID	5.55112e-15	0.983113	7.55023	0.650839	1475.71	1	23/48	2	20436544
6251, 102309-EJ-MD1-02	R.HGVQELEIELQSQLSKK.A	1966.06	-5.61042	3	CID	6.10623e-15	0.968524	5.54444	0.564345	1536.78	1	36/96	2	51786568
6521, 102309-EJ-MD1-01	R.HGVQELEIELQSQLSKK.A	1966.06	-4.17554	2	CID	1.06581e-13	0.983573	7.64133	0.62087	1547.15	1	24/48	2	17697908
6519, 102309-EJ-MD1-01	R.HGVQELEIELQSQLSKK.A	1966.06	-4.39969	3	CID	1.11022e-15	0.978441	7.08532	0.656977	1244.34	1	38/96	2	51450608
6512, 102309-EJ-MD1-01	R.HGVQELEIELQSQLSKK.A	1966.06	-4.58595	3	CID	5.55112e-16	0.976022	6.57555	0.599429	1425.67	1	37/96	2	51450608
6508, 102309-EJ-MD1-01	R.HGVQELEIELQSQLSKK.A	1966.06	-4.48598	2	CID	1.66533e-15	0.978045	6.78379	0.660176	1110.28	1	23/48	2	17674148
1486, 102309-EJ-MD1-02	R.IKFEM*EQNLR.Q	1323.67	-4.2533	2	CID	1.02265e-05	0.711986	3.18859	0.377103	381.868	1	14/27	3	3826536
1754, 102309-EJ-MD1-01	R.IKFEM*EQNLR.Q	1323.67	-3.23887	2	CID	1.28456e-05	0.683301	2.99229	0.401221	296.936	1	13/27	3	35773932
3213, 102309-EJ-MD1-02	R.IKFEM*EQNLR.Q	1323.67	-6.83548	2	CID	0.00048331	0.620385	3.13074	0.417417	121.819	1	12/27	3	1840163
1641, 102309-EJ-MD1-01	R.IKFEM*EQNLR.Q	1323.67	-4.62218	2	CID	1.68557e-05	0.301887	2.38093	0.158327	239.784	1	12/27	3	41054936
1752, 102309-EJ-MD1-01	R.IKFEM*EQNLR.Q	1323.67	-4.06885	2	CID	2.11962e-05	0.743399	3.39155	0.392081	327.153	1	13/27	3	35773932
1366, 102309-EJ-MD1-02	R.IKFEM*EQNLR.Q	1323.67	-6.74326	2	CID	0.000967638	0.320744	2.56114	0.29234	186.036	1	10/27	3	45324712
1369, 102309-EJ-MD1-02	R.IKFEM*EQNLR.Q	1323.67	-5.35995	2	CID	2.47954e-06	0.6195	2.77282	0.266684	365.785	1	14/27	3	45324712
1643, 102309-EJ-MD1-01	R.IKFEM*EQNLR.Q	1323.67	-1.57889	2	CID	8.56189e-05	0.464548	2.57308	0.207831	316.683	1	13/27	3	41054936
3437, 102309-EJ-MD1-01	R.IKFEMEQNLR.Q	1307.68	-4.27324	2	CID	4.92294e-05	0.60639	2.4045	0.381009	347.235	1	14/27	3	ND
1484, 102309-EJ-MD1-02	R.IKFEM*EQNLR.Q	1323.67	-4.43774	2	CID	9.74741e-06	0.695728	3.18607	0.354121	349.677	1	13/27	3	3826536
3457, 102309-EJ-MD1-01	R.IKFEM*EQNLR.Q	1323.67	-3.69997	2	CID	7.51886e-06	0.50049	3.15434	0.143592	176.129	1	13/27	3	1997935
8130, 102309-EJ-MD1-02	R.KDIENQYETQITQIEHEVSSSGQEVQSSAK.E	3392.61	-4.09217	3	CID	4.99878e-12	0.963486	6.46632	0.569442	1020.09	1	37/174	3	3614674
8097, 102309-EJ-MD1-02	R.KDIENQYETQITQIEHEVSSSGQEVQSSAK.E	3392.61	-7.71225	4	CID	4.00945e-07	0.858178	4.00882	0.491177	631.059	1	37/261	3	4224240
8164, 102309-EJ-MD1-01	R.KDIENQYETQITQIEHEVSSSGQEVQSSAK.E	3392.61	-6.1431	3	CID	1e-30	0.967952	6.35409	0.581251	1297.52	1	38/174	3	3653650
8165, 102309-EJ-MD1-01	R.KDIENQYETQITQIEHEVSSSGQEVQSSAK.E	3392.61	-3.32254	4	CID	8.83068e-09	0.755805	3.29328	0.425929	651.974	1	40/261	3	4887321
8196, 102309-EJ-MD1-01	R.KDIENQYETQITQIEHEVSSSGQEVQSSAK.E	3392.61	-4.73983	3	CID	1.88738e-14	0.935567	5.67136	0.557991	952.599	1	35/174	3	3653650
8116, 102309-EJ-MD1-02	R.KDIENQYETQITQIEHEVSSSGQEVQSSAK.E	3392.61	-3.61039	4	CID	2.03636e-07	0.808734	3.94516	0.39228	664.423	1	39/261	3	4224240
8193, 102309-EJ-MD1-01	R.KDIENQYETQITQIEHEVSSSGQEVQSSAK.E	3392.61	-4.68983	4	CID	4.52515e-09	0.887619	3.93468	0.499329	914.629	1	44/261	3	4887321
6694, 102309-EJ-MD1-01	R.LASYLDKVQALEEANNDLENK.I	2377.19	-4.55115	3	CID	4.36684e-06	0.893827	5.3171	0.476789	469.548	1	29/120	2	3482116
6511, 102309-EJ-MD1-02	R.LASYLDKVQALEEANNDLENK.I	2377.19	-3.85791	3	CID	1.85689e-06	0.847224	4.31645	0.379021	572.648	1	30/120	2	2561835
6490, 102309-EJ-MD1-02	R.LASYLDKVQALEEANNDLENK.I	2377.19	-5.86059	3	CID	4.26756e-08	0.899554	4.99644	0.427452	630.475	1	31/120	2	2557295
6692, 102309-EJ-MD1-01	R.LASYLDKVQALEEANNDLENK.I	2377.19	-4.3971	3	CID	2.54155e-05	0.845534	4.32923	0.404313	526.692	1	29/120	2	3482116
10207, 102309-EJ-MD1-02	R.LASYLDKVQALEEANNDLENKIQDWYDK.K	3325.62	-4.13485	4	CID	4.15305e-06	0.820246	3.58538	0.592276	638.518	1	42/243	2	4001595
10286, 102309-EJ-MD1-01	R.LASYLDKVQALEEANNDLENKIQDWYDK.K	3325.62	-2.97457	3	CID	3.33067e-14	0.77468	3.64644	0.407206	466.372	1	29/162	2	2899574
10203, 102309-EJ-MD1-02	R.LASYLDKVQALEEANNDLENKIQDWYDK.K	3325.62	-2.66661	4	CID	3.83605e-07	0.880024	4.29676	0.510595	598.491	1	37/243	2	3987009
10294, 102309-EJ-MD1-01	R.LASYLDKVQALEEANNDLENKIQDWYDK.K	3325.62	-5.17693	3	CID	2.22045e-15	0.928474	5.23689	0.556652	656.382	1	33/162	2	2905543
10304, 102309-EJ-MD1-01	R.LASYLDKVQALEEANNDLENKIQDWYDK.K	3325.62	-4.28168	4	CID	3.93351e-06	0.91345	4.65853	0.510821	897.318	1	43/243	2	4294685
10300, 102309-EJ-MD1-01	R.LASYLDKVQALEEANNDLENKIQDWYDK.K	3325.62	-2.29955	4	CID	1.36113e-08	0.891408	4.30851	0.595517	625.173	1	40/243	2	4280012
10195, 102309-EJ-MD1-02	R.LASYLDKVQALEEANNDLENKIQDWYDK.K	3325.62	-3.52516	3	CID	1e-30	0.953682	6.21156	0.63608	838.758	1	33/162	2	2522782
10210, 102309-EJ-MD1-02	R.LASYLDKVQALEEANNDLENKIQDWYDK.K	3325.62	-3.7454	3	CID	1e-30	0.95245	6.06154	0.596361	692.95	1	32/162	2	2522782
10189, 102309-EJ-MD1-01	R.LASYLDKVQALEEANNDLENKIQDWYDKK.G	3453.72	-3.97927	4	CID	2.55343e-08	0.794303	4.08331	0.379354	447.14	1	36/252	2	3338394
10191, 102309-EJ-MD1-01	R.LASYLDKVQALEEANNDLENKIQDWYDKK.G	3453.72	-3.131	4	CID	1.21595e-05	0.572205	2.83862	0.306482	389.407	1	32/252	2	3338394
10194, 102309-EJ-MD1-01	R.LASYLDKVQALEEANNDLENKIQDWYDKK.G	3453.72	-6.32579	3	CID	1.15424e-11	0.84336	4.1117	0.505638	381.856	1	29/168	2	1771480
10201, 102309-EJ-MD1-01	R.LASYLDKVQALEEANNDLENKIQDWYDKK.G	3453.72	-3.64739	5	CID	6.71374e-07	0.733978	3.4951	0.481286	267.15	1	40/336	2	2545642
10131, 102309-EJ-MD1-02	R.LASYLDKVQALEEANNDLENKIQDWYDKK.G	3453.72	-4.41718	3	CID	5.35487e-07	0.696087	4.17603	0.357158	208.785	1	23/168	2	1411424
10098, 102309-EJ-MD1-02	R.LASYLDKVQALEEANNDLENKIQDWYDKK.G	3453.72	-5.60512	4	CID	2.00922e-08	0.484189	2.89985	0.215531	280.432	1	30/252	2	5550791
10228, 102309-EJ-MD1-01	R.LASYLDKVQALEEANNDLENKIQDWYDKK.G	3453.72	-2.2965	3	CID	7.82168e-09	0.871576	4.66772	0.523956	287.737	1	25/168	2	1771480
10102, 102309-EJ-MD1-02	R.LASYLDKVQALEEANNDLENKIQDWYDKK.G	3453.72	-4.82754	4	CID	4.19061e-09	0.638404	3.82978	0.312414	384.315	1	32/252	2	5516200
10119, 102309-EJ-MD1-02	R.LASYLDKVQALEEANNDLENKIQDWYDKK.G	3453.72	-4.44264	5	CID	8.85204e-06	0.587784	2.72775	0.471413	187.688	3	36/336	2	2576497
10118, 102309-EJ-MD1-02	R.LASYLDKVQALEEANNDLENKIQDWYDKK.G	3453.72	-5.47752	3	CID	1.67039e-06	0.852616	4.69664	0.484963	251.664	1	25/168	2	1411424
7216, 102309-EJ-MD1-02	K.MRLEKEIETYHNLLEGGQEDFESSGAGK.I	3167.49	-4.22894	4	CID	1.4489e-09	0.869286	3.85754	0.564582	595.985	1	41/243	2	6271075
7227, 102309-EJ-MD1-02	K.MRLEKEIETYHNLLEGGQEDFESSGAGK.I	3167.49	-2.84156	4	CID	3.4495e-10	0.868037	3.29619	0.449316	1350.46	1	46/243	2	6271075
6236, 102309-EJ-MD1-02	K.M*RLEKEIETYHNLLEGGQEDFESSGAGK.I	3183.49	-5.1561	3	CID	9.09693e-07	0.880698	4.54297	0.587808	330.035	1	27/162	2	3059406
6230, 102309-EJ-MD1-02	K.M*RLEKEIETYHNLLEGGQEDFESSGAGK.I	3183.49	-6.52156	4	CID	4.29309e-08	0.770553	3.11193	0.359022	817.667	1	39/243	2	4012018
6221, 102309-EJ-MD1-02	K.M*RLEKEIETYHNLLEGGQEDFESSGAGK.I	3183.49	-4.45094	4	CID	4.09832e-05	0.682551	2.893	0.366773	600.993	1	37/243	2	ND
7279, 102309-EJ-MD1-02	K.MRLEKEIETYHNLLEGGQEDFESSGAGK.I	3167.49	-6.6954	4	CID	5.2347e-12	0.939437	4.68339	0.580875	1260.26	1	47/243	2	6271075
7255, 102309-EJ-MD1-02	K.MRLEKEIETYHNLLEGGQEDFESSGAGK.I	3167.49	-5.55427	3	CID	1.40443e-12	0.938018	5.56995	0.624797	626.739	1	29/162	2	5049881
6266, 102309-EJ-MD1-02	K.M*RLEKEIETYHNLLEGGQEDFESSGAGK.I	3183.49	-3.99081	4	CID	5.347e-11	0.900997	4.19283	0.600463	906.002	1	42/243	2	4012018
7380, 102309-EJ-MD1-01	K.MRLEKEIETYHNLLEGGQEDFESSGAGK.I	3167.49	-3.58881	3	CID	1.69242e-08	0.959631	6.21012	0.669111	789.403	1	35/162	2	5124708
7372, 102309-EJ-MD1-01	K.MRLEKEIETYHNLLEGGQEDFESSGAGK.I	3167.49	-4.05128	3	CID	7.06858e-10	0.869905	4.38142	0.507387	672.389	1	33/162	2	5124708
7371, 102309-EJ-MD1-01	K.MRLEKEIETYHNLLEGGQEDFESSGAGK.I	3167.49	-5.77048	4	CID	2.63289e-12	0.940898	4.33186	0.544771	1587.61	1	47/243	2	7477054
7363, 102309-EJ-MD1-01	K.MRLEKEIETYHNLLEGGQEDFESSGAGK.I	3167.49	-2.30202	4	CID	2.52132e-12	0.843787	3.61638	0.404223	1168.23	1	45/243	2	7477054
7260, 102309-EJ-MD1-02	K.MRLEKEIETYHNLLEGGQEDFESSGAGK.I	3167.49	-6.36358	3	CID	3.71925e-12	0.967252	6.65607	0.693331	872.358	1	35/162	2	5049881
6542, 102309-EJ-MD1-01	K.M*RLEKEIETYHNLLEGGQEDFESSGAGK.I	3183.49	-5.44791	4	CID	3.66264e-10	0.881339	3.72005	0.569357	1113.58	1	44/243	2	3708250
6531, 102309-EJ-MD1-01	K.M*RLEKEIETYHNLLEGGQEDFESSGAGK.I	3183.49	-3.22391	4	CID	6.19691e-09	0.872858	3.84707	0.440386	1126.59	1	44/243	2	3708250
7274, 102309-EJ-MD1-02	K.MRLEKEIETYHNLLEGGQEDFESSGAGK.I	3167.49	-4.07479	4	CID	6.29985e-11	0.918275	4.12986	0.455775	1339.15	1	46/243	2	6271075
6252, 102309-EJ-MD1-02	K.M*RLEKEIETYHNLLEGGQEDFESSGAGK.I	3183.49	-6.30644	3	CID	8.11213e-09	0.860218	4.30125	0.570464	303.717	1	27/162	2	3059406
1596, 102309-EJ-MD1-01	R.M*TLDDFR.I	913.408	-4.90131	2	CID	0.000895644	0.728566	2.51965	0.481645	259.994	1	11/18	3	2623006
3112, 102309-EJ-MD1-01	R.M*TLDDFRIK.F	1154.59	-6.31859	2	CID	5.07857e-05	0.602891	2.48511	0.316123	340.565	1	14/24	3	1395692
3115, 102309-EJ-MD1-01	R.M*TLDDFRIK.F	1154.59	-5.36705	2	CID	0.000727835	0.272315	2.19503	0.281352	310.273	1	12/24	3	1395692
2848, 102309-EJ-MD1-02	R.M*TLDDFRIK.F	1154.59	-5.04987	2	CID	0.000178369	0.514275	2.41308	0.181218	427.571	1	14/24	3	1565030
5761, 102309-EJ-MD1-01	R.M*TLDDFRIKFEM*EQNLR.Q	2218.06	-3.80516	3	CID	6.00376e-06	0.399937	2.70561	0.42394	152.797	1	18/96	3	5468074
5525, 102309-EJ-MD1-02	R.M*TLDDFRIKFEM*EQNLR.Q	2218.06	-5.04344	3	CID	3.92242e-07	0.524848	2.8801	0.405787	198.75	1	20/96	3	5698484
5758, 102309-EJ-MD1-01	R.M*TLDDFRIKFEM*EQNLR.Q	2218.06	-4.46557	3	CID	7.9087e-07	0.557053	3.14303	0.467152	154.77	1	20/96	3	5468074
3984, 102309-EJ-MD1-02	K.NHKEEMSQLTGQNSGDVNVEINVAPGK.D	2895.39	-6.49767	3	CID	2.08892e-06	0.852749	4.21853	0.509242	391.816	1	29/156	3	1031944
4226, 102309-EJ-MD1-01	K.NHKEEMSQLTGQNSGDVNVEINVAPGK.D	2895.39	-3.77833	3	CID	1.09864e-07	0.854944	4.32273	0.540101	323.808	1	28/156	3	832569
4228, 102309-EJ-MD1-01	K.NHKEEMSQLTGQNSGDVNVEINVAPGK.D	2895.39	-3.58861	3	CID	3.56732e-07	0.718968	3.42656	0.430365	406.611	1	30/156	3	832569
3986, 102309-EJ-MD1-02	K.NHKEEMSQLTGQNSGDVNVEINVAPGK.D	2895.39	-3.14593	3	CID	1.8467e-05	0.883584	4.45172	0.555508	486.514	1	32/156	3	1031944
4064, 102309-EJ-MD1-01	K.NHKEEM*SQLTGQNSGDVNVEINVAPGKDLTK.T	3368.64	-5.3758	3	CID	3.86764e-10	0.929875	5.75583	0.552597	583.48	1	31/180	3	2545150
4702, 102309-EJ-MD1-01	K.NHKEEMSQLTGQNSGDVNVEINVAPGKDLTK.T	3352.64	-5.42535	3	CID	7.77156e-15	0.970034	6.06325	0.578217	1774.82	1	41/180	3	7059341
4051, 102309-EJ-MD1-01	K.NHKEEM*SQLTGQNSGDVNVEINVAPGKDLTK.T	3368.64	-3.731	4	CID	1.16207e-07	0.822613	3.94731	0.388937	699.798	1	38/270	3	1633311
3787, 102309-EJ-MD1-02	K.NHKEEM*SQLTGQNSGDVNVEINVAPGKDLTK.T	3368.64	-3.731	4	CID	8.94212e-11	0.950662	5.84851	0.657389	933.136	1	44/270	3	2136766
3783, 102309-EJ-MD1-02	K.NHKEEM*SQLTGQNSGDVNVEINVAPGKDLTK.T	3368.64	-6.68035	3	CID	1.08169e-06	0.931788	5.1444	0.590727	672.94	1	34/180	3	2839570
4701, 102309-EJ-MD1-01	K.NHKEEMSQLTGQNSGDVNVEINVAPGKDLTK.T	3352.64	-4.75577	4	CID	7.88357e-10	0.934905	4.9558	0.579352	1010.39	1	43/270	3	5312468
4048, 102309-EJ-MD1-01	K.NHKEEM*SQLTGQNSGDVNVEINVAPGKDLTK.T	3368.64	-5.61534	4	CID	1.39309e-10	0.887348	4.78535	0.521409	462.696	1	38/270	3	1633311
4517, 102309-EJ-MD1-02	K.NHKEEMSQLTGQNSGDVNVEINVAPGKDLTK.T	3352.64	-7.08602	4	CID	1.64942e-08	0.95196	5.61244	0.615332	1108.94	1	46/270	3	6079727
4691, 102309-EJ-MD1-01	K.NHKEEMSQLTGQNSGDVNVEINVAPGKDLTK.T	3352.64	-5.75304	3	CID	5.00155e-13	0.960444	5.99364	0.67633	892.851	1	36/180	3	7059341
4698, 102309-EJ-MD1-01	K.NHKEEMSQLTGQNSGDVNVEINVAPGKDLTK.T	3352.64	-4.02757	4	CID	4.90233e-10	0.947937	5.27078	0.703608	948.17	1	44/270	3	5312468
4040, 102309-EJ-MD1-01	K.NHKEEM*SQLTGQNSGDVNVEINVAPGKDLTK.T	3368.64	-3.85384	3	CID	3.01467e-10	0.951268	6.50264	0.55046	505.97	1	33/180	3	2545150
4512, 102309-EJ-MD1-02	K.NHKEEMSQLTGQNSGDVNVEINVAPGKDLTK.T	3352.64	-5.04705	4	CID	5.56227e-09	0.896607	4.31044	0.424617	1115.54	1	43/270	3	6079727
4502, 102309-EJ-MD1-02	K.NHKEEMSQLTGQNSGDVNVEINVAPGKDLTK.T	3352.64	-5.64381	3	CID	5.60663e-14	0.966026	5.40309	0.615767	1617.98	1	43/180	3	6227057
4491, 102309-EJ-MD1-02	K.NHKEEMSQLTGQNSGDVNVEINVAPGKDLTK.T	3352.64	-5.86227	3	CID	1.57208e-12	0.965763	5.85814	0.64934	1234.64	1	42/180	3	6227057
3790, 102309-EJ-MD1-02	K.NHKEEM*SQLTGQNSGDVNVEINVAPGKDLTK.T	3368.64	-2.20903	4	CID	1.39166e-11	0.793592	3.62313	0.385973	743.689	1	40/270	3	2136766
3780, 102309-EJ-MD1-02	K.NHKEEM*SQLTGQNSGDVNVEINVAPGKDLTK.T	3368.64	-6.78906	3	CID	2.17165e-07	0.850243	4.68133	0.458587	458.848	1	30/180	3	2839570
7724, 102309-EJ-MD1-02	K.NRKDIENQYETQITQIEHEVSSSGQEVQSSAK.E	3662.75	-6.74228	4	CID	2.2865e-12	0.91918	4.5812	0.586314	946.688	1	45/279	3	9066487
7809, 102309-EJ-MD1-01	K.NRKDIENQYETQITQIEHEVSSSGQEVQSSAK.E	3662.75	-3.60949	4	CID	9.91429e-13	0.935763	5.13162	0.694885	747.427	1	39/279	3	11596681
7814, 102309-EJ-MD1-01	K.NRKDIENQYETQITQIEHEVSSSGQEVQSSAK.E	3662.75	-3.62249	3	CID	8.98792e-11	0.947049	6.12667	0.625664	442.901	1	31/186	3	5868434
7764, 102309-EJ-MD1-02	K.NRKDIENQYETQITQIEHEVSSSGQEVQSSAK.E	3662.75	-4.32236	3	CID	8.88178e-15	0.97171	9.04775	0.718819	639.232	1	33/186	3	5944333
7751, 102309-EJ-MD1-02	K.NRKDIENQYETQITQIEHEVSSSGQEVQSSAK.E	3662.75	-4.02242	3	CID	2.33202e-12	0.968379	8.49678	0.689416	594.435	1	30/186	3	5944333
7831, 102309-EJ-MD1-01	K.NRKDIENQYETQITQIEHEVSSSGQEVQSSAK.E	3662.75	-3.27622	4	CID	9.65894e-14	0.965198	5.98474	0.656215	1422.23	1	48/279	3	11596681
7855, 102309-EJ-MD1-01	K.NRKDIENQYETQITQIEHEVSSSGQEVQSSAK.E	3662.75	-4.22238	3	CID	1.11022e-16	0.970318	8.06679	0.691508	801.82	1	35/186	3	5868434
7737, 102309-EJ-MD1-02	K.NRKDIENQYETQITQIEHEVSSSGQEVQSSAK.E	3662.75	-5.00925	4	CID	1.11022e-15	0.944875	5.28022	0.624296	1068.08	1	46/279	3	9066487
10060, 102309-EJ-MD1-01	K.NRKDIENQYETQITQIEHEVSSSGQEVQSSAKEVTQLR.H	4389.16	-3.31476	5	CID	3.9346e-06	0.791747	3.89555	0.421486	438.11	1	42/444	2	2605213
9940, 102309-EJ-MD1-02	K.NRKDIENQYETQITQIEHEVSSSGQEVQSSAKEVTQLR.H	4389.16	-5.53971	5	CID	1.72085e-14	0.840705	4.40592	0.492189	526.138	1	44/444	2	2184403
10899, 102309-EJ-MD1-02	K.NYSPYYNTIDDLKDQIVDLTVGNNK.T	2902.41	-3.21729	2	CID	2.9976e-14	0.929878	5.0062	0.531499	424.285	1	23/72	3	1904019
11052, 102309-EJ-MD1-01	K.NYSPYYNTIDDLKDQIVDLTVGNNK.T	2902.41	-2.67516	3	CID	1e-30	0.918768	4.78489	0.746246	319.222	1	31/144	3	70234024
11050, 102309-EJ-MD1-01	K.NYSPYYNTIDDLKDQIVDLTVGNNK.T	2902.41	-3.81074	3	CID	8.37164e-12	0.898592	4.34784	0.637881	421.825	1	31/144	3	70234024
10913, 102309-EJ-MD1-02	K.NYSPYYNTIDDLKDQIVDLTVGNNK.T	2902.41	-5.48843	2	CID	4.29323e-12	0.72964	3.55686	0.563042	201.868	1	15/72	3	1904019
10874, 102309-EJ-MD1-02	K.NYSPYYNTIDDLKDQIVDLTVGNNK.T	2902.41	-2.42745	4	CID	0.000139499	0.852626	3.87108	0.652832	392.376	1	29/216	3	9332727
11063, 102309-EJ-MD1-01	K.NYSPYYNTIDDLKDQIVDLTVGNNK.T	2902.41	-3.38552	2	CID	3.64042e-12	0.831616	4.1058	0.551052	253.811	1	16/72	3	1990007
12051, 102309-EJ-MD1-02	K.NYSPYYNTIDDLKDQIVDLTVGNNKTLLDIDNTR.M	3943.96	-4.2785	4	CID	3.01004e-08	0.412368	2.1583	0.461785	139.257	1	30/297	3	1508440
7583, 102309-EJ-MD1-01	R.QEIECQNQEYSLLLSIK.M	2095.04	-5.23809	2	CID	1.07714e-11	0.930388	4.78124	0.629436	394.717	1	18/48	2	1880549
7594, 102309-EJ-MD1-01	R.QEIECQNQEYSLLLSIK.M	2095.04	-3.72317	2	CID	1.55376e-10	0.913257	4.89966	0.572299	434.609	1	16/48	2	1862675
7498, 102309-EJ-MD1-02	R.QEIECQNQEYSLLLSIK.M	2095.04	-5.00503	2	CID	1.48487e-09	0.831252	3.92433	0.481071	423.024	1	16/48	2	1795657
1707, 102309-EJ-MD1-02	R.QFSSSYLSR.S	1074.52	-5.94438	2	CID	0.00071726	0.167784	2.12575	0.390902	50.3163	2	8/24	1	1279002
1963, 102309-EJ-MD1-01	R.QFSSSYLSR.S	1074.52	-5.26276	2	CID	0.000212181	0.239999	2.21453	0.247813	114.609	1	11/24	1	639071
2591, 102309-EJ-MD1-01	R.QGVDADINGLR.Q	1157.59	-3.31933	2	CID	0.000532879	0.190894	2.37996	0.147752	172.059	1	12/30	3	3083391
2342, 102309-EJ-MD1-02	R.QGVDADINGLR.Q	1157.59	-4.90111	2	CID	0.000451379	0.178696	2.1658	0.309143	146.169	1	10/30	3	3363255
2340, 102309-EJ-MD1-02	R.QGVDADINGLR.Q	1157.59	-5.32292	2	CID	0.000247965	0.370418	2.73161	0.3464	159.582	1	12/30	3	3363255
2595, 102309-EJ-MD1-01	R.QGVDADINGLR.Q	1157.59	-4.90111	2	CID	0.000366931	0.453869	2.6876	0.390455	217.794	1	14/30	3	3083391
2231, 102309-EJ-MD1-01	R.QVLDNLTM*EK.S	1206.6	-4.77474	2	CID	0.000152824	0.39512	2.31011	0.388874	141.157	1	13/27	3	13379011
2229, 102309-EJ-MD1-01	R.QVLDNLTM*EK.S	1206.6	-4.67357	2	CID	2.60607e-05	0.38022	2.64521	0.421333	85.0547	1	10/27	3	13379011
2033, 102309-EJ-MD1-02	R.QVLDNLTM*EK.S	1206.6	-5.78642	2	CID	4.3383e-07	0.795948	2.75969	0.560775	245.245	1	16/27	3	14350431
3188, 102309-EJ-MD1-01	R.QVLDNLTMEK.S	1190.61	-4.49606	2	CID	4.00961e-05	0.160877	2.45679	0.301566	63.0095	1	8/27	3	988421
2030, 102309-EJ-MD1-02	R.QVLDNLTM*EK.S	1206.6	-6.69694	2	CID	5.31638e-05	0.723	2.5448	0.56161	187.738	1	15/27	3	14350431
1979, 102309-EJ-MD1-02	R.QVLDNLTM*EK.S	1206.6	-6.4946	2	CID	1.10959e-06	0.67996	2.91167	0.574406	126.665	1	12/27	3	14350431
1977, 102309-EJ-MD1-02	R.QVLDNLTM*EK.S	1206.6	-6.69694	2	CID	3.64586e-06	0.340552	2.29695	0.445468	82.6151	1	10/27	3	14350431
10843, 102309-EJ-MD1-02	R.QVLDNLTM*EKSDLEM*QYETLQEELM*ALKK.N	3518.7	-5.64813	4	CID	0.000530684	0.176652	1.89716	0.143757	176.922	1	27/252	3	ND
10336, 102309-EJ-MD1-02	K.SDLEM*QYETLQEELM*ALK.K	2203.01	-6.10734	2	CID	7.91509e-10	0.958875	4.49823	0.569169	1383.18	1	22/51	3	1988687
10417, 102309-EJ-MD1-01	K.SDLEM*QYETLQEELM*ALK.K	2203.01	-4.11866	3	CID	0.000102678	0.641759	3.13012	0.442162	350.046	1	22/102	3	2508958
10411, 102309-EJ-MD1-01	K.SDLEM*QYETLQEELM*ALK.K	2203.01	-1.62518	3	CID	2.17097e-08	0.839698	4.17993	0.488887	459.128	1	24/102	3	2508958
10338, 102309-EJ-MD1-02	K.SDLEM*QYETLQEELM*ALK.K	2203.01	-5.03294	3	CID	5.73372e-08	0.775131	3.44654	0.367488	598.066	1	27/102	3	1973940
10369, 102309-EJ-MD1-01	K.SDLEM*QYETLQEELM*ALK.K	2203.01	-3.78009	2	CID	4.96217e-09	0.96841	4.29958	0.595446	1852.61	1	25/51	3	1645278
10333, 102309-EJ-MD1-02	K.SDLEM*QYETLQEELM*ALK.K	2203.01	-6.4398	2	CID	1.55098e-12	0.970453	4.96921	0.650437	1569.84	1	22/51	3	1988687
10382, 102309-EJ-MD1-01	K.SDLEM*QYETLQEELM*ALK.K	2203.01	-1.89613	2	CID	1.44588e-09	0.956589	4.86219	0.655312	1103.7	1	20/51	3	1645278
9279, 102309-EJ-MD1-01	K.SDLEM*QYETLQEELM*ALKK.N	2331.11	-5.14005	2	CID	6.21021e-08	0.307098	2.73958	0.421276	40.9687	1	10/54	3	1868735
9254, 102309-EJ-MD1-01	K.SDLEM*QYETLQEELM*ALKK.N	2331.11	-3.12973	3	CID	0.00011422	0.68715	3.30924	0.497903	319.857	1	23/108	3	ND
9392, 102309-EJ-MD1-01	K.SDLEM*QYETLQEELM*ALKK.N	2331.11	-5.56474	3	CID	3.06465e-05	0.683745	3.52965	0.481925	188.066	1	20/108	3	ND
9216, 102309-EJ-MD1-02	K.SDLEM*QYETLQEELM*ALKK.N	2331.11	-4.62216	3	CID	6.3456e-05	0.504022	3.16767	0.339004	215.378	1	20/108	3	14445684
9263, 102309-EJ-MD1-02	K.SDLEM*QYETLQEELM*ALKK.N	2331.11	-5.03531	2	CID	1.51381e-06	0.566637	3.6643	0.445487	64.4003	1	11/54	3	5529120
9387, 102309-EJ-MD1-01	K.SDLEM*QYETLQEELM*ALKK.N	2331.11	-4.7007	3	CID	1.81043e-05	0.38488	2.50503	0.418871	217.781	1	19/108	3	ND
9283, 102309-EJ-MD1-01	K.SDLEM*QYETLQEELM*ALKK.N	2331.11	-1.78864	2	CID	9.8058e-09	0.863197	4.45788	0.583581	111.808	1	15/54	3	1868735
9356, 102309-EJ-MD1-02	K.SDLEM*QYETLQEELM*ALKK.N	2331.11	-4.54361	3	CID	0.000159654	0.488354	2.55729	0.398511	301.983	1	23/108	3	ND
9351, 102309-EJ-MD1-02	K.SDLEM*QYETLQEELM*ALKK.N	2331.11	-4.54361	3	CID	6.21763e-05	0.58777	3.45322	0.53217	182.936	2	17/108	3	ND
172, 102309-EJ-MD1-02	R.SGGGGGGGLGSGGSIR.S	1232.6	-3.24912	2	CID	6.56613e-07	0.956527	5.01187	0.536928	1007.52	1	24/45	1	7787026
210, 102309-EJ-MD1-01	R.SGGGGGGGLGSGGSIR.S	1232.6	-3.84333	2	CID	1.07766e-05	0.838056	4.713	0.450969	293.33	1	16/45	1	ND
208, 102309-EJ-MD1-01	R.SGGGGGGGLGSGGSIR.S	1232.6	-4.0414	2	CID	1.45638e-06	0.851197	4.33383	0.476728	534.916	1	20/45	1	ND
178, 102309-EJ-MD1-02	R.SGGGGGGGLGSGGSIR.S	1232.6	-4.93271	2	CID	0.000240118	0.966552	5.05448	0.542366	1361.79	1	27/45	1	7788133
315, 102309-EJ-MD1-01	K.STMQELNSR.L	1065.5	-3.45466	2	CID	2.14623e-05	0.881448	2.97713	0.460674	656.146	1	16/24	2	1833326
211, 102309-EJ-MD1-02	K.STMQELNSR.L	1065.5	-4.60032	2	CID	1.16816e-07	0.843576	2.97284	0.548279	426.622	1	14/24	2	1970610
209, 102309-EJ-MD1-02	K.STMQELNSR.L	1065.5	-5.63142	2	CID	3.89569e-06	0.837939	3.12822	0.476796	433.468	1	14/24	2	1956422
313, 102309-EJ-MD1-01	K.STMQELNSR.L	1065.5	-4.82946	2	CID	2.70229e-06	0.828075	2.86814	0.508992	482.458	1	14/24	2	1833326
2781, 102309-EJ-MD1-02	K.TLLDIDNTR.M	1060.56	-4.86661	2	CID	7.51708e-06	0.65419	2.9324	0.291165	419.241	1	14/24	3	ND
3035, 102309-EJ-MD1-01	K.TLLDIDNTR.M	1060.56	-4.29111	2	CID	7.8267e-06	0.7191	2.7723	0.259843	594.331	1	15/24	3	ND
3028, 102309-EJ-MD1-01	K.TLLDIDNTR.M	1060.56	-4.17601	2	CID	0.000518243	0.697193	2.76651	0.301651	585.819	1	15/24	3	ND
2784, 102309-EJ-MD1-02	K.TLLDIDNTR.M	1060.56	-6.5931	2	CID	3.06769e-05	0.796845	2.84504	0.348718	548.873	1	15/24	3	ND
7039, 102309-EJ-MD1-01	K.TLLDIDNTRM*TLDDFR.I	1954.95	-3.10285	2	CID	0.000957134	0.629245	3.28351	0.533449	95.2335	1	12/45	3	8805322
6925, 102309-EJ-MD1-01	K.TLLDIDNTRM*TLDDFR.I	1954.95	-3.45315	3	CID	1.28317e-06	0.607999	3.00774	0.443729	241.905	1	22/90	3	1500244
6915, 102309-EJ-MD1-01	K.TLLDIDNTRM*TLDDFR.I	1954.95	-3.66482	2	CID	6.17688e-05	0.119455	2.58948	0.310929	83.043	1	9/45	3	1649976
6747, 102309-EJ-MD1-02	K.TLLDIDNTRM*TLDDFR.I	1954.95	-4.76442	3	CID	4.13758e-06	0.66775	2.6337	0.483031	397.08	1	28/90	3	1053894
7047, 102309-EJ-MD1-01	K.TLLDIDNTRM*TLDDFR.I	1954.95	-3.54681	3	CID	1.43391e-06	0.733887	2.91936	0.579968	272.367	1	25/90	3	6640666
3672, 102309-EJ-MD1-02	K.TLNDM*RQEYEQLIAK.N	1867.92	-4.00701	2	CID	7.78746e-07	0.779415	3.52523	0.472774	173.561	1	18/42	3	140398
3675, 102309-EJ-MD1-02	K.TLNDM*RQEYEQLIAK.N	1867.92	-5.51008	2	CID	4.56994e-07	0.261299	2.34174	0.378507	155.26	1	16/42	3	29012768
4063, 102309-EJ-MD1-01	K.TLNDM*RQEYEQLIAK.N	1867.92	-4.07236	2	CID	7.52103e-07	0.788848	3.15465	0.524963	188.962	1	19/42	3	21534314
4066, 102309-EJ-MD1-01	K.TLNDM*RQEYEQLIAK.N	1867.92	-3.54956	2	CID	1.92426e-06	0.669707	3.09606	0.475856	132.846	1	15/42	3	21534314
4074, 102309-EJ-MD1-01	K.TLNDM*RQEYEQLIAK.N	1867.92	-3.91619	3	CID	2.66222e-09	0.818642	3.42934	0.621802	352.454	1	26/84	3	7237214
4076, 102309-EJ-MD1-01	K.TLNDM*RQEYEQLIAK.N	1867.92	-4.11224	3	CID	2.42355e-08	0.836247	3.5791	0.58595	414.418	1	29/84	3	7237214
3806, 102309-EJ-MD1-02	K.TLNDM*RQEYEQLIAK.N	1867.92	-4.85657	2	CID	1.82985e-06	0.5204	2.83916	0.471784	72.425	1	13/42	3	26124086
3811, 102309-EJ-MD1-02	K.TLNDM*RQEYEQLIAK.N	1867.92	-4.52982	2	CID	1.44771e-07	0.54198	2.61913	0.476741	130.817	1	16/42	3	26124086
3812, 102309-EJ-MD1-02	K.TLNDM*RQEYEQLIAK.N	1867.92	-4.7004	3	CID	6.30409e-09	0.770358	3.20092	0.606919	369.197	1	29/84	3	9198464
3818, 102309-EJ-MD1-02	K.TLNDM*RQEYEQLIAK.N	1867.92	-4.40632	3	CID	2.45405e-06	0.752019	2.82812	0.56901	400.79	1	28/84	3	9198464
6249, 102309-EJ-MD1-01	K.TLNDMRQEYEQLIAK.N	1851.93	-3.88714	2	CID	8.96592e-06	0.609182	3.591	0.243545	322.446	1	15/42	3	ND
6254, 102309-EJ-MD1-01	K.TLNDMRQEYEQLIAK.N	1851.93	-3.16207	2	CID	7.91496e-05	0.814617	3.78616	0.37809	501.053	1	17/42	3	ND
5975, 102309-EJ-MD1-02	K.TLNDMRQEYEQLIAK.N	1851.93	-6.19417	2	CID	1.7073e-07	0.544727	3.50804	0.374368	200.165	1	12/42	3	ND
5986, 102309-EJ-MD1-02	K.TLNDMRQEYEQLIAK.N	1851.93	-5.27136	2	CID	1.86257e-05	0.73532	3.17808	0.364387	485.617	1	17/42	3	ND
3941, 102309-EJ-MD1-01	K.TLNDM*RQEYEQLIAK.N	1867.92	-3.28815	2	CID	0.000204159	0.136624	2.6096	0.311767	28.2308	3	8/42	3	157223
5992, 102309-EJ-MD1-02	K.TLNDMRQEYEQLIAK.N	1851.93	-5.37749	3	CID	3.60956e-11	0.569131	2.74444	0.452976	352.945	1	25/84	3	ND
5996, 102309-EJ-MD1-02	K.TLNDMRQEYEQLIAK.N	1851.93	-4.982	3	CID	2.27788e-10	0.840242	3.3458	0.640582	325.292	1	28/84	3	38267140
6021, 102309-EJ-MD1-02	K.TLNDM*RQEYEQLIAK.N	1867.92	-5.97474	3	CID	4.63043e-05	0.545246	2.89611	0.452612	170.592	1	21/84	3	2149958
6072, 102309-EJ-MD1-02	K.TLNDM*RQEYEQLIAK.N	1867.92	-7.40526	2	CID	9.53628e-05	0.657506	3.87449	0.312443	165.883	1	13/42	3	5766735
6303, 102309-EJ-MD1-01	K.TLNDM*RQEYEQLIAK.N	1867.92	-5.90219	2	CID	0.000606125	0.708898	3.75278	0.296285	210.085	1	16/42	3	5604639
6287, 102309-EJ-MD1-01	K.TLNDM*RQEYEQLIAK.N	1867.92	-4.59517	2	CID	3.16454e-05	0.78596	4.35515	0.25969	259.098	1	16/42	3	5188830
6258, 102309-EJ-MD1-01	K.TLNDMRQEYEQLIAK.N	1851.93	-3.40003	3	CID	1.10454e-05	0.732488	3.33141	0.528509	270.971	1	26/84	3	ND
3956, 102309-EJ-MD1-01	K.TLNDM*RQEYEQLIAK.N	1867.92	-3.52408	3	CID	7.70105e-05	0.670098	3.06208	0.528309	179.224	1	23/84	3	8031854
2418, 102309-EJ-MD1-02	K.VQALEEANNDLENK.I	1586.77	-6.60528	2	CID	1.41483e-08	0.939015	4.65182	0.601528	838.877	1	19/39	3	4808070
2421, 102309-EJ-MD1-02	K.VQALEEANNDLENK.I	1586.77	-6.52835	2	CID	8.14904e-13	0.915216	3.84772	0.599708	698.616	1	19/39	3	4808070
2750, 102309-EJ-MD1-01	K.VQALEEANNDLENK.I	1586.77	-4.14351	2	CID	1.79398e-09	0.945335	4.08444	0.550273	1050.31	1	21/39	3	4564359
2746, 102309-EJ-MD1-01	K.VQALEEANNDLENK.I	1586.77	-2.83569	2	CID	1.15508e-11	0.947137	4.61955	0.643328	692.002	1	21/39	3	4564359
2686, 102309-EJ-MD1-01	K.VQALEEANNDLENK.I	1586.77	-4.91281	2	CID	8.4277e-11	0.971101	5.22602	0.717364	1382.5	1	22/39	3	4564359
2688, 102309-EJ-MD1-01	K.VQALEEANNDLENK.I	1586.77	-5.06667	2	CID	4.42527e-08	0.961553	4.60858	0.665424	1135.21	1	21/39	3	4564359
7799, 102309-EJ-MD1-02	K.VQALEEANNDLENKIQDWYDK.K	2535.2	-4.42402	3	CID	9.67084e-06	0.495486	3.02922	0.448999	158.573	1	22/120	3	2001626
7883, 102309-EJ-MD1-01	K.VQALEEANNDLENKIQDWYDK.K	2535.2	-4.3518	3	CID	1.59453e-05	0.597211	3.17556	0.415718	171.051	1	22/120	3	1972766
7723, 102309-EJ-MD1-01	K.VQALEEANNDLENKIQDWYDKK.G	2663.29	-3.61251	3	CID	3.10794e-05	0.425273	2.79288	0.398374	149.596	1	20/126	3	2696448
7597, 102309-EJ-MD1-02	K.VQALEEANNDLENKIQDWYDKK.G	2663.29	-7.49056	4	CID	1.25863e-05	0.101944	1.6642	0.107274	187.72	1	28/189	3	984063
7721, 102309-EJ-MD1-01	K.VQALEEANNDLENKIQDWYDKK.G	2663.29	-5.4688	3	CID	1.80977e-06	0.436215	2.83672	0.373205	160.819	1	22/126	3	2696448
7713, 102309-EJ-MD1-01	K.VQALEEANNDLENKIQDWYDKK.G	2663.29	-4.46549	4	CID	9.09872e-06	0.44414	2.37669	0.396244	195.633	1	31/189	3	1409122
12426, 102309-EJ-MD1-01	R.YCGQLQM*IQEQISNLEAQITDVR.Q	2753.32	-5.82636	3	CID	0.000132863	0.899152	4.75642	0.592763	397.036	1	24/132	2	2249810
12237, 102309-EJ-MD1-02	R.YCGQLQM*IQEQISNLEAQITDVR.Q	2753.32	-1.30412	3	CID	4.79738e-07	0.907986	4.42592	0.60209	549.923	1	30/132	2	701472
12230, 102309-EJ-MD1-02	R.YCGQLQM*IQEQISNLEAQITDVR.Q	2753.32	-3.89776	3	CID	4.10649e-06	0.542813	3.27408	0.351639	278.805	1	21/132	2	701472
12422, 102309-EJ-MD1-01	R.YCGQLQM*IQEQISNLEAQITDVR.Q	2753.32	-2.8337	3	CID	7.10571e-07	0.719487	3.76217	0.411384	333.819	1	23/132	2	2249810
13251, 102309-EJ-MD1-01	R.YCGQLQM*IQEQISNLEAQITDVRQEIECQNQEYSLLLSIK.M	4829.34	-6.31059	4	CID	1.66533e-15	0.872134	4.36271	0.614181	516.909	1	41/351	2	410695
gi|195972866|ref|NP_000412.3| keratin 10 [Homo sapiens] [MASS=58801]						1e-30	32.0165	370.352	56.2	58765.5	195972866	237 (237 0 0 0 0)		11.20
13093, 102309-EJ-MD1-01	K.ADLEM*QIESLTEELAYLK.K	2112.04	-2.40768	3	CID	4.05392e-07	0.813052	3.51574	0.482382	579.993	1	26/102	3	7700221
13092, 102309-EJ-MD1-01	K.ADLEM*QIESLTEELAYLK.K	2112.04	-2.25682	2	CID	6.49203e-12	0.975854	5.63994	0.671611	1402.91	1	26/51	3	7730765
13090, 102309-EJ-MD1-01	K.ADLEM*QIESLTEELAYLK.K	2112.04	-3.06598	2	CID	1.48825e-12	0.978112	5.92155	0.639413	1593.81	1	26/51	3	7730765
13088, 102309-EJ-MD1-01	K.ADLEM*QIESLTEELAYLK.K	2112.04	-3.10124	3	CID	8.12231e-09	0.879483	4.0166	0.51267	735.816	1	28/102	3	7700221
12986, 102309-EJ-MD1-01	K.ADLEM*QIESLTEELAYLK.K	2112.04	-5.26228	2	CID	1.51529e-11	0.974219	5.68742	0.625895	1459.18	1	26/51	3	8764630
12970, 102309-EJ-MD1-02	K.ADLEM*QIESLTEELAYLK.K	2112.04	-4.22829	3	CID	2.83643e-08	0.867364	4.0661	0.53214	519.189	1	26/102	3	6273913
12981, 102309-EJ-MD1-01	K.ADLEM*QIESLTEELAYLK.K	2112.04	-3.79481	3	CID	3.36972e-07	0.911824	5.1227	0.589463	571.577	1	26/102	3	11672614
12979, 102309-EJ-MD1-01	K.ADLEM*QIESLTEELAYLK.K	2112.04	-5.00856	3	CID	1.95866e-05	0.940729	4.86719	0.623625	767.837	1	31/102	3	11672614
12972, 102309-EJ-MD1-01	K.ADLEM*QIESLTEELAYLK.K	2112.04	-4.6843	2	CID	6.33253e-10	0.953271	4.41425	0.614145	1326.21	1	24/51	3	ND
12887, 102309-EJ-MD1-01	K.ADLEMQIESLTEELAYLK.K	2096.05	-4.81651	2	CID	1.91269e-09	0.949987	4.32112	0.619504	1148.69	1	21/51	3	1116351
12968, 102309-EJ-MD1-02	K.ADLEM*QIESLTEELAYLK.K	2112.04	-3.9682	3	CID	2.95722e-06	0.914004	4.63455	0.519401	772.986	1	30/102	3	6273913
12967, 102309-EJ-MD1-02	K.ADLEM*QIESLTEELAYLK.K	2112.04	-4.56871	2	CID	9.8318e-11	0.975653	5.78668	0.662333	1376.03	1	24/51	3	6997668
12965, 102309-EJ-MD1-02	K.ADLEM*QIESLTEELAYLK.K	2112.04	-3.52836	2	CID	1.63314e-12	0.971219	4.93638	0.719378	1358.68	1	26/51	3	7890580
12865, 102309-EJ-MD1-02	K.ADLEM*QIESLTEELAYLK.K	2112.04	-4.22193	2	CID	1.55248e-11	0.975525	5.88724	0.618219	1394.09	1	24/51	3	ND
12849, 102309-EJ-MD1-02	K.ADLEM*QIESLTEELAYLK.K	2112.04	-4.66177	3	CID	1.35038e-05	0.877851	4.29739	0.533681	749.064	1	29/102	3	ND
12852, 102309-EJ-MD1-02	K.ADLEM*QIESLTEELAYLK.K	2112.04	-4.22829	3	CID	7.04803e-07	0.86831	3.64313	0.541731	708.845	1	29/102	3	ND
12857, 102309-EJ-MD1-02	K.ADLEM*QIESLTEELAYLK.K	2112.04	-3.64395	2	CID	8.1723e-11	0.977578	5.62637	0.67228	1577.86	1	26/51	3	ND
11606, 102309-EJ-MD1-01	K.ADLEM*QIESLTEELAYLKK.N	2240.14	-3.60163	3	CID	2.88491e-12	0.817779	3.05708	0.646967	396.317	1	30/108	3	73646488
11410, 102309-EJ-MD1-02	K.ADLEM*QIESLTEELAYLKK.N	2240.14	-4.1738	3	CID	2.22045e-16	0.770701	2.80008	0.605153	400.303	1	30/108	3	71928232
11284, 102309-EJ-MD1-02	K.ADLEM*QIESLTEELAYLKK.N	2240.14	-5.07292	3	CID	1.36147e-09	0.405559	2.616	0.463596	191.069	1	19/108	3	ND
11484, 102309-EJ-MD1-01	K.ADLEM*QIESLTEELAYLKK.N	2240.14	-4.58249	3	CID	4.36104e-09	0.607857	2.68502	0.517956	275.591	1	24/108	3	97319960
5768, 102309-EJ-MD1-01	R.AETECQNTEYQQLLDIK.I	2082.96	-3.61933	2	CID	6.77236e-13	0.965293	5.33259	0.513278	1346.31	1	21/48	4	ND
1922, 102309-EJ-MD1-01	R.ALEESNYELEGK.I	1381.65	-3.74501	2	CID	3.70741e-07	0.957998	4.77366	0.500045	1261.59	1	18/33	4	90063480
1668, 102309-EJ-MD1-02	R.ALEESNYELEGK.I	1381.65	-6.74895	2	CID	4.82205e-08	0.95435	4.58722	0.466664	1326.21	1	18/33	4	89103912
1665, 102309-EJ-MD1-02	R.ALEESNYELEGK.I	1381.65	-6.6606	2	CID	1.07076e-08	0.959097	4.65227	0.537387	1332.17	1	18/33	4	89103912
1918, 102309-EJ-MD1-01	R.ALEESNYELEGK.I	1381.65	-3.3916	2	CID	2.25841e-07	0.945848	4.64944	0.457655	1112.27	1	17/33	4	ND
6138, 102309-EJ-MD1-01	R.ALEESNYELEGKIKEWYEK.H	2358.15	-4.88029	2	CID	6.03661e-10	0.86707	4.39261	0.534335	346.987	1	15/54	3	4444758
6225, 102309-EJ-MD1-01	R.ALEESNYELEGKIKEWYEK.H	2358.15	-1.77438	2	CID	1.48259e-05	0.676468	3.40623	0.479852	151.771	1	15/54	3	ND
5887, 102309-EJ-MD1-02	R.ALEESNYELEGKIKEWYEK.H	2358.15	-5.39795	2	CID	4.34176e-09	0.911639	4.72751	0.579055	437.959	1	16/54	3	4479125
6143, 102309-EJ-MD1-01	R.ALEESNYELEGKIKEWYEK.H	2358.15	-2.11655	3	CID	5.78521e-05	0.697567	3.50495	0.500679	137.218	1	21/108	3	9967567
6163, 102309-EJ-MD1-01	R.ALEESNYELEGKIKEWYEK.H	2358.15	-5.19088	2	CID	8.2615e-10	0.923897	4.82472	0.643118	548.34	1	18/54	3	4444850
6131, 102309-EJ-MD1-01	R.ALEESNYELEGKIKEWYEK.H	2358.15	-5.39795	2	CID	6.14282e-10	0.914099	4.43054	0.559412	557.878	1	19/54	3	4444678
6137, 102309-EJ-MD1-01	R.ALEESNYELEGKIKEWYEK.H	2358.15	-3.82481	3	CID	6.28477e-05	0.263488	2.57728	0.243761	172.744	1	20/108	3	9967567
5881, 102309-EJ-MD1-02	R.ALEESNYELEGKIKEWYEK.H	2358.15	-4.67893	3	CID	2.09037e-05	0.782109	3.96022	0.591029	99.7928	1	18/108	3	9008019
5877, 102309-EJ-MD1-02	R.ALEESNYELEGKIKEWYEK.H	2358.15	-4.5697	2	CID	3.68749e-09	0.938964	5.24547	0.595608	463.731	1	18/54	3	4466767
6179, 102309-EJ-MD1-01	R.ALEESNYELEGKIKEWYEK.H	2358.15	-4.25911	2	CID	1.53192e-09	0.941647	5.13152	0.602964	589.916	1	18/54	3	4444660
5598, 102309-EJ-MD1-01	R.ALEESNYELEGKIKEWYEKHGNSHQGEPR.D	3457.64	-3.85283	3	CID	1.09611e-08	0.940322	5.15831	0.686539	642.66	1	35/168	3	2419606
7041, 102309-EJ-MD1-02	K.ELTTEIDNNIEQISSYK.S	1996.97	-4.01539	2	CID	2.36853e-10	0.960953	5.18385	0.624956	992.318	1	21/48	5	20393684
7037, 102309-EJ-MD1-02	K.ELTTEIDNNIEQISSYK.S	1996.97	-5.91035	2	CID	1.25899e-12	0.963492	5.2197	0.616726	1131.97	1	21/48	5	ND
7196, 102309-EJ-MD1-01	K.ELTTEIDNNIEQISSYK.S	1996.97	-2.42607	2	CID	2.0271e-11	0.944782	4.32201	0.622623	946.85	1	21/48	5	ND
7199, 102309-EJ-MD1-01	K.ELTTEIDNNIEQISSYK.S	1996.97	-3.58749	2	CID	3.99958e-12	0.949444	5.1257	0.599939	748.369	1	19/48	5	ND
7258, 102309-EJ-MD1-01	K.ELTTEIDNNIEQISSYK.S	1996.97	-0.751787	3	CID	0.00016168	0.731742	3.1138	0.455003	460.872	1	26/96	5	1738526
7252, 102309-EJ-MD1-01	K.ELTTEIDNNIEQISSYK.S	1996.97	-4.23607	3	CID	2.32889e-05	0.895454	4.33242	0.5743	670.604	1	28/96	5	1738526
8624, 102309-EJ-MD1-02	K.ELTTEIDNNIEQISSYKSEITELRR.N	2981.51	-3.64426	3	CID	7.43294e-13	0.559841	3.03291	0.371832	346.68	1	24/144	5	3993869
8661, 102309-EJ-MD1-02	K.ELTTEIDNNIEQISSYKSEITELRR.N	2981.51	-2.52285	4	CID	0.000198999	0.208548	2.12233	0.265427	212.35	1	24/216	5	5360809
8673, 102309-EJ-MD1-02	K.ELTTEIDNNIEQISSYKSEITELRR.N	2981.51	-4.56997	4	CID	0.000249157	0.338073	2.71036	0.196283	227.643	1	24/216	5	5362734
8691, 102309-EJ-MD1-01	K.ELTTEIDNNIEQISSYKSEITELRR.N	2981.51	-3.58735	4	CID	7.11045e-05	0.407817	2.05165	0.342546	356.981	1	30/216	5	6092372
8663, 102309-EJ-MD1-01	K.ELTTEIDNNIEQISSYKSEITELRR.N	2981.51	-4.25839	3	CID	9.85323e-13	0.320412	2.55604	0.176899	345.199	1	24/144	5	4025045
8655, 102309-EJ-MD1-01	K.ELTTEIDNNIEQISSYKSEITELRR.N	2981.51	-5.6095	3	CID	6.16174e-13	0.762166	3.58337	0.576186	205.248	1	19/144	5	4025045
8616, 102309-EJ-MD1-02	K.ELTTEIDNNIEQISSYKSEITELRR.N	2981.51	-5.54808	3	CID	2.59749e-08	0.680789	3.50884	0.379413	364.478	1	23/144	5	3993869
4667, 102309-EJ-MD1-02	K.GSLGGGFSSGGFSGGSFSR.G	1707.77	-5.35839	2	CID	2.70556e-11	0.960973	5.32959	0.742295	861.75	1	22/54	3	90272
4664, 102309-EJ-MD1-02	K.GSLGGGFSSGGFSGGSFSR.G	1707.77	-5.42987	2	CID	7.21645e-15	0.974641	5.84394	0.747332	1213.05	1	25/54	3	90272
4541, 102309-EJ-MD1-02	K.GSLGGGFSSGGFSGGSFSR.G	1707.77	-7.28833	2	CID	2.91211e-12	0.971438	5.92698	0.705553	991.132	1	24/54	3	ND
4457, 102309-EJ-MD1-02	K.GSLGGGFSSGGFSGGSFSR.G	1707.77	-4.78655	2	CID	9.99201e-15	0.966769	5.67215	0.668732	1041.3	1	23/54	3	4555457
4455, 102309-EJ-MD1-02	K.GSLGGGFSSGGFSGGSFSR.G	1707.77	-5.07247	2	CID	1.66533e-14	0.963217	5.17167	0.726869	999.602	1	22/54	3	4555457
4943, 102309-EJ-MD1-01	K.GSLGGGFSSGGFSGGSFSR.G	1707.77	-2.28478	2	CID	7.74574e-10	0.921674	5.17598	0.632383	451.773	1	17/54	3	781242
4941, 102309-EJ-MD1-01	K.GSLGGGFSSGGFSGGSFSR.G	1707.77	-4.2862	2	CID	4.05426e-11	0.954413	5.5813	0.674795	660.951	1	19/54	3	781242
4695, 102309-EJ-MD1-01	K.GSLGGGFSSGGFSGGSFSR.G	1707.77	-4.78655	2	CID	6.66134e-15	0.960146	5.36449	0.679347	904.245	1	22/54	3	4216065
4825, 102309-EJ-MD1-01	K.GSLGGGFSSGGFSGGSFSR.G	1707.77	-2.85661	2	CID	2.16993e-12	0.976918	6.13699	0.720135	1407.12	1	26/54	3	151734464
4822, 102309-EJ-MD1-01	K.GSLGGGFSSGGFSGGSFSR.G	1707.77	-3.07105	2	CID	6.93889e-14	0.97767	6.10971	0.717508	1367.39	1	26/54	3	151734464
4697, 102309-EJ-MD1-01	K.GSLGGGFSSGGFSGGSFSR.G	1707.77	-3.42845	2	CID	2.22045e-15	0.958786	5.40517	0.67223	816.569	1	22/54	3	4216065
4545, 102309-EJ-MD1-02	K.GSLGGGFSSGGFSGGSFSR.G	1707.77	-6.21614	2	CID	2.03171e-13	0.961554	5.51305	0.74996	815.995	1	21/54	3	ND
5585, 102309-EJ-MD1-02	R.GSSGGGCFGGSSGGYGGLGGFGGGSFR.G	2342.98	-5.2912	2	CID	1e-30	0.97017	6.26931	0.821785	679.268	1	23/78	1	10554393
5929, 102309-EJ-MD1-01	R.GSSGGGCFGGSSGGYGGLGGFGGGSFR.G	2342.98	-4.8744	2	CID	4.996e-15	0.962547	6.4008	0.793348	415.038	1	19/78	1	ND
917, 102309-EJ-MD1-01	K.IKEWYEK.H	995.52	-5.47547	2	CID	3.23727e-05	0.600974	2.55661	0.169155	417.613	1	12/18	3	8570904
2876, 102309-EJ-MD1-02	K.IRLENEIQTYR.S	1434.77	-4.68502	2	CID	1.29054e-06	0.955768	4.4958	0.520143	875.992	1	20/30	5	ND
3136, 102309-EJ-MD1-01	K.IRLENEIQTYR.S	1434.77	-5.6209	2	CID	1.28718e-07	0.935168	4.04184	0.404487	962.565	1	19/30	5	ND
2940, 102309-EJ-MD1-02	K.IRLENEIQTYR.S	1434.77	-5.36566	2	CID	7.25293e-08	0.978206	5.02293	0.59427	1829.63	1	23/30	5	151148624
2874, 102309-EJ-MD1-02	K.IRLENEIQTYR.S	1434.77	-3.66406	2	CID	6.97229e-08	0.945468	4.44228	0.520329	744.491	1	18/30	5	ND
3139, 102309-EJ-MD1-01	K.IRLENEIQTYR.S	1434.77	-4.85518	2	CID	8.01332e-09	0.955558	4.78775	0.52781	870.614	1	19/30	5	160596368
2936, 102309-EJ-MD1-02	K.IRLENEIQTYR.S	1434.77	-4.51486	2	CID	9.02822e-09	0.975518	4.94111	0.569413	1733.45	1	22/30	5	151148624
2244, 102309-EJ-MD1-01	R.KDAEAWFNEK.S	1237.58	-4.35108	2	CID	5.21332e-06	0.892455	3.71074	0.461981	582.519	1	16/27	5	5478754
2241, 102309-EJ-MD1-01	R.KDAEAWFNEK.S	1237.58	-4.25245	2	CID	3.45453e-07	0.949132	4.28974	0.477973	821.786	1	19/27	5	5478754
2014, 102309-EJ-MD1-02	R.KDAEAWFNEK.S	1237.58	-6.61971	2	CID	1.74508e-07	0.889691	3.79318	0.488434	468.049	1	16/27	5	5346963
2011, 102309-EJ-MD1-02	R.KDAEAWFNEK.S	1237.58	-5.73199	2	CID	5.16491e-07	0.931456	4.1677	0.468777	784.389	1	17/27	5	5346963
4991, 102309-EJ-MD1-02	R.LAADDFRLKYENEVALR.Q	2023.06	-3.35489	3	CID	1.4272e-10	0.492756	2.80868	0.37404	382.428	1	26/96	5	9785113
5232, 102309-EJ-MD1-01	R.LAADDFRLKYENEVALR.Q	2023.06	-4.83985	4	CID	0.000769564	0.4659	2.59692	0.378274	197.68	1	29/144	5	1752401
5205, 102309-EJ-MD1-01	R.LAADDFRLKYENEVALR.Q	2023.06	-4.52486	2	CID	1.80869e-10	0.704852	3.4615	0.305054	314.644	1	18/48	5	6178406
4995, 102309-EJ-MD1-02	R.LAADDFRLKYENEVALR.Q	2023.06	-5.42995	2	CID	2.09104e-07	0.622619	3.10844	0.412727	180.174	1	16/48	5	6067451
4997, 102309-EJ-MD1-02	R.LAADDFRLKYENEVALR.Q	2023.06	-5.30927	2	CID	4.2852e-08	0.484597	2.98805	0.301846	182.736	1	15/48	5	6067451
5006, 102309-EJ-MD1-02	R.LAADDFRLKYENEVALR.Q	2023.06	-4.65883	4	CID	0.000258465	0.577419	2.81782	0.4055	233.826	1	31/144	5	1398891
5207, 102309-EJ-MD1-01	R.LAADDFRLKYENEVALR.Q	2023.06	-3.26438	3	CID	1.76443e-05	0.703422	3.3829	0.443217	344.784	1	24/96	5	9112035
5208, 102309-EJ-MD1-01	R.LAADDFRLKYENEVALR.Q	2023.06	-4.16282	2	CID	7.37223e-07	0.277172	2.74123	0.301744	149.352	1	15/48	5	6178406
5008, 102309-EJ-MD1-02	R.LAADDFRLKYENEVALR.Q	2023.06	-4.71917	4	CID	1.78472e-06	0.194123	1.82464	0.193259	284.092	1	34/144	5	1398891
4988, 102309-EJ-MD1-02	R.LAADDFRLKYENEVALR.Q	2023.06	-6.52271	3	CID	8.25879e-07	0.41776	2.85081	0.401494	342.663	1	23/96	5	9785113
1148, 102309-EJ-MD1-02	R.LENEIQTYR.S	1165.58	-5.1435	2	CID	1.01275e-07	0.933276	3.80893	0.459727	889.46	1	16/24	5	8301719
1415, 102309-EJ-MD1-01	R.LENEIQTYR.S	1165.58	-4.20094	2	CID	4.34291e-08	0.953424	3.84231	0.4967	1115.92	1	19/24	5	12343354
1150, 102309-EJ-MD1-02	R.LENEIQTYR.S	1165.58	-4.82931	2	CID	6.96368e-08	0.931895	3.52542	0.54233	890.266	1	16/24	5	8301719
1413, 102309-EJ-MD1-01	R.LENEIQTYR.S	1165.58	-3.99148	2	CID	0.000118726	0.916833	3.62042	0.451081	813.042	1	16/24	5	12343354
2049, 102309-EJ-MD1-01	R.LKYENEVALR.Q	1234.68	-4.35844	2	CID	1.35716e-08	0.672282	2.77833	0.327986	371.061	1	14/27	5	ND
2051, 102309-EJ-MD1-01	R.LKYENEVALR.Q	1234.68	-3.8641	2	CID	6.76214e-08	0.83179	3.34224	0.475413	389.09	1	15/27	5	116567784
1802, 102309-EJ-MD1-02	R.LKYENEVALR.Q	1234.68	-3.8641	2	CID	1.73947e-08	0.820297	3.38163	0.397799	427.818	1	15/27	5	ND
1807, 102309-EJ-MD1-02	R.LKYENEVALR.Q	1234.68	-4.45731	2	CID	2.43779e-07	0.834794	3.24321	0.409871	466.164	1	16/27	5	ND
10014, 102309-EJ-MD1-01	K.NQILNLTTDNANILLQIDNAR.L	2367.26	-5.30883	3	CID	5.33384e-09	0.928681	4.91495	0.616104	1125.76	1	33/120	5	8702384
9964, 102309-EJ-MD1-01	K.NQILNLTTDNANILLQIDNAR.L	2367.26	-3.98821	2	CID	5.27356e-14	0.976515	5.80928	0.668701	1627.3	1	26/60	5	4114280
9877, 102309-EJ-MD1-02	K.NQILNLTTDNANILLQIDNAR.L	2367.26	-3.6845	3	CID	2.52446e-08	0.968338	5.92158	0.559068	1565.63	1	35/120	5	9131450
9960, 102309-EJ-MD1-01	K.NQILNLTTDNANILLQIDNAR.L	2367.26	-2.98836	3	CID	1.34892e-13	0.978128	6.39133	0.579139	2122.32	1	40/120	5	8702384
9950, 102309-EJ-MD1-01	K.NQILNLTTDNANILLQIDNAR.L	2367.26	-4.29761	2	CID	1.16074e-12	0.980114	5.63438	0.659885	2105.37	1	28/60	5	4121919
9946, 102309-EJ-MD1-01	K.NQILNLTTDNANILLQIDNAR.L	2367.26	-4.14859	3	CID	1.38063e-08	0.9683	6.38396	0.585547	1315.59	1	32/120	5	8702384
9913, 102309-EJ-MD1-02	K.NQILNLTTDNANILLQIDNAR.L	2367.26	-5.2258	2	CID	4.94493e-12	0.977979	5.68692	0.653745	1751.13	1	27/60	5	3614109
9880, 102309-EJ-MD1-02	K.NQILNLTTDNANILLQIDNAR.L	2367.26	-4.92208	3	CID	2.77556e-15	0.968931	6.50335	0.637083	1521.37	1	35/120	5	9131450
9922, 102309-EJ-MD1-02	K.NQILNLTTDNANILLQIDNAR.L	2367.26	-4.60701	2	CID	1.73373e-10	0.98117	6.60013	0.714536	1562.66	1	26/60	5	3614109
9384, 102309-EJ-MD1-01	R.NVQALEIELQSQLALK.Q	1797.01	-3.19024	2	CID	1.49062e-08	0.955598	4.95841	0.646667	742.734	1	21/45	4	ND
9395, 102309-EJ-MD1-01	R.NVQALEIELQSQLALK.Q	1797.01	-3.84306	3	CID	2.94765e-07	0.951825	5.43468	0.54656	1073.11	1	30/90	4	ND
9405, 102309-EJ-MD1-01	R.NVQALEIELQSQLALK.Q	1797.01	-4.76011	3	CID	8.90804e-10	0.960905	5.56276	0.606276	1106.37	1	33/90	4	20106070
9521, 102309-EJ-MD1-01	R.NVQALEIELQSQLALK.Q	1797.01	-4.0054	2	CID	1.67987e-08	0.969493	5.19667	0.623066	1320.32	1	22/45	4	167484
9525, 102309-EJ-MD1-01	R.NVQALEIELQSQLALK.Q	1797.01	-3.73368	2	CID	1.71231e-09	0.938699	4.15975	0.594031	919.526	1	20/45	4	363423
9662, 102309-EJ-MD1-01	R.NVQALEIELQSQLALK.Q	1797.01	-6.85844	2	CID	1.01626e-06	0.907583	4.65562	0.533589	536.358	1	17/45	4	145031
9683, 102309-EJ-MD1-01	R.NVQALEIELQSQLALK.Q	1797.01	-4.61676	2	CID	4.72172e-08	0.921946	4.74385	0.613696	395.749	1	17/45	4	145031
9389, 102309-EJ-MD1-01	R.NVQALEIELQSQLALK.Q	1797.01	-3.93747	2	CID	4.5005e-08	0.955643	4.56008	0.618077	1064.64	1	21/45	4	ND
9636, 102309-EJ-MD1-02	R.NVQALEIELQSQLALK.Q	1797.01	-5.8395	2	CID	1.29813e-08	0.930862	4.99202	0.555342	495.757	1	18/45	4	932092
9341, 102309-EJ-MD1-02	R.NVQALEIELQSQLALK.Q	1797.01	-6.24707	2	CID	9.77912e-09	0.853609	3.79493	0.493818	543.037	1	19/45	4	ND
9352, 102309-EJ-MD1-02	R.NVQALEIELQSQLALK.Q	1797.01	-5.63571	2	CID	4.05855e-08	0.967756	5.37618	0.611112	1243.32	1	21/45	4	101767232
9493, 102309-EJ-MD1-02	R.NVQALEIELQSQLALK.Q	1797.01	-4.0054	2	CID	5.69937e-08	0.958396	5.36559	0.62865	741.416	1	20/45	4	176058
9490, 102309-EJ-MD1-02	R.NVQALEIELQSQLALK.Q	1797.01	-5.36399	2	CID	7.66563e-08	0.9501	4.36353	0.609237	1027.06	1	21/45	4	176058
9368, 102309-EJ-MD1-02	R.NVQALEIELQSQLALK.Q	1797.01	-4.45442	3	CID	2.59671e-09	0.972429	5.60038	0.600514	1614.25	1	38/90	4	16276157
9365, 102309-EJ-MD1-02	R.NVQALEIELQSQLALK.Q	1797.01	-4.65821	3	CID	5.71038e-11	0.968437	5.84795	0.508833	1470.47	1	35/90	4	16276157
10784, 102309-EJ-MD1-02	R.NVSTGDVNVEMNAAPGVDLTQLLNNMR.S	2872.39	-6.93377	2	CID	3.22381e-11	0.949879	5.59723	0.642479	469.954	1	23/78	4	6538977
10781, 102309-EJ-MD1-02	R.NVSTGDVNVEMNAAPGVDLTQLLNNMR.S	2872.39	-5.99882	2	CID	5.12634e-11	0.958354	6.17678	0.666864	527.004	1	24/78	4	6538977
10312, 102309-EJ-MD1-02	R.NVSTGDVNVEM*NAAPGVDLTQLLNNMR.S	2888.39	-5.13953	3	CID	0.000308047	0.886574	4.48459	0.595572	483.262	1	28/156	4	132156
10192, 102309-EJ-MD1-02	R.NVSTGDVNVEM*NAAPGVDLTQLLNNMR.S	2888.39	-5.13488	2	CID	2.78666e-13	0.921732	5.25657	0.616194	219.984	1	18/78	4	8015107
10189, 102309-EJ-MD1-02	R.NVSTGDVNVEM*NAAPGVDLTQLLNNMR.S	2888.39	-4.45868	2	CID	3.50042e-10	0.944461	5.62617	0.62857	358.115	1	22/78	4	8015107
10930, 102309-EJ-MD1-01	R.NVSTGDVNVEMNAAPGVDLTQLLNNMR.S	2872.39	-4.72389	2	CID	2.65343e-13	0.965355	6.40089	0.62737	602.462	1	25/78	4	6466255
10937, 102309-EJ-MD1-01	R.NVSTGDVNVEM*NAAPGVDLTQLLNNMR.S	2888.39	-6.02705	3	CID	2.40128e-05	0.89315	6.12201	0.583715	456.331	1	28/156	4	5992838
10939, 102309-EJ-MD1-01	R.NVSTGDVNVEM*NAAPGVDLTQLLNNM*R.S	2904.38	-5.33582	3	CID	0.000569603	0.913784	5.33071	0.566139	423.741	1	25/156	4	1836222
9127, 102309-EJ-MD1-02	R.NVSTGDVNVEMNAAPGVDLTQLLNNM*R.S	2888.39	-5.01275	3	CID	4.31429e-06	0.961222	6.05367	0.663237	916.492	1	36/156	4	11158659
10177, 102309-EJ-MD1-02	R.NVSTGDVNVEM*NAAPGVDLTQLLNNMR.S	2888.39	-3.55469	3	CID	1.79301e-13	0.938793	5.09647	0.644875	750.273	1	35/156	4	57158348
9121, 102309-EJ-MD1-02	R.NVSTGDVNVEMNAAPGVDLTQLLNNM*R.S	2888.39	-4.62773	2	CID	5.69489e-12	0.959542	6.19634	0.656254	427.142	1	24/78	4	3005237
9119, 102309-EJ-MD1-02	R.NVSTGDVNVEMNAAPGVDLTQLLNNM*R.S	2888.39	-4.69578	3	CID	2.71255e-11	0.95716	6.00142	0.657746	814.146	1	37/156	4	11158659
10922, 102309-EJ-MD1-01	R.NVSTGDVNVEMNAAPGVDLTQLLNNMR.S	2872.39	-2.684	2	CID	2.60902e-13	0.952768	6.11408	0.59505	479.794	1	23/78	4	6466255
10288, 102309-EJ-MD1-01	R.NVSTGDVNVEM*NAAPGVDLTQLLNNMR.S	2888.39	-2.39713	4	CID	7.65412e-06	0.869818	4.27529	0.567383	773.843	1	39/234	4	1793443
10287, 102309-EJ-MD1-01	R.NVSTGDVNVEM*NAAPGVDLTQLLNNM*R.S	2904.38	-5.39887	3	CID	0.000262131	0.942396	5.57737	0.559597	842.213	1	34/156	4	3260979
10249, 102309-EJ-MD1-01	R.NVSTGDVNVEM*NAAPGVDLTQLLNNMR.S	2888.39	-3.69796	2	CID	1.7214e-12	0.887665	4.36045	0.621664	305.611	1	20/78	4	8167410
10247, 102309-EJ-MD1-01	R.NVSTGDVNVEM*NAAPGVDLTQLLNNMR.S	2888.39	-2.76818	2	CID	9.4369e-15	0.88055	4.90808	0.628064	184.396	1	17/78	4	8167410
10240, 102309-EJ-MD1-01	R.NVSTGDVNVEM*NAAPGVDLTQLLNNMR.S	2888.39	-1.5261	3	CID	8.17685e-08	0.946891	5.37157	0.652087	786.631	1	35/156	4	ND
10236, 102309-EJ-MD1-01	R.NVSTGDVNVEM*NAAPGVDLTQLLNNMR.S	2888.39	-2.09664	3	CID	1.63743e-07	0.918849	4.94787	0.584201	613.249	1	31/156	4	ND
10957, 102309-EJ-MD1-01	R.NVSTGDVNVEMNAAPGVDLTQLLNNMR.S	2872.39	-4.60576	4	CID	1.19463e-06	0.870288	4.63646	0.556163	346.204	1	32/234	4	1477362
10806, 102309-EJ-MD1-02	R.NVSTGDVNVEM*NAAPGVDLTQLLNNMR.S	2888.39	-6.78777	3	CID	0.000142303	0.61596	4.15793	0.387057	505.709	2	28/156	4	6053889
10848, 102309-EJ-MD1-02	R.NVSTGDVNVEMNAAPGVDLTQLLNNMR.S	2872.39	-4.1761	3	CID	6.66134e-15	0.963676	6.00404	0.646877	1085.99	1	39/156	4	126470
10851, 102309-EJ-MD1-02	R.NVSTGDVNVEMNAAPGVDLTQLLNNMR.S	2872.39	-3.72987	3	CID	3.15858e-13	0.965244	6.59726	0.603144	1058.89	1	37/156	4	126470
10959, 102309-EJ-MD1-01	R.NVSTGDVNVEMNAAPGVDLTQLLNNMR.S	2872.39	-2.82085	4	CID	2.91699e-05	0.904066	4.73996	0.562611	635.425	1	36/234	4	1477362
9105, 102309-EJ-MD1-02	R.NVSTGDVNVEMNAAPGVDLTQLLNNM*R.S	2888.39	-3.19081	2	CID	1.02065e-10	0.944045	5.45867	0.579016	497.322	1	25/78	4	2969369
9102, 102309-EJ-MD1-02	R.NVSTGDVNVEMNAAPGVDLTQLLNNM*R.S	2888.39	-5.98013	2	CID	3.19879e-09	0.959535	6.22446	0.620846	424.898	1	24/78	4	2817293
9098, 102309-EJ-MD1-02	R.NVSTGDVNVEMNAAPGVDLTQLLNNM*R.S	2888.39	-3.61809	3	CID	2.35649e-07	0.971823	6.65895	0.701541	1093.46	1	41/156	4	11145037
9089, 102309-EJ-MD1-02	R.NVSTGDVNVEMNAAPGVDLTQLLNNM*R.S	2888.39	-5.07614	3	CID	1.47834e-07	0.920348	5.24819	0.640272	434.281	1	31/156	4	11145037
10963, 102309-EJ-MD1-01	R.NVSTGDVNVEMNAAPGVDLTQLLNNMR.S	2872.39	-3.28365	3	CID	2.77556e-15	0.971272	6.70311	0.628511	1266.28	1	39/156	4	81002232
9130, 102309-EJ-MD1-02	R.NVSTGDVNVEMNAAPGVDLTQLLNNM*R.S	2888.39	-5.47298	2	CID	1.78121e-10	0.965821	6.63496	0.616356	545.924	1	26/78	4	2817293
10965, 102309-EJ-MD1-01	R.NVSTGDVNVEMNAAPGVDLTQLLNNMR.S	2872.39	-2.51869	3	CID	7.77156e-15	0.950933	5.94147	0.61844	819.068	1	35/156	4	81002232
9121, 102309-EJ-MD1-01	R.NVSTGDVNVEMNAAPGVDLTQLLNNM*R.S	2888.39	-3.52891	2	CID	1.0614e-10	0.921438	5.28601	0.573604	322.514	1	21/78	4	1510585
9108, 102309-EJ-MD1-01	R.NVSTGDVNVEMNAAPGVDLTQLLNNM*R.S	2888.39	-4.12058	2	CID	1.47549e-12	0.945989	5.96037	0.622824	361.891	1	22/78	4	1510585
9102, 102309-EJ-MD1-01	R.NVSTGDVNVEMNAAPGVDLTQLLNNM*R.S	2888.39	-2.60379	3	CID	0.000140904	0.913636	5.52698	0.592091	209.795	1	28/156	4	14800630
8027, 102309-EJ-MD1-02	R.NVSTGDVNVEM*NAAPGVDLTQLLNNM*R.S	2904.38	-6.21382	2	CID	4.44089e-15	0.959555	6.68864	0.711174	298.711	1	19/78	4	9188337
9099, 102309-EJ-MD1-01	R.NVSTGDVNVEMNAAPGVDLTQLLNNM*R.S	2888.39	-2.85736	3	CID	3.2826e-05	0.923996	5.34133	0.520932	512.068	1	34/156	4	14800630
8014, 102309-EJ-MD1-02	R.NVSTGDVNVEM*NAAPGVDLTQLLNNM*R.S	2904.38	-6.21382	2	CID	1.7325e-11	0.937023	5.858	0.587989	295.834	1	19/78	4	9188337
8005, 102309-EJ-MD1-02	R.NVSTGDVNVEM*NAAPGVDLTQLLNNM*R.S	2904.38	-5.84018	3	CID	3.92723e-07	0.961271	6.58955	0.62222	725.252	1	35/156	4	49066536
8000, 102309-EJ-MD1-02	R.NVSTGDVNVEM*NAAPGVDLTQLLNNM*R.S	2904.38	-4.76842	3	CID	3.20004e-06	0.951209	5.12516	0.653265	1025.61	1	38/156	4	49066536
8043, 102309-EJ-MD1-01	R.NVSTGDVNVEM*NAAPGVDLTQLLNNM*R.S	2904.38	-3.82275	3	CID	9.34608e-05	0.915014	5.05803	0.49349	620.761	1	32/156	4	ND
8056, 102309-EJ-MD1-01	R.NVSTGDVNVEM*NAAPGVDLTQLLNNM*R.S	2904.38	-4.01189	3	CID	1.48633e-08	0.948338	5.24128	0.681583	782.474	1	36/156	4	54220068
10172, 102309-EJ-MD1-02	R.NVSTGDVNVEM*NAAPGVDLTQLLNNMR.S	2888.39	-4.5056	3	CID	2.60227e-06	0.90031	5.12327	0.568429	506.969	1	29/156	4	57158348
8074, 102309-EJ-MD1-01	R.NVSTGDVNVEM*NAAPGVDLTQLLNNM*R.S	2904.38	-4.61669	2	CID	2.77611e-12	0.949749	6.09041	0.676265	319.024	1	20/78	4	9541320
8082, 102309-EJ-MD1-01	R.NVSTGDVNVEM*NAAPGVDLTQLLNNM*R.S	2904.38	-4.36451	2	CID	3.21965e-14	0.958566	6.57659	0.659553	310.262	1	20/78	4	9541320
3110, 102309-EJ-MD1-02	K.QSLEASLAETEGR.Y	1390.68	-4.67349	2	CID	1.96156e-07	0.681206	3.37506	0.447736	266.266	1	14/36	5	ND
3113, 102309-EJ-MD1-02	K.QSLEASLAETEGR.Y	1390.68	-4.2346	2	CID	9.42191e-12	0.900484	3.72302	0.602373	389.069	1	19/36	5	ND
3367, 102309-EJ-MD1-01	K.QSLEASLAETEGR.Y	1390.68	-5.37571	2	CID	5.65986e-11	0.901903	3.71115	0.538447	469.458	1	20/36	5	ND
3363, 102309-EJ-MD1-01	K.QSLEASLAETEGR.Y	1390.68	-2.65461	2	CID	2.54341e-11	0.817747	3.48082	0.577873	331.144	1	16/36	5	ND
3240, 102309-EJ-MD1-02	R.QSVEADINGLR.R	1201.62	-3.88355	2	CID	0.000114493	0.0652511	2.16533	0.249388	80.8843	1	9/30	10	1194792
3482, 102309-EJ-MD1-01	R.QSVEADINGLR.R	1201.62	-5.40737	2	CID	0.000493288	0.312069	2.50946	0.278909	145.697	1	12/30	10	1171028
3068, 102309-EJ-MD1-02	R.RVLDELTLTK.A	1187.7	-3.92708	2	CID	0.000364306	0.896811	3.38584	0.464413	950.136	1	16/27	4	16305586
6499, 102309-EJ-MD1-02	K.SKELTTEIDNNIEQISSYK.S	2212.1	-5.29768	2	CID	5.55112e-15	0.973093	6.17425	0.629356	1237.97	1	23/54	5	32911336
6489, 102309-EJ-MD1-02	K.SKELTTEIDNNIEQISSYK.S	2212.1	-4.00696	3	CID	0.000261931	0.842828	4.35214	0.382299	557.562	1	26/108	5	26196114
6483, 102309-EJ-MD1-02	K.SKELTTEIDNNIEQISSYK.S	2212.1	-5.08303	3	CID	1.87128e-05	0.873387	4.88973	0.405197	425.006	1	26/108	5	ND
6701, 102309-EJ-MD1-01	K.SKELTTEIDNNIEQISSYK.S	2212.1	-5.18732	2	CID	0.000379483	0.253588	3.34127	0.243199	83.8856	1	10/54	5	ND
6713, 102309-EJ-MD1-01	K.SKELTTEIDNNIEQISSYK.S	2212.1	-7.17391	2	CID	1.51936e-06	0.884689	4.79729	0.413977	515.042	1	19/54	5	ND
4853, 102309-EJ-MD1-01	K.SKELTTEIDNNIEQISSYK.S	2212.1	-2.75926	2	CID	7.77156e-15	0.976554	5.99594	0.656422	1300.94	1	26/54	5	1585724
4860, 102309-EJ-MD1-01	K.SKELTTEIDNNIEQISSYK.S	2212.1	-3.64219	2	CID	1.06026e-13	0.954102	5.35933	0.653849	620.187	1	20/54	5	1585724
4670, 102309-EJ-MD1-02	K.SKELTTEIDNNIEQISSYK.S	2212.1	-5.51842	2	CID	1.17922e-11	0.932695	5.09334	0.582043	512.889	1	18/54	5	1724105
4867, 102309-EJ-MD1-01	K.SKELTTEIDNNIEQISSYK.S	2212.1	-2.93089	3	CID	2.34293e-08	0.83453	4.62075	0.441823	317.524	1	23/108	5	791533
6507, 102309-EJ-MD1-02	K.SKELTTEIDNNIEQISSYK.S	2212.1	-4.63549	2	CID	1.4444e-12	0.981097	7.0434	0.633813	1417.6	1	25/54	5	32911336
8409, 102309-EJ-MD1-02	K.SKELTTEIDNNIEQISSYKSEITELRR.N	3196.63	-3.86922	3	CID	7.21645e-15	0.923075	5.12891	0.563939	584.676	1	31/156	5	11124766
8410, 102309-EJ-MD1-02	K.SKELTTEIDNNIEQISSYKSEITELRR.N	3196.63	-4.60319	5	CID	6.82829e-07	0.805646	3.20007	0.360848	931.089	1	54/312	5	9328223
8416, 102309-EJ-MD1-02	K.SKELTTEIDNNIEQISSYKSEITELRR.N	3196.63	-4.73264	4	CID	7.21645e-15	0.902127	4.04374	0.651086	872.736	1	45/234	5	30902516
8419, 102309-EJ-MD1-02	K.SKELTTEIDNNIEQISSYKSEITELRR.N	3196.63	-4.79413	5	CID	2.75034e-10	0.884561	3.81981	0.527819	1025.64	1	55/312	5	9328223
8400, 102309-EJ-MD1-02	K.SKELTTEIDNNIEQISSYKSEITELRR.N	3196.63	-5.58765	3	CID	3.20284e-08	0.824979	4.0826	0.444993	693.808	1	31/156	5	10858747
8399, 102309-EJ-MD1-02	K.SKELTTEIDNNIEQISSYKSEITELRR.N	3196.63	-5.64913	4	CID	4.44089e-15	0.921445	4.64614	0.592694	1024.23	1	48/234	5	30902516
8470, 102309-EJ-MD1-01	K.SKELTTEIDNNIEQISSYKSEITELRR.N	3196.63	-3.74398	5	CID	1.52291e-06	0.924007	4.49486	0.592017	1010.51	1	55/312	5	10065052
8454, 102309-EJ-MD1-01	K.SKELTTEIDNNIEQISSYKSEITELRR.N	3196.63	-3.41098	3	CID	8.05467e-13	0.884021	4.57289	0.449657	569.875	1	30/156	5	12641930
8447, 102309-EJ-MD1-01	K.SKELTTEIDNNIEQISSYKSEITELRR.N	3196.63	-3.41098	3	CID	2.22045e-15	0.962325	6.46599	0.6071	792.095	1	35/156	5	12641930
8444, 102309-EJ-MD1-01	K.SKELTTEIDNNIEQISSYKSEITELRR.N	3196.63	-4.50772	5	CID	9.00096e-07	0.821411	3.86504	0.490935	786.153	1	50/312	5	10133394
8439, 102309-EJ-MD1-01	K.SKELTTEIDNNIEQISSYKSEITELRR.N	3196.63	-4.50352	4	CID	2.22045e-15	0.885767	3.76181	0.552879	859.065	1	45/234	5	32295550
8433, 102309-EJ-MD1-01	K.SKELTTEIDNNIEQISSYKSEITELRR.N	3196.63	-5.11451	4	CID	3.50908e-11	0.800409	3.25071	0.428555	766.839	1	43/234	5	31315914
630, 102309-EJ-MD1-01	R.SLLEGEGSSGGGGR.G	1262.6	-3.41574	2	CID	7.52204e-07	0.903976	3.94873	0.503858	642.135	1	20/39	3	ND
467, 102309-EJ-MD1-02	R.SLLEGEGSSGGGGR.G	1262.6	-4.96265	2	CID	1.23276e-07	0.951103	4.34735	0.600954	990.07	1	22/39	3	1863300
464, 102309-EJ-MD1-02	R.SLLEGEGSSGGGGR.G	1262.6	-5.7361	2	CID	4.30999e-07	0.957905	4.53948	0.660743	1142.3	1	23/39	3	1863300
627, 102309-EJ-MD1-01	R.SLLEGEGSSGGGGR.G	1262.6	-6.02615	2	CID	7.36948e-07	0.85364	4.29548	0.469179	366.455	1	16/39	3	ND
1022, 102309-EJ-MD1-01	R.SQYEQLAEQNR.K	1365.64	-2.68386	2	CID	4.08346e-08	0.906065	3.88771	0.449263	565.27	1	18/30	4	16237395
1020, 102309-EJ-MD1-01	R.SQYEQLAEQNR.K	1365.64	-5.0973	2	CID	1.40642e-07	0.924736	4.24663	0.526036	517.871	1	17/30	4	15153488
770, 102309-EJ-MD1-02	R.SQYEQLAEQNR.K	1365.64	-5.45485	2	CID	3.03613e-06	0.959841	4.53375	0.554658	1269.52	1	17/30	4	12651905
772, 102309-EJ-MD1-02	R.SQYEQLAEQNR.K	1365.64	-5.8124	2	CID	7.72121e-07	0.956572	4.47509	0.55801	1073.73	1	18/30	4	12651905
334, 102309-EJ-MD1-02	R.SQYEQLAEQNRK.D	1493.73	-5.39052	2	CID	3.2983e-05	0.683202	2.85999	0.456887	377.563	1	14/33	4	38325768
336, 102309-EJ-MD1-02	R.SQYEQLAEQNRK.D	1493.73	-5.14536	2	CID	1.68161e-06	0.644715	3.23192	0.533852	193.802	1	11/33	4	38325768
514, 102309-EJ-MD1-01	R.SQYEQLAEQNRK.D	1493.73	-4.81847	2	CID	0.000326031	0.775106	3.35015	0.441928	403.558	1	14/33	4	93060
522, 102309-EJ-MD1-01	R.SQYEQLAEQNRK.D	1493.73	-4.32814	2	CID	1.84876e-06	0.907702	4.15833	0.493306	594.233	1	16/33	4	93060
5522, 102309-EJ-MD1-02	R.SQYEQLAEQNRKDAEAWFNEK.S	2584.21	-4.25055	3	CID	2.90475e-08	0.928119	5.51337	0.627747	435.078	1	25/120	3	33638196
5517, 102309-EJ-MD1-02	R.SQYEQLAEQNRKDAEAWFNEK.S	2584.21	-4.25055	3	CID	2.05388e-05	0.885128	4.54546	0.528863	494.859	1	27/120	3	33638196
5489, 102309-EJ-MD1-02	R.SQYEQLAEQNRKDAEAWFNEK.S	2584.21	-6.39463	2	CID	5.53724e-12	0.920911	4.35876	0.670417	470.877	1	19/60	3	8104058
5487, 102309-EJ-MD1-02	R.SQYEQLAEQNRKDAEAWFNEK.S	2584.21	-6.58358	2	CID	4.49081e-09	0.890672	4.33679	0.659435	293.998	1	16/60	3	8104058
5769, 102309-EJ-MD1-01	R.SQYEQLAEQNRKDAEAWFNEK.S	2584.21	-3.61285	3	CID	0.000259088	0.482999	2.9833	0.309305	264.754	1	23/120	3	35791784
5773, 102309-EJ-MD1-01	R.SQYEQLAEQNRKDAEAWFNEK.S	2584.21	-3.47114	3	CID	2.3212e-06	0.774821	3.61355	0.44556	361.222	1	26/120	3	35791784
5778, 102309-EJ-MD1-01	R.SQYEQLAEQNRKDAEAWFNEK.S	2584.21	-2.95673	4	CID	0.000715881	0.111675	1.27576	0.285421	128.998	1	26/180	3	ND
5783, 102309-EJ-MD1-01	R.SQYEQLAEQNRKDAEAWFNEK.S	2584.21	-5.35542	2	CID	8.53762e-13	0.885084	4.07904	0.637183	427.539	1	18/60	3	8847349
5786, 102309-EJ-MD1-01	R.SQYEQLAEQNRKDAEAWFNEK.S	2584.21	-4.3162	2	CID	1.70686e-11	0.924627	4.4816	0.696828	484.38	1	19/60	3	6812446
5848, 102309-EJ-MD1-01	R.SQYEQLAEQNRKDAEAWFNEK.S	2584.21	-5.26094	2	CID	2.07588e-06	0.855675	4.78441	0.508449	192.707	1	14/60	3	8847349
5865, 102309-EJ-MD1-01	R.SQYEQLAEQNRKDAEAWFNEK.S	2584.21	-4.39226	3	CID	1.66638e-07	0.748611	3.68704	0.487144	411.897	1	27/120	3	ND
12167, 102309-EJ-MD1-01	K.TIDDLKNQILNLTTDNANILLQIDNAR.L	3052.63	-3.68732	3	CID	6.9708e-09	0.954532	5.73361	0.589783	1082.45	1	32/156	5	ND
12064, 102309-EJ-MD1-01	K.TIDDLKNQILNLTTDNANILLQIDNAR.L	3052.63	-2.12776	3	CID	8.29601e-09	0.962719	5.87857	0.680453	1156.74	1	37/156	5	ND
12060, 102309-EJ-MD1-01	K.TIDDLKNQILNLTTDNANILLQIDNAR.L	3052.63	-1.75228	4	CID	4.20514e-11	0.940497	4.64006	0.542528	1536.2	1	45/234	5	ND
12049, 102309-EJ-MD1-01	K.TIDDLKNQILNLTTDNANILLQIDNAR.L	3052.63	-3.50737	3	CID	1.75604e-07	0.946668	5.64205	0.515341	942.84	1	33/156	5	ND
11849, 102309-EJ-MD1-02	K.TIDDLKNQILNLTTDNANILLQIDNAR.L	3052.63	-4.58706	3	CID	2.58037e-07	0.939752	5.0855	0.495153	1205.94	1	34/156	5	167810
11853, 102309-EJ-MD1-02	K.TIDDLKNQILNLTTDNANILLQIDNAR.L	3052.63	-5.51121	4	CID	4.06424e-09	0.951063	4.69989	0.609767	1602.16	1	46/234	5	ND
11862, 102309-EJ-MD1-02	K.TIDDLKNQILNLTTDNANILLQIDNAR.L	3052.63	-3.98723	3	CID	2.00479e-08	0.956923	5.76812	0.561349	1188.89	1	35/156	5	167810
11867, 102309-EJ-MD1-02	K.TIDDLKNQILNLTTDNANILLQIDNAR.L	3052.63	-4.55148	4	CID	6.79449e-10	0.966326	5.64147	0.623905	1710.81	1	47/234	5	52860372
11896, 102309-EJ-MD1-02	K.TIDDLKNQILNLTTDNANILLQIDNAR.L	3052.63	-3.83168	4	CID	3.94129e-14	0.972049	6.3059	0.59587	1845.56	1	48/234	5	52860372
11898, 102309-EJ-MD1-02	K.TIDDLKNQILNLTTDNANILLQIDNAR.L	3052.63	-3.03191	4	CID	1.20182e-12	0.973938	6.71668	0.690521	1810.98	1	49/234	5	52860372
12069, 102309-EJ-MD1-01	K.TIDDLKNQILNLTTDNANILLQIDNAR.L	3052.63	-2.79198	4	CID	4.58806e-10	0.974617	6.08708	0.699712	1921.22	1	52/234	5	65647176
13145, 102309-EJ-MD1-01	R.VLDELTLTKADLEMQIESLTEELAYLKK.N	3236.72	-0.792137	4	CID	1.86808e-09	0.895353	3.88883	0.746442	501.552	1	44/243	3	4137886
12987, 102309-EJ-MD1-02	R.VLDELTLTKADLEM*QIESLTEELAYLKK.N	3252.72	-3.8451	5	CID	3.39068e-08	0.844378	4.10967	0.52134	384.942	1	41/324	3	6923563
13133, 102309-EJ-MD1-01	R.YCVQLSQIQAQISALEEQLQQIR.A	2746.42	-5.22423	4	CID	1.66533e-15	0.979939	6.58635	0.650344	2436	1	49/198	3	2102659
13126, 102309-EJ-MD1-01	R.YCVQLSQIQAQISALEEQLQQIR.A	2746.42	-1.35243	3	CID	2.22045e-15	0.93245	4.63733	0.699627	541.389	1	36/132	3	26033674
12993, 102309-EJ-MD1-02	R.YCVQLSQIQAQISALEEQLQQIR.A	2746.42	-1.70311	2	CID	6.10623e-15	0.979672	6.30995	0.698774	1586.31	1	28/66	3	2254680
12994, 102309-EJ-MD1-02	R.YCVQLSQIQAQISALEEQLQQIR.A	2746.42	-2.91298	4	CID	1.11022e-16	0.978499	6.56325	0.62978	2260.48	1	53/198	3	1790138
12986, 102309-EJ-MD1-02	R.YCVQLSQIQAQISALEEQLQQIR.A	2746.42	-3.41922	3	CID	4.44089e-15	0.956961	5.71183	0.709186	612.989	1	38/132	3	26938354
13123, 102309-EJ-MD1-01	R.YCVQLSQIQAQISALEEQLQQIR.A	2746.42	-1.35243	3	CID	3.60267e-13	0.937156	5.05501	0.701826	450.63	1	33/132	3	26033674
13130, 102309-EJ-MD1-01	R.YCVQLSQIQAQISALEEQLQQIR.A	2746.42	-3.89081	4	CID	3.88578e-15	0.970355	6.31126	0.679887	1555.29	1	45/198	3	2102659
12989, 102309-EJ-MD1-02	R.YCVQLSQIQAQISALEEQLQQIR.A	2746.42	-2.75252	3	CID	5.55112e-16	0.94439	5.32801	0.669787	493.003	1	35/132	3	26938354
12996, 102309-EJ-MD1-02	R.YCVQLSQIQAQISALEEQLQQIR.A	2746.42	-5.52556	2	CID	6.71685e-14	0.978408	6.54168	0.688117	1290.2	1	25/66	3	2588802
992, 102309-EJ-MD1-01	K.YENEVALR.Q	993.5	-4.11544	2	CID	1.03904e-05	0.873217	3.17389	0.390779	570.518	1	15/21	5	2660291
766, 102309-EJ-MD1-02	K.YENEVALR.Q	993.5	-5.71273	2	CID	0.000977764	0.886265	2.79884	0.392461	696.056	1	17/21	5	2031330
gi|47132620|ref|NP_000414.2| keratin 2 [Homo sapiens] [MASS=65432]						1e-30	29.413	350.388	63.7	65393.2	47132620	172 (172 0 0 0 0)		6.40
1193, 102309-EJ-MD1-01	K.DVDNAYM*IK.V	1084.5	-5.258	2	CID	5.45833e-05	0.393244	2.4116	0.288635	144.25	1	12/24	2	4880238
3845, 102309-EJ-MD1-02	K.DVDNAYM*IKVELQSK.V	1768.88	-4.68679	2	CID	6.92178e-08	0.775907	3.58426	0.567865	218.086	1	15/42	2	9889677
4653, 102309-EJ-MD1-02	K.DVDNAYMIKVELQSK.V	1752.88	-5.75022	2	CID	2.87196e-08	0.748606	3.81246	0.400095	352.111	1	14/42	2	2607633
4655, 102309-EJ-MD1-02	K.DVDNAYMIKVELQSK.V	1752.88	-3.59139	2	CID	4.22809e-08	0.861855	4.20136	0.481996	425.438	1	15/42	2	2607633
4881, 102309-EJ-MD1-01	K.DVDNAYMIKVELQSK.V	1752.88	-4.35743	2	CID	1.4988e-14	0.919896	4.87687	0.480584	543.464	1	17/42	2	2465925
4875, 102309-EJ-MD1-01	K.DVDNAYMIKVELQSK.V	1752.88	-3.45211	2	CID	2.74225e-13	0.934541	5.2489	0.530918	457.947	1	17/42	2	2465925
4415, 102309-EJ-MD1-01	K.EIKIEISELNR.V	1343.75	-3.85323	2	CID	0.000403493	0.247789	2.19516	0.366774	129.615	1	12/30	2	15757780
4420, 102309-EJ-MD1-01	K.EIKIEISELNR.V	1343.75	-3.94408	2	CID	0.000151172	0.47958	2.38158	0.462184	189.218	1	14/30	2	15757780
10354, 102309-EJ-MD1-02	R.FGGFGGPGGVGGLGGPGGFGPGGYPGGIHEVSVNQSLLQPLNVK.V	4092.07	-5.78017	4	CID	6.17284e-13	0.922977	4.57842	0.643773	940.459	1	50/387	1	9338648
10431, 102309-EJ-MD1-01	R.FGGFGGPGGVGGLGGPGGFGPGGYPGGIHEVSVNQSLLQPLNVK.V	4092.07	-3.34567	3	CID	8.71537e-09	0.915675	5.14232	0.686841	339.73	1	29/258	1	3254756
10436, 102309-EJ-MD1-01	R.FGGFGGPGGVGGLGGPGGFGPGGYPGGIHEVSVNQSLLQPLNVK.V	4092.07	-5.76197	3	CID	1.04916e-13	0.849696	4.82317	0.538728	186.189	1	25/258	1	4438431
10359, 102309-EJ-MD1-02	R.FGGFGGPGGVGGLGGPGGFGPGGYPGGIHEVSVNQSLLQPLNVK.V	4092.07	-4.28863	4	CID	5.55112e-16	0.949904	5.74675	0.749225	833.171	1	48/387	1	9338648
10370, 102309-EJ-MD1-02	R.FGGFGGPGGVGGLGGPGGFGPGGYPGGIHEVSVNQSLLQPLNVK.V	4092.07	-5.49349	3	CID	7.75179e-07	0.836129	4.46882	0.590637	143.649	1	23/258	1	4448880
10366, 102309-EJ-MD1-02	R.FGGFGGPGGVGGLGGPGGFGPGGYPGGIHEVSVNQSLLQPLNVK.V	4092.07	-5.13552	3	CID	3.70931e-11	0.896807	4.98535	0.660447	255.14	1	29/258	1	4448880
10414, 102309-EJ-MD1-01	R.FGGFGGPGGVGGLGGPGGFGPGGYPGGIHEVSVNQSLLQPLNVK.V	4092.07	-4.58694	4	CID	2.763e-09	0.782969	3.45307	0.36523	749.097	1	50/387	1	10992505
10428, 102309-EJ-MD1-01	R.FGGFGGPGGVGGLGGPGGFGPGGYPGGIHEVSVNQSLLQPLNVK.V	4092.07	-3.21472	4	CID	1.11022e-14	0.929071	4.65492	0.630384	1071.96	1	52/387	1	9481144
10578, 102309-EJ-MD1-01	R.FGGFGGPGGVGGLGGPGGFGPGGYPGGIHEVSVNQSLLQPLNVKVDPEIQNVK.A	5114.61	-4.35945	4	CID	3.79484e-08	0.779199	3.69801	0.48863	364.557	1	40/468	1	5472169
10569, 102309-EJ-MD1-01	R.FGGFGGPGGVGGLGGPGGFGPGGYPGGIHEVSVNQSLLQPLNVKVDPEIQNVK.A	5114.61	-4.54108	5	CID	2.85164e-10	0.832253	3.68439	0.581492	562.266	1	61/624	1	4196443
10567, 102309-EJ-MD1-01	R.FGGFGGPGGVGGLGGPGGFGPGGYPGGIHEVSVNQSLLQPLNVKVDPEIQNVK.A	5114.61	-4.54108	5	CID	2.5326e-08	0.84511	3.98232	0.558728	532.201	1	58/624	1	4196443
10478, 102309-EJ-MD1-02	R.FGGFGGPGGVGGLGGPGGFGPGGYPGGIHEVSVNQSLLQPLNVKVDPEIQNVK.A	5114.61	-5.60054	4	CID	4.04576e-10	0.775058	3.98362	0.550624	226.751	1	36/468	1	4616870
10471, 102309-EJ-MD1-02	R.FGGFGGPGGVGGLGGPGGFGPGGYPGGIHEVSVNQSLLQPLNVKVDPEIQNVK.A	5114.61	-3.4074	5	CID	7.84112e-11	0.861574	4.18323	0.557559	493.369	1	61/624	1	3638751
10468, 102309-EJ-MD1-02	R.FGGFGGPGGVGGLGGPGGFGPGGYPGGIHEVSVNQSLLQPLNVKVDPEIQNVK.A	5114.61	-5.02773	4	CID	2.35946e-06	0.878241	4.6904	0.57853	352.991	1	38/468	1	4616870
10562, 102309-EJ-MD1-01	R.FGGFGGPGGVGGLGGPGGFGPGGYPGGIHEVSVNQSLLQPLNVKVDPEIQNVK.A	5114.61	-7.41443	4	CID	1.06604e-06	0.731865	3.71179	0.496544	216.338	1	32/468	1	4953764
10480, 102309-EJ-MD1-02	R.FGGFGGPGGVGGLGGPGGFGPGGYPGGIHEVSVNQSLLQPLNVKVDPEIQNVK.A	5114.61	-5.55543	5	CID	3.3632e-11	0.91521	4.76878	0.710474	786.056	1	70/624	1	3638751
4374, 102309-EJ-MD1-01	R.FLEQQNQVLQTK.W	1475.79	-4.09708	2	CID	6.64192e-08	0.914643	3.72624	0.485086	820.301	1	18/33	6	2030959
2752, 102309-EJ-MD1-01	R.FLEQQNQVLQTK.W	1475.79	-4.1798	2	CID	1.83203e-09	0.970255	4.18693	0.476387	2002.89	1	22/33	6	181996320
2468, 102309-EJ-MD1-02	R.FLEQQNQVLQTK.W	1475.79	-4.09708	2	CID	2.78964e-09	0.972706	4.20243	0.479864	2202.79	1	22/33	6	168434192
2749, 102309-EJ-MD1-01	R.FLEQQNQVLQTK.W	1475.79	-3.35264	2	CID	9.1615e-09	0.970903	3.93101	0.507433	2142.26	1	22/33	6	181996320
2472, 102309-EJ-MD1-02	R.FLEQQNQVLQTK.W	1475.79	-4.84152	2	CID	4.2415e-09	0.972149	4.30321	0.465961	2121.42	1	22/33	6	168434192
4371, 102309-EJ-MD1-01	R.FLEQQNQVLQTK.W	1475.79	-3.60079	2	CID	0.000218749	0.950612	4.2987	0.505436	1092.44	1	19/33	6	2030959
11436, 102309-EJ-MD1-02	R.FLEQQNQVLQTKWELLQQM*NVGTRPINLEPIFQGYIDSLKR.Y	4931.59	-4.26889	5	CID	0.000464445	0.823536	3.95685	0.49693	515.642	1	45/480	2	2413647
952, 102309-EJ-MD1-01	R.GFSSGSAVVSGGSR.R	1254.61	-5.21987	2	CID	1.84126e-08	0.901257	4.46481	0.51933	584.454	1	17/39	2	ND
968, 102309-EJ-MD1-01	R.GFSSGSAVVSGGSR.R	1254.61	-3.76041	2	CID	2.49872e-09	0.954813	4.56148	0.663513	1002.82	1	22/39	2	ND
719, 102309-EJ-MD1-02	R.GFSSGSAVVSGGSR.R	1254.61	-4.63609	2	CID	1.1464e-08	0.926848	4.04099	0.594745	752.786	1	20/39	2	ND
715, 102309-EJ-MD1-02	R.GFSSGSAVVSGGSR.R	1254.61	-4.53879	2	CID	3.5763e-07	0.904282	3.92403	0.589497	550.781	1	19/39	2	ND
6067, 102309-EJ-MD1-02	R.GGGFGGGSSFGGGSGFSGGGFGGGGFGGGR.F	2399.02	-5.2935	3	CID	1e-30	0.988727	7.58081	0.799236	3817.11	1	57/174		6199025
6059, 102309-EJ-MD1-02	R.GGGFGGGSSFGGGSGFSGGGFGGGGFGGGR.F	2399.02	-4.90627	2	CID	1e-30	0.982498	6.59727	0.819827	1759.78	1	32/87		14862819
6312, 102309-EJ-MD1-01	R.GGGFGGGSSFGGGSGFSGGGFGGGGFGGGR.F	2399.02	-3.53803	3	CID	1.66533e-15	0.988822	7.76025	0.785912	4133.08	1	61/174		7763756
6066, 102309-EJ-MD1-02	R.GGGFGGGSSFGGGSGFSGGGFGGGGFGGGR.F	2399.02	-5.41511	2	CID	1e-30	0.982011	6.26406	0.805165	1895.05	1	32/87		14862819
6305, 102309-EJ-MD1-01	R.GGGFGGGSSFGGGSGFSGGGFGGGGFGGGR.F	2399.02	-4.91188	3	CID	1e-30	0.987796	6.65993	0.811668	5062.37	1	62/174		7763756
6295, 102309-EJ-MD1-01	R.GGGFGGGSSFGGGSGFSGGGFGGGGFGGGR.F	2399.02	-4.70274	2	CID	4.996e-15	0.980236	6.4721	0.820692	1452.69	1	31/87		17415054
6288, 102309-EJ-MD1-01	R.GGGFGGGSSFGGGSGFSGGGFGGGGFGGGR.F	2399.02	-3.37977	2	CID	2.85327e-13	0.979076	6.14231	0.806369	1544.84	1	30/87		17415054
6063, 102309-EJ-MD1-02	R.GGGFGGGSSFGGGSGFSGGGFGGGGFGGGR.F	2399.02	-4.3776	3	CID	1.88738e-14	0.983319	6.75973	0.784281	2448.03	1	52/174		6199025
5590, 102309-EJ-MD1-01	R.HGDSLKEIKIEISELNR.V	1981.07	-3.12073	3	CID	2.92841e-09	0.929709	4.41508	0.576237	1127.63	1	28/96	2	4596732
5594, 102309-EJ-MD1-01	R.HGDSLKEIKIEISELNR.V	1981.07	-2.49776	2	CID	4.44089e-15	0.950153	4.76211	0.650076	654.12	1	22/48	2	4209100
5595, 102309-EJ-MD1-01	R.HGDSLKEIKIEISELNR.V	1981.07	-4.692	3	CID	4.60965e-12	0.917256	4.18437	0.56798	944.338	1	29/96	2	4596732
5606, 102309-EJ-MD1-01	R.HGDSLKEIKIEISELNR.V	1981.07	-4.46955	2	CID	6.50091e-12	0.937425	4.78518	0.562615	538.116	1	21/48	2	4209100
5328, 102309-EJ-MD1-02	R.HGDSLKEIKIEISELNR.V	1981.07	-2.65859	3	CID	5.84318e-09	0.909867	3.99464	0.507531	1119.24	1	28/96	2	4333140
5346, 102309-EJ-MD1-02	R.HGDSLKEIKIEISELNR.V	1981.07	-5.52384	3	CID	3.85006e-08	0.946657	5.08547	0.573133	987.815	1	28/96	2	4333140
610, 102309-EJ-MD1-02	R.HGGGGGGFGGGGFGSR.S	1320.58	-6.57046	2	CID	1.93294e-08	0.887909	4.25718	0.690864	275.635	1	17/45	2	10874872
613, 102309-EJ-MD1-02	R.HGGGGGGFGGGGFGSR.S	1320.58	-4.81416	2	CID	1.52662e-09	0.919655	4.47558	0.789111	298.875	1	18/45	2	10874872
836, 102309-EJ-MD1-01	R.HGGGGGGFGGGGFGSR.S	1320.58	-3.52005	2	CID	4.61386e-10	0.897104	4.45726	0.709971	259.414	1	16/45	2	33470224
834, 102309-EJ-MD1-01	R.HGGGGGGFGGGGFGSR.S	1320.58	-4.62929	2	CID	4.34858e-09	0.952587	5.20076	0.723713	508.634	1	21/45	2	33470224
4912, 102309-EJ-MD1-02	K.IEISELNRVIQR.L	1469.84	-3.83459	2	CID	0.000468917	0.458842	3.56653	0.2594	153.783	2	12/33	5	4596909
4779, 102309-EJ-MD1-02	K.LNDLEEALQQAK.E	1371.71	-4.86667	2	CID	6.9067e-07	0.96645	5.2755	0.515579	1580.66	1	20/33	2	5271912
4774, 102309-EJ-MD1-02	K.LNDLEEALQQAK.E	1371.71	-5.66759	2	CID	2.71795e-06	0.933297	4.84205	0.374238	928.232	1	17/33	2	5271912
5018, 102309-EJ-MD1-01	K.LNDLEEALQQAK.E	1371.71	-4.77768	2	CID	1.05677e-09	0.959229	4.64398	0.425533	1614.66	1	21/33	2	6471214
5016, 102309-EJ-MD1-01	K.LNDLEEALQQAK.E	1371.71	-4.24373	2	CID	9.28469e-07	0.936288	4.75414	0.474331	779.829	1	19/33	2	6471214
9397, 102309-EJ-MD1-01	K.LNDLEEALQQAKEDLAR.L	1956	-4.76962	3	CID	8.72596e-05	0.64604	2.60278	0.418397	549.917	1	27/96	2	5507133
9340, 102309-EJ-MD1-02	K.LNDLEEALQQAKEDLAR.L	1956	-4.51312	2	CID	2.04393e-08	0.946068	5.04006	0.514342	887.943	1	21/48	2	3555089
9353, 102309-EJ-MD1-02	K.LNDLEEALQQAKEDLAR.L	1956	-5.82369	2	CID	2.32658e-09	0.948084	5.08855	0.451887	919.26	1	22/48	2	3341998
9401, 102309-EJ-MD1-01	K.LNDLEEALQQAKEDLAR.L	1956	-4.11434	3	CID	1.86753e-06	0.692721	3.0907	0.444057	477.342	1	25/96	2	5507133
9409, 102309-EJ-MD1-01	K.LNDLEEALQQAKEDLAR.L	1956	-5.69887	2	CID	1.01836e-06	0.908634	4.58732	0.525542	689.381	1	19/48	2	3241264
9393, 102309-EJ-MD1-01	K.LNDLEEALQQAKEDLAR.L	1956	-6.32295	2	CID	1.47516e-09	0.930173	4.62086	0.520359	756.129	1	19/48	2	3241264
173, 102309-EJ-MD1-02	R.LQGEIAHVK.K	994.568	-3.21745	2	CID	0.000242849	0.631059	2.64654	0.438113	399.741	1	14/24	2	1023044
251, 102309-EJ-MD1-01	R.LQGEIAHVK.K	994.568	-4.6903	2	CID	0.000245371	0.737228	2.79993	0.346355	444.858	1	14/24	2	959410
4685, 102309-EJ-MD1-02	R.M*SGDLSSNVTVSVTSSTISSNVASK.A	2474.19	-4.62927	2	CID	6.82762e-09	0.92303	4.5122	0.634583	578.626	1	21/72	2	5524684
4901, 102309-EJ-MD1-01	R.M*SGDLSSNVTVSVTSSTISSNVASK.A	2474.19	-4.06732	3	CID	3.59576e-09	0.831262	4.25612	0.532834	502.299	1	27/144	2	3490807
4899, 102309-EJ-MD1-01	R.M*SGDLSSNVTVSVTSSTISSNVASK.A	2474.19	-2.06916	3	CID	7.52791e-06	0.767877	4.16647	0.447329	305.887	1	25/144	2	3551033
4891, 102309-EJ-MD1-01	R.M*SGDLSSNVTVSVTSSTISSNVASK.A	2474.19	-2.9518	2	CID	7.40519e-13	0.954173	4.9309	0.651329	863.386	1	26/72	2	5726046
4882, 102309-EJ-MD1-01	R.M*SGDLSSNVTVSVTSSTISSNVASK.A	2474.19	-4.23457	2	CID	2.62573e-11	0.937633	5.12506	0.633916	555.066	1	21/72	2	ND
4691, 102309-EJ-MD1-02	R.M*SGDLSSNVTVSVTSSTISSNVASK.A	2474.19	-5.31999	2	CID	1.22014e-12	0.962079	5.52711	0.64442	922.222	1	26/72	2	5524684
5476, 102309-EJ-MD1-02	R.NKLNDLEEALQQAK.E	1613.85	-5.2407	2	CID	7.29544e-07	0.944226	4.27663	0.491258	1028.05	1	21/39	2	8227723
5733, 102309-EJ-MD1-01	R.NKLNDLEEALQQAK.E	1613.85	-3.65228	2	CID	6.09838e-07	0.967337	4.95001	0.552887	1490.86	1	22/39	2	8511100
5504, 102309-EJ-MD1-02	R.NKLNDLEEALQQAK.E	1613.85	-5.46762	2	CID	1.56058e-05	0.94191	4.59885	0.522069	1045.53	1	20/39	2	8227723
5736, 102309-EJ-MD1-01	R.NKLNDLEEALQQAK.E	1613.85	-2.82025	2	CID	8.95883e-08	0.970642	5.09614	0.563445	1550.23	1	22/39	2	8511100
9287, 102309-EJ-MD1-01	R.NKLNDLEEALQQAKEDLAR.L	2198.14	-3.72212	3	CID	3.19877e-11	0.907919	5.14986	0.523554	593.637	1	29/108	2	46482852
9285, 102309-EJ-MD1-01	R.NKLNDLEEALQQAKEDLAR.L	2198.14	-3.63882	3	CID	4.37039e-12	0.940518	5.01464	0.585298	793.358	1	32/108	2	46482852
9275, 102309-EJ-MD1-02	R.NKLNDLEEALQQAKEDLAR.L	2198.14	-4.32687	2	CID	1.16573e-14	0.975426	5.77177	0.636692	1334.92	1	27/54	2	3994737
9241, 102309-EJ-MD1-02	R.NKLNDLEEALQQAKEDLAR.L	2198.14	-5.30483	3	CID	2.12608e-13	0.907309	5.07893	0.554915	560.205	1	30/108	2	45250736
9246, 102309-EJ-MD1-02	R.NKLNDLEEALQQAKEDLAR.L	2198.14	-3.88872	3	CID	2.77556e-14	0.939965	5.30963	0.585258	623.842	1	32/108	2	45250736
9267, 102309-EJ-MD1-02	R.NKLNDLEEALQQAKEDLAR.L	2198.14	-4.21581	2	CID	9.13547e-12	0.955142	4.79514	0.614952	989.492	1	23/54	2	3994737
9336, 102309-EJ-MD1-01	R.NKLNDLEEALQQAKEDLAR.L	2198.14	-2.66087	2	CID	5.55112e-16	0.964937	4.91497	0.631816	1252.34	1	26/54	2	2912301
2715, 102309-EJ-MD1-01	K.NVQDAIADAEQR.G	1329.64	-5.14351	2	CID	7.78991e-09	0.945009	4.1982	0.557966	974.685	1	19/33	2	9350031
2437, 102309-EJ-MD1-02	K.NVQDAIADAEQR.G	1329.64	-5.69435	2	CID	1.87451e-09	0.927076	3.71967	0.580935	913.801	1	18/33	2	9349986
2774, 102309-EJ-MD1-01	K.NVQDAIADAEQR.G	1329.64	-2.4811	2	CID	1.05937e-09	0.957088	4.48827	0.605903	1010.2	1	20/33	2	9567783
2442, 102309-EJ-MD1-02	K.NVQDAIADAEQR.G	1329.64	-4.95989	2	CID	5.43479e-10	0.946023	3.93871	0.559205	1100.38	1	20/33	2	9340083
2493, 102309-EJ-MD1-02	K.NVQDAIADAEQR.G	1329.64	-4.40905	2	CID	2.26473e-09	0.954497	4.35767	0.54215	1153.29	1	20/33	2	9340083
2496, 102309-EJ-MD1-02	K.NVQDAIADAEQR.G	1329.64	-4.22544	2	CID	2.37558e-09	0.949852	4.44513	0.607086	1003.03	1	19/33	2	9340083
2777, 102309-EJ-MD1-01	K.NVQDAIADAEQR.G	1329.64	-2.57291	2	CID	4.11759e-08	0.960231	4.60499	0.600429	1133.64	1	21/33	2	9567783
2713, 102309-EJ-MD1-01	K.NVQDAIADAEQR.G	1329.64	-4.95989	2	CID	7.90941e-10	0.952702	4.09705	0.568136	1181.28	1	21/33	2	9567783
5468, 102309-EJ-MD1-01	K.NVQDAIADAEQRGEHALK.D	1964.98	-3.72796	2	CID	1.17179e-05	0.830241	4.10202	0.493158	297.043	1	16/51	2	8956794
5464, 102309-EJ-MD1-01	K.NVQDAIADAEQRGEHALK.D	1964.98	-3.54159	2	CID	1.91303e-07	0.809711	3.82957	0.572798	258.598	1	15/51	2	8956794
5224, 102309-EJ-MD1-02	K.NVQDAIADAEQRGEHALK.D	1964.98	-5.65377	2	CID	1.44893e-07	0.882283	4.8003	0.563633	196.534	1	15/51	2	8654849
5221, 102309-EJ-MD1-02	K.NVQDAIADAEQRGEHALK.D	1964.98	-3.95223	3	CID	0.00035551	0.373741	2.93351	0.363532	118.458	1	20/102	2	6273867
5227, 102309-EJ-MD1-02	K.NVQDAIADAEQRGEHALK.D	1964.98	-5.65377	2	CID	6.96598e-11	0.89265	4.60586	0.579414	300.021	1	16/51	2	8654849
6112, 102309-EJ-MD1-02	K.NVQDAIADAEQRGEHALKDAR.N	2307.14	-4.65945	2	CID	4.01113e-06	0.606125	3.04574	0.496113	127.578	1	15/60	2	6411542
6116, 102309-EJ-MD1-02	K.NVQDAIADAEQRGEHALKDAR.N	2307.14	-4.87109	2	CID	1.49494e-05	0.700839	3.79528	0.566459	57.4094	1	12/60	2	6238213
6085, 102309-EJ-MD1-02	K.NVQDAIADAEQRGEHALKDAR.N	2307.14	-4.40073	3	CID	6.98089e-07	0.35747	2.83922	0.273187	245.329	1	21/120	2	18342020
6385, 102309-EJ-MD1-01	K.NVQDAIADAEQRGEHALKDAR.N	2307.14	-3.66582	4	CID	0.000624651	0.152004	1.64715	0.492644	231.539	1	32/180	2	7975107
6372, 102309-EJ-MD1-01	K.NVQDAIADAEQRGEHALKDAR.N	2307.14	-4.13035	2	CID	0.000679781	0.0844486	2.20587	0.16433	48.5486	2	11/60	2	6933373
6356, 102309-EJ-MD1-01	K.NVQDAIADAEQRGEHALKDAR.N	2307.14	-3.21026	3	CID	0.000258765	0.27196	3.25053	0.210896	185.037	1	19/120	2	ND
655, 102309-EJ-MD1-02	R.RSTSSFSCLSR.H	1287.61	-5.14773	2	CID	8.48529e-07	0.333819	2.93518	0.25108	204.987	1	13/30	2	2018702
890, 102309-EJ-MD1-01	R.RSTSSFSCLSR.H	1287.61	-3.25165	2	CID	7.46303e-05	0.663489	3.71974	0.282336	217.081	1	14/30	2	4210338
893, 102309-EJ-MD1-01	R.RSTSSFSCLSR.H	1287.61	-5.24253	2	CID	3.54015e-09	0.81076	3.90475	0.49352	277.632	1	15/30	2	4210338
653, 102309-EJ-MD1-02	R.RSTSSFSCLSR.H	1287.61	-5.52694	2	CID	1.13639e-05	0.636755	3.00096	0.31579	274.795	1	15/30	2	2018702
5876, 102309-EJ-MD1-02	K.SISISVAGGGGGFGAAGGFGGR.G	1838.91	-4.92925	2	CID	3.88578e-15	0.958108	5.89245	0.597644	717.694	1	24/63	2	ND
6246, 102309-EJ-MD1-01	K.SISISVAGGGGGFGAAGGFGGR.G	1838.91	-3.60161	2	CID	1.13314e-07	0.869605	5.1759	0.464508	287.057	1	18/63	2	216352
5880, 102309-EJ-MD1-02	K.SISISVAGGGGGFGAAGGFGGR.G	1838.91	-5.12839	2	CID	3.33067e-15	0.964567	6.29254	0.57018	930.032	1	24/63	2	ND
5808, 102309-EJ-MD1-02	K.SISISVAGGGGGFGAAGGFGGR.G	1838.91	-7.42587	3	CID	0.000126367	0.889837	5.13177	0.612432	426.629	1	25/126	2	2368159
5731, 102309-EJ-MD1-02	K.SISISVAGGGGGFGAAGGFGGR.G	1838.91	-6.38964	2	CID	1e-30	0.978079	6.81988	0.671944	1328.74	1	27/63	2	54089872
5722, 102309-EJ-MD1-02	K.SISISVAGGGGGFGAAGGFGGR.G	1838.91	-5.72583	2	CID	1e-30	0.970019	6.10239	0.634432	1036.98	1	26/63	2	ND
6005, 102309-EJ-MD1-02	K.SISISVAGGGGGFGAAGGFGGR.G	1838.91	-6.98708	2	CID	7.96863e-12	0.921628	5.09176	0.555698	538.282	1	20/63	2	238045
5944, 102309-EJ-MD1-01	K.SISISVAGGGGGFGAAGGFGGR.G	1838.91	-3.66799	2	CID	3.33067e-15	0.967881	6.37018	0.581381	947.835	1	25/63	2	ND
5953, 102309-EJ-MD1-01	K.SISISVAGGGGGFGAAGGFGGR.G	1838.91	-5.06201	2	CID	1e-30	0.948256	5.22019	0.595772	928.863	1	24/63	2	ND
6237, 102309-EJ-MD1-01	K.SISISVAGGGGGFGAAGGFGGR.G	1838.91	-4.66372	2	CID	7.38298e-14	0.921647	5.56229	0.554205	376.769	1	18/63	2	216352
6086, 102309-EJ-MD1-01	K.SISISVAGGGGGFGAAGGFGGR.G	1838.91	-3.2697	2	CID	1.66533e-15	0.963627	5.8763	0.579029	921.355	1	25/63	2	ND
6078, 102309-EJ-MD1-01	K.SISISVAGGGGGFGAAGGFGGR.G	1838.91	-3.46885	2	CID	6.66134e-15	0.963521	5.90177	0.563851	946.961	1	25/63	2	ND
6016, 102309-EJ-MD1-02	K.SISISVAGGGGGFGAAGGFGGR.G	1838.91	-4.39819	2	CID	1.36169e-12	0.937562	5.62256	0.591288	389.627	1	20/63	2	238045
4405, 102309-EJ-MD1-02	R.SKEEAEALYHSKYEELQVTVGR.H	2566.28	-4.72129	4	CID	1.41881e-11	0.891089	4.02822	0.471145	1115.65	1	40/189	2	21722108
4409, 102309-EJ-MD1-02	R.SKEEAEALYHSKYEELQVTVGR.H	2566.28	-3.96021	4	CID	3.71053e-11	0.952607	5.23508	0.578627	1533.06	1	43/189	2	21722108
4600, 102309-EJ-MD1-01	R.SKEEAEALYHSKYEELQVTVGR.H	2566.28	-4.40686	3	CID	1.18794e-13	0.939781	5.08912	0.541921	1142.12	1	32/126	2	25423798
4606, 102309-EJ-MD1-01	R.SKEEAEALYHSKYEELQVTVGR.H	2566.28	-2.97985	3	CID	1.11022e-16	0.944819	5.17697	0.569495	1051.92	1	32/126	2	25423798
4376, 102309-EJ-MD1-02	R.SKEEAEALYHSKYEELQVTVGR.H	2566.28	-5.23405	2	CID	3.73889e-07	0.963263	5.77069	0.658237	885.137	1	21/63	2	ND
4372, 102309-EJ-MD1-02	R.SKEEAEALYHSKYEELQVTVGR.H	2566.28	-5.90522	3	CID	1.28192e-11	0.906013	4.58277	0.518966	831.12	1	32/126	2	ND
4607, 102309-EJ-MD1-01	R.SKEEAEALYHSKYEELQVTVGR.H	2566.28	-4.37784	2	CID	1.26505e-10	0.960578	5.70233	0.598767	812.148	1	21/63	2	16675071
4657, 102309-EJ-MD1-01	R.SKEEAEALYHSKYEELQVTVGR.H	2566.28	-3.86508	4	CID	5.857e-10	0.947931	5.1017	0.554369	1539.08	1	43/189	2	22458876
4654, 102309-EJ-MD1-01	R.SKEEAEALYHSKYEELQVTVGR.H	2566.28	-3.38941	4	CID	1.03806e-13	0.956148	5.82178	0.577589	1252.39	1	40/189	2	22458876
4369, 102309-EJ-MD1-02	R.SKEEAEALYHSKYEELQVTVGR.H	2566.28	-5.83387	3	CID	9.70335e-13	0.958513	5.92564	0.634665	1043.08	1	31/126	2	ND
4609, 102309-EJ-MD1-01	R.SKEEAEALYHSKYEELQVTVGR.H	2566.28	-4.85351	2	CID	2.27596e-14	0.958917	5.67623	0.668724	705.039	1	20/63	2	16675071
4378, 102309-EJ-MD1-02	R.SKEEAEALYHSKYEELQVTVGR.H	2566.28	-4.37784	2	CID	3.91753e-11	0.969279	6.33901	0.627735	823.7	1	22/63	2	ND
7771, 102309-EJ-MD1-01	R.SLVGLGGTKSISISVAGGGGGFGAAGGFGGR.G	2651.39	2.43991	3	CID	5.37146e-06	0.802405	3.52252	0.531632	596.25	1	34/180	2	1054642
3030, 102309-EJ-MD1-01	R.TAAENDFVTLK.K	1208.62	-3.91719	2	CID	1.9458e-05	0.48581	2.72663	0.407551	316.236	1	12/30	2	7262563
2771, 102309-EJ-MD1-02	R.TAAENDFVTLK.K	1208.62	-4.9272	2	CID	0.000610785	0.271229	2.30318	0.287656	270.325	1	11/30	2	ND
3032, 102309-EJ-MD1-01	R.TAAENDFVTLK.K	1208.62	-5.7352	2	CID	3.93952e-05	0.604693	2.76802	0.292523	447.401	1	14/30	2	7262563
1978, 102309-EJ-MD1-01	R.TAAENDFVTLKK.D	1336.71	-5.08852	2	CID	0.000112023	0.805837	3.51091	0.484552	444.008	1	16/33	2	ND
1724, 102309-EJ-MD1-02	R.TAAENDFVTLKK.D	1336.71	-4.26662	2	CID	1.5482e-06	0.86944	3.87908	0.471253	477.75	1	16/33	2	ND
1727, 102309-EJ-MD1-02	R.TAAENDFVTLKK.D	1336.71	-3.99266	2	CID	8.41206e-05	0.796338	3.59248	0.493691	402.313	1	15/33	2	41851252
1983, 102309-EJ-MD1-01	R.TAAENDFVTLKK.D	1336.71	-3.90134	2	CID	2.34465e-05	0.843786	3.65622	0.423882	465.017	1	17/33	2	ND
1798, 102309-EJ-MD1-02	R.TAAENDFVTLKK.D	1336.71	-4.81455	2	CID	1.29616e-05	0.861846	3.73525	0.491956	568.005	1	17/33	2	41821276
1790, 102309-EJ-MD1-02	R.TAAENDFVTLKK.D	1336.71	-5.08852	2	CID	6.2285e-08	0.902182	3.99515	0.496003	531.258	1	18/33	2	41821276
2548, 102309-EJ-MD1-02	R.TSQNSELNNM*QDLVEDYKK.K	2272.04	-6.31311	2	CID	4.92475e-10	0.879819	4.61177	0.639856	182.413	1	16/54	2	2309620
2874, 102309-EJ-MD1-01	R.TSQNSELNNM*QDLVEDYKK.K	2272.04	-4.37893	2	CID	1.87767e-05	0.908748	4.52542	0.683632	206.419	1	18/54	2	2553611
2871, 102309-EJ-MD1-01	R.TSQNSELNNM*QDLVEDYKK.K	2272.04	-5.34602	2	CID	3.67658e-07	0.856912	4.07495	0.656182	178.225	1	15/54	2	2553611
2545, 102309-EJ-MD1-02	R.TSQNSELNNM*QDLVEDYKK.K	2272.04	-6.31311	2	CID	1.20077e-09	0.916688	4.36216	0.620222	412.916	1	20/54	2	2309620
8689, 102309-EJ-MD1-02	K.VDLLNQEIEFLK.V	1460.8	-8.29735	2	CID	2.63267e-07	0.542364	2.86654	0.309884	448.419	1	13/33	2	ND
8692, 102309-EJ-MD1-02	K.VDLLNQEIEFLK.V	1460.8	-4.95479	2	CID	4.31334e-08	0.850048	3.60693	0.287222	764.702	1	17/33	2	ND
8746, 102309-EJ-MD1-01	K.VDLLNQEIEFLK.V	1460.8	-2.86568	2	CID	1.11211e-07	0.748229	3.06215	0.375415	571.614	1	15/33	2	ND
8753, 102309-EJ-MD1-01	K.VDLLNQEIEFLK.V	1460.8	-3.78489	2	CID	1.66061e-07	0.795855	3.22517	0.439003	668.113	1	15/33	2	ND
9022, 102309-EJ-MD1-01	K.VELQSKVDLLNQEIEFLK.V	2145.18	-3.07882	3	CID	8.95999e-05	0.840631	3.44649	0.495705	742.265	1	28/102	2	4931367
9033, 102309-EJ-MD1-01	K.VELQSKVDLLNQEIEFLK.V	2145.18	-5.43408	2	CID	4.44644e-10	0.965323	5.13942	0.57409	1302.87	1	23/51	2	2192318
9051, 102309-EJ-MD1-01	K.VELQSKVDLLNQEIEFLK.V	2145.18	-2.24743	2	CID	1.16599e-10	0.926616	4.53197	0.550555	677.615	1	19/51	2	1716601
9009, 102309-EJ-MD1-02	K.VELQSKVDLLNQEIEFLK.V	2145.18	-4.44452	3	CID	1.93407e-07	0.89932	4.3877	0.54707	671.391	1	27/102	2	4444162
9028, 102309-EJ-MD1-01	K.VELQSKVDLLNQEIEFLK.V	2145.18	-2.99346	3	CID	2.54573e-08	0.829002	3.93876	0.546602	702.396	1	27/102	2	4931367
8858, 102309-EJ-MD1-02	K.VLYDAEISQIHQSVTDTNVILSMDNSR.N	3048.49	-4.8759	4	CID	5.54778e-12	0.681265	3.04002	0.382341	837.53	1	40/234	2	3327629
8830, 102309-EJ-MD1-02	K.VLYDAEISQIHQSVTDTNVILSMDNSR.N	3048.49	-5.49215	3	CID	3.339e-12	0.913883	5.04814	0.507058	657.147	1	33/156	2	8124597
8863, 102309-EJ-MD1-01	K.VLYDAEISQIHQSVTDTNVILSMDNSR.N	3048.49	-2.66913	3	CID	1.8473e-11	0.842894	3.87219	0.472995	624.403	1	31/156	2	8502783
7977, 102309-EJ-MD1-01	K.VLYDAEISQIHQSVTDTNVILSM*DNSR.N	3064.49	-3.22656	3	CID	1.66533e-14	0.967048	6.06454	0.639252	1224.56	1	40/156	2	22437198
8846, 102309-EJ-MD1-02	K.VLYDAEISQIHQSVTDTNVILSMDNSR.N	3048.49	-5.11615	4	CID	1.01112e-06	0.885039	4.28728	0.584356	608.189	1	35/234	2	3327629
8833, 102309-EJ-MD1-02	K.VLYDAEISQIHQSVTDTNVILSMDNSR.N	3048.49	-6.21292	3	CID	4.24262e-09	0.950022	5.36063	0.565738	973.18	1	39/156	2	7814920
7923, 102309-EJ-MD1-02	K.VLYDAEISQIHQSVTDTNVILSM*DNSR.N	3064.49	-6.51285	3	CID	1e-30	0.95949	6.26487	0.595838	839.59	1	35/156	2	20682524
8887, 102309-EJ-MD1-01	K.VLYDAEISQIHQSVTDTNVILSMDNSR.N	3048.49	-2.31316	4	CID	2.90012e-08	0.900648	4.39098	0.569739	771.209	1	36/234	2	3999765
8883, 102309-EJ-MD1-01	K.VLYDAEISQIHQSVTDTNVILSMDNSR.N	3048.49	-4.39538	4	CID	3.84823e-07	0.747552	3.36969	0.511916	528.13	1	33/234	2	3999765
8875, 102309-EJ-MD1-01	K.VLYDAEISQIHQSVTDTNVILSMDNSR.N	3048.49	-3.63016	3	CID	3.31624e-12	0.951391	5.10197	0.625674	992.11	1	41/156	2	8502783
2867, 102309-EJ-MD1-01	K.YEELQVTVGR.H	1193.62	-3.93974	2	CID	4.42201e-07	0.964464	3.89287	0.566523	1619.24	1	20/27	2	ND
2864, 102309-EJ-MD1-01	K.YEELQVTVGR.H	1193.62	-5.67831	2	CID	1.60843e-07	0.937865	3.57747	0.51752	1050.67	1	18/27	2	ND
2623, 102309-EJ-MD1-02	K.YEELQVTVGR.H	1193.62	-4.86016	2	CID	3.91662e-08	0.971401	4.04591	0.569212	1769.71	1	21/27	2	ND
2619, 102309-EJ-MD1-02	K.YEELQVTVGR.H	1193.62	-4.14427	2	CID	1.54077e-07	0.950048	3.72599	0.566741	1205.03	1	18/27	2	ND
2378, 102309-EJ-MD1-01	R.YLDGLTAER.T	1037.53	-4.73511	2	CID	0.000123546	0.936978	4.02635	0.430785	782.897	1	18/24	2	15339253
2375, 102309-EJ-MD1-01	R.YLDGLTAER.T	1037.53	-5.08808	2	CID	5.73538e-05	0.873346	3.47179	0.37312	524.732	1	16/24	2	15339253
2122, 102309-EJ-MD1-02	R.YLDGLTAER.T	1037.53	-5.5587	2	CID	0.000126818	0.855647	3.20616	0.368863	590.768	1	16/24	2	ND
2120, 102309-EJ-MD1-02	R.YLDGLTAER.T	1037.53	-6.61759	2	CID	0.00022892	0.883671	3.25834	0.353412	652.636	1	17/24	2	ND
gi|52632383|ref|NP_001524.2| heterogeneous nuclear ribonucleoprotein L isoform a [Homo sapiens] [MASS=64132]						1e-30	14.7269	180.398	48.4	64092.4	52632383	72 (72 0 0 0 0)		0.99
3611, 102309-EJ-MD1-01	R.AITHLNNNFM*FGQK.L	1650.81	-3.38664	2	CID	1.99898e-08	0.951597	4.7034	0.576364	734.818	1	22/39	1	11686251
4484, 102309-EJ-MD1-01	R.AITHLNNNFMFGQK.L	1634.81	-4.81283	2	CID	2.40967e-06	0.922465	4.95448	0.574238	433.657	1	16/39	1	936078
4488, 102309-EJ-MD1-01	R.AITHLNNNFMFGQK.L	1634.81	-3.39411	2	CID	4.753e-08	0.784299	3.37614	0.510833	331.206	1	16/39	1	936078
3603, 102309-EJ-MD1-01	R.AITHLNNNFM*FGQK.L	1650.81	-4.64372	2	CID	4.95841e-08	0.943943	4.49519	0.629928	631.459	1	21/39	1	11686251
3354, 102309-EJ-MD1-02	R.AITHLNNNFM*FGQK.L	1650.81	-5.01345	2	CID	3.45274e-10	0.934754	4.54465	0.637371	591.38	1	20/39	1	11163049
3357, 102309-EJ-MD1-02	R.AITHLNNNFM*FGQK.L	1650.81	-4.05215	2	CID	2.03986e-07	0.906191	4.28605	0.601434	445.159	1	18/39	1	11163049
13194, 102309-EJ-MD1-02	R.GLIDGVVEADLVEALQEFGPISYVVVM*PK.K	3103.63	-5.58397	3	CID	7.21645e-15	0.977036	7.22452	0.69143	1183.47	1	48/168		11410907
13196, 102309-EJ-MD1-02	R.GLIDGVVEADLVEALQEFGPISYVVVM*PK.K	3103.63	-3.81405	3	CID	2.22045e-15	0.980353	7.31871	0.729545	1614.41	1	50/168		11410907
13197, 102309-EJ-MD1-02	R.GLIDGVVEADLVEALQEFGPISYVVVM*PK.K	3103.63	-4.66401	4	CID	1.40721e-12	0.985263	7.70994	0.71342	2863.07	1	59/252		5007799
13338, 102309-EJ-MD1-01	R.GLIDGVVEADLVEALQEFGPISYVVVM*PK.K	3103.63	-4.42802	4	CID	2.36594e-11	0.983765	6.94125	0.713888	2910.98	1	57/252		4878820
13336, 102309-EJ-MD1-01	R.GLIDGVVEADLVEALQEFGPISYVVVM*PK.K	3103.63	-3.87738	4	CID	1.2924e-06	0.965539	6.08122	0.740033	1217.22	1	52/252		4878820
13304, 102309-EJ-MD1-01	R.GLIDGVVEADLVEALQEFGPISYVVVM*PK.K	3103.63	-4.40402	3	CID	4.84612e-13	0.960446	6.77101	0.627918	617.124	1	37/168		907436
13300, 102309-EJ-MD1-01	R.GLIDGVVEADLVEALQEFGPISYVVVM*PK.K	3103.63	-4.28603	3	CID	6.10623e-15	0.971152	6.68907	0.719438	1056.01	1	43/168		907436
13199, 102309-EJ-MD1-02	R.GLIDGVVEADLVEALQEFGPISYVVVM*PK.K	3103.63	-5.68663	4	CID	5.99742e-12	0.985071	7.70866	0.789018	2615.44	1	59/252		5007799
13235, 102309-EJ-MD1-02	R.GLIDGVVEADLVEALQEFGPISYVVVMPK.K	3087.63	-6.58769	3	CID	1e-30	0.96139	6.24707	0.664145	832.12	1	40/168		710277
13237, 102309-EJ-MD1-02	R.GLIDGVVEADLVEALQEFGPISYVVVMPK.K	3087.63	-6.23187	3	CID	1e-30	0.974846	6.74092	0.674345	1327.55	1	45/168		710277
13372, 102309-EJ-MD1-01	R.GLIDGVVEADLVEALQEFGPISYVVVMPK.K	3087.63	-4.68999	3	CID	1e-30	0.978024	7.96131	0.692037	1165.68	1	45/168		673450
12959, 102309-EJ-MD1-02	R.IQHPSNVLHFFNAPLEVTEENFFEICDELGVK.R	3772.83	-3.79775	4	CID	0.000391648	0.697103	3.22532	0.484953	313.818	1	36/279	1	2009256
1364, 102309-EJ-MD1-01	K.LCFSTAQHAS.-	1121.5	-4.58357	2	CID	7.44051e-09	0.601895	2.36999	0.569344	417.444	1	14/27	1	3258366
1360, 102309-EJ-MD1-01	K.LCFSTAQHAS.-	1121.5	-5.12779	2	CID	1.48004e-07	0.650862	2.26001	0.368608	476.568	1	15/27	1	3258366
1098, 102309-EJ-MD1-02	K.LCFSTAQHAS.-	1121.5	-4.36588	2	CID	1.5726e-07	0.667937	2.74064	0.405721	435.86	1	13/27	1	2562638
1100, 102309-EJ-MD1-02	K.LCFSTAQHAS.-	1121.5	-5.12779	2	CID	1.31257e-08	0.659553	2.37887	0.451296	481.779	1	15/27	1	2562638
5266, 102309-EJ-MD1-01	R.LNVFKNDQDTWDYTNPNLSGQGDPGSNPNKR.Q	3491.62	-4.54394	3	CID	4.99933e-06	0.809492	4.03319	0.482535	389.089	1	31/180	1	538230
3146, 102309-EJ-MD1-02	K.NDQDTWDYTNPNLSGQGDPGSNPNKR.Q	2890.26	-4.74418	3	CID	1.33206e-08	0.877659	4.38058	0.712384	409.783	1	27/150	1	1787398
3147, 102309-EJ-MD1-02	K.NDQDTWDYTNPNLSGQGDPGSNPNKR.Q	2890.26	-3.64142	2	CID	0.000993054	0.813066	3.4658	0.732056	117.416	1	15/75	1	1115036
3140, 102309-EJ-MD1-02	K.NDQDTWDYTNPNLSGQGDPGSNPNKR.Q	2890.26	-5.37771	3	CID	6.16177e-10	0.807743	3.83841	0.651055	637.361	1	31/150	1	1787398
3374, 102309-EJ-MD1-01	K.NDQDTWDYTNPNLSGQGDPGSNPNKR.Q	2890.26	-3.28707	3	CID	8.23971e-08	0.827438	3.28003	0.605335	700.765	1	33/150	1	2342917
3384, 102309-EJ-MD1-01	K.NDQDTWDYTNPNLSGQGDPGSNPNKR.Q	2890.26	-3.89483	2	CID	1.01676e-08	0.869925	3.52312	0.722197	247.559	1	21/75	1	1186363
3369, 102309-EJ-MD1-01	K.NDQDTWDYTNPNLSGQGDPGSNPNKR.Q	2890.26	-4.61748	3	CID	6.9264e-07	0.807782	3.73447	0.627527	327.361	1	21/150	1	2342917
3387, 102309-EJ-MD1-01	K.NDQDTWDYTNPNLSGQGDPGSNPNKR.Q	2890.26	-5.49976	2	CID	9.48142e-06	0.666411	2.9211	0.611172	115.274	1	15/75	1	1179990
10791, 102309-EJ-MD1-01	R.QALVEFEDVLGACNAVNYAADNQIYIAGHPAFVNYSTSQK.I	4388.09	-3.88241	4	CID	5.85532e-12	0.933805	5.33572	0.726339	532.841	1	42/351	1	1144259
3251, 102309-EJ-MD1-02	K.QPAIM*PGQSYGLEDGSCSYK.D	2203.96	-5.78546	2	CID	3.03983e-09	0.677397	2.48935	0.650237	321.105	1	17/57	1	929323
3485, 102309-EJ-MD1-01	K.QPAIM*PGQSYGLEDGSCSYK.D	2203.96	-6.89319	2	CID	3.32718e-07	0.794741	3.67354	0.73928	196.122	1	13/57	1	941476
4610, 102309-EJ-MD1-01	K.QPAIM*PGQSYGLEDGSCSYKDFSESR.N	2925.27	-5.14139	3	CID	3.3476e-07	0.752174	2.93835	0.760059	206.262	1	25/150	1	2407554
6867, 102309-EJ-MD1-01	K.SDALETLGFLNHYQM*K.N	1882.9	-4.82891	2	CID	9.71478e-07	0.868843	4.57056	0.552713	273.739	1	16/45	1	ND
6871, 102309-EJ-MD1-01	K.SDALETLGFLNHYQM*K.N	1882.9	-3.07847	2	CID	9.62426e-09	0.899178	5.00372	0.521837	306.572	1	16/45	1	ND
6643, 102309-EJ-MD1-02	K.SDALETLGFLNHYQM*K.N	1882.9	-4.1806	2	CID	3.63533e-06	0.849484	4.42908	0.466425	375.621	1	17/45	1	ND
6650, 102309-EJ-MD1-02	K.SDALETLGFLNHYQM*K.N	1882.9	-4.69925	2	CID	4.24694e-05	0.794686	4.40249	0.437433	227.174	1	14/45	1	ND
1029, 102309-EJ-MD1-02	K.SKPGAAM*VEM*ADGYAVDR.A	1899.86	-5.74749	2	CID	1.35003e-05	0.5747	3.25732	0.581776	108.198	1	13/51	1	1829805
1031, 102309-EJ-MD1-02	K.SKPGAAM*VEM*ADGYAVDR.A	1899.86	-4.59095	2	CID	0.000476932	0.542152	2.85147	0.479035	167.288	1	15/51	1	1829805
1294, 102309-EJ-MD1-01	K.SKPGAAM*VEM*ADGYAVDR.A	1899.86	-3.88418	2	CID	2.36896e-08	0.839053	3.76555	0.60149	198.735	1	18/51	1	1637473
1298, 102309-EJ-MD1-01	K.SKPGAAM*VEM*ADGYAVDR.A	1899.86	-4.71946	2	CID	8.7624e-07	0.83091	3.13239	0.668368	313.95	1	19/51	1	1637473
1469, 102309-EJ-MD1-02	K.SKPGAAM*VEM*ADGYAVDR.A	1899.86	-4.5267	2	CID	2.08432e-07	0.74606	3.43255	0.472347	203.704	1	19/51	1	ND
1808, 102309-EJ-MD1-01	K.SKPGAAM*VEM*ADGYAVDR.A	1899.86	-4.27677	3	CID	2.25435e-08	0.943873	4.96273	0.689006	693	1	32/102	1	3812214
1806, 102309-EJ-MD1-01	K.SKPGAAM*VEM*ADGYAVDR.A	1899.86	-4.46952	3	CID	1.39352e-06	0.933051	5.03838	0.658946	523.135	1	28/102	1	5040531
1535, 102309-EJ-MD1-02	K.SKPGAAM*VEM*ADGYAVDR.A	1899.86	-5.43331	3	CID	3.2643e-05	0.912342	4.78094	0.649658	406.689	1	26/102	1	4189496
1538, 102309-EJ-MD1-02	K.SKPGAAM*VEM*ADGYAVDR.A	1899.86	-5.62607	3	CID	2.36554e-06	0.906241	4.65062	0.616812	478.771	1	29/102	1	4189496
1592, 102309-EJ-MD1-02	K.SKPGAAM*VEM*ADGYAVDR.A	1899.86	-3.43441	2	CID	2.42882e-05	0.766725	3.68714	0.509605	157.972	1	17/51	1	9383976
2402, 102309-EJ-MD1-02	K.SKPGAAM*VEMADGYAVDR.A	1883.86	-3.83009	2	CID	3.96405e-05	0.313252	3.18051	0.420804	160.914	1	14/51	1	1216011
1755, 102309-EJ-MD1-01	K.SKPGAAM*VEM*ADGYAVDR.A	1899.86	-3.24165	2	CID	4.6393e-07	0.794803	3.33828	0.600954	211.494	1	18/51	1	9329702
1473, 102309-EJ-MD1-02	K.SKPGAAM*VEM*ADGYAVDR.A	1899.86	-4.6552	2	CID	1.00011e-05	0.852471	4.32101	0.484515	166.894	1	19/51	1	11501229
1750, 102309-EJ-MD1-01	K.SKPGAAM*VEM*ADGYAVDR.A	1899.86	-4.6552	2	CID	3.34912e-07	0.888149	3.81536	0.613005	350.213	1	21/51	1	9329702
3979, 102309-EJ-MD1-01	R.SSSGLLEWESK.S	1222.6	-3.98576	2	CID	2.18054e-06	0.836812	3.54836	0.303012	733.751	1	18/30	1	8602703
3702, 102309-EJ-MD1-02	R.SSSGLLEWESK.S	1222.6	-5.08405	2	CID	5.57543e-06	0.912214	3.67909	0.342458	934.056	1	20/30	1	9737786
3976, 102309-EJ-MD1-01	R.SSSGLLEWESK.S	1222.6	-3.68622	2	CID	7.25293e-08	0.876787	3.93163	0.274104	649.944	1	18/30	1	8602703
3698, 102309-EJ-MD1-02	R.SSSGLLEWESK.S	1222.6	-5.58328	2	CID	7.59238e-07	0.894192	3.50541	0.308418	812.376	1	20/30	1	9737786
1024, 102309-EJ-MD1-02	K.TPASPVVHIR.G	1076.62	-5.06761	2	CID	5.81781e-07	0.92343	3.18409	0.618851	812.987	1	19/27		11832666
1279, 102309-EJ-MD1-01	K.TPASPVVHIR.G	1076.62	-3.82039	2	CID	2.89502e-06	0.933938	3.48939	0.586558	715.826	1	20/27		13083471
1277, 102309-EJ-MD1-01	K.TPASPVVHIR.G	1076.62	-4.95422	2	CID	2.4255e-08	0.892291	3.31526	0.524921	587.586	1	18/27		13083471
1022, 102309-EJ-MD1-02	K.TPASPVVHIR.G	1076.62	-5.18099	2	CID	5.18613e-06	0.909038	2.98045	0.47738	782.36	1	20/27		11832666
8657, 102309-EJ-MD1-01	R.VFNVFCLYGNVEK.V	1588.78	-2.21416	2	CID	5.44752e-08	0.95107	5.00432	0.571394	916.415	1	19/36	1	ND
8661, 102309-EJ-MD1-01	R.VFNVFCLYGNVEK.V	1588.78	-3.90447	2	CID	1.16541e-09	0.922137	3.95505	0.431905	1081.65	1	19/36	1	ND
8585, 102309-EJ-MD1-02	R.VFNVFCLYGNVEK.V	1588.78	-4.9033	2	CID	1.45126e-08	0.911006	3.53154	0.470875	931.122	1	21/36	1	154456
8587, 102309-EJ-MD1-02	R.VFNVFCLYGNVEK.V	1588.78	-5.59479	2	CID	1.52041e-08	0.957478	4.6184	0.581208	1063.95	1	21/36	1	ND
6041, 102309-EJ-MD1-02	R.YGPQYGHPPPPPPPPEYGPHADSPVLM*VYGLDQSK.M	3800.81	-6.12541	3	CID	7.60447e-11	0.952211	5.87643	0.65162	671.601	1	39/204	1	4253149
6051, 102309-EJ-MD1-02	R.YGPQYGHPPPPPPPPEYGPHADSPVLM*VYGLDQSK.M	3800.81	-4.29474	3	CID	1.08819e-08	0.940548	5.49667	0.68223	420.861	1	39/204	1	4394499
6283, 102309-EJ-MD1-01	R.YGPQYGHPPPPPPPPEYGPHADSPVLM*VYGLDQSK.M	3800.81	-4.39109	3	CID	1.39884e-09	0.913717	5.03208	0.653926	287.575	1	33/204	1	4962060
6279, 102309-EJ-MD1-01	R.YGPQYGHPPPPPPPPEYGPHADSPVLM*VYGLDQSK.M	3800.81	-3.71663	3	CID	3.35217e-08	0.964635	6.85043	0.76812	471.078	1	35/204	1	4962060
6261, 102309-EJ-MD1-01	R.YGPQYGHPPPPPPPPEYGPHADSPVLM*VYGLDQSK.M	3800.81	-2.70849	4	CID	8.75966e-13	0.892628	4.33317	0.586602	706.937	1	44/306	1	8596463
6251, 102309-EJ-MD1-01	R.YGPQYGHPPPPPPPPEYGPHADSPVLM*VYGLDQSK.M	3800.81	-3.15813	4	CID	1.86784e-05	0.771117	3.50467	0.559614	482.284	1	43/306	1	54797
6040, 102309-EJ-MD1-02	R.YGPQYGHPPPPPPPPEYGPHADSPVLM*VYGLDQSK.M	3800.81	-3.35083	4	CID	3.0591e-10	0.906909	4.85798	0.574137	645.403	1	46/306	1	8284701
6055, 102309-EJ-MD1-02	R.YGPQYGHPPPPPPPPEYGPHADSPVLM*VYGLDQSK.M	3800.81	-5.08514	4	CID	5.55112e-16	0.9223	4.62417	0.607814	829.779	1	47/306	1	8284701
gi|136429|sp|P00761|TRYP_PIG TRYPSIN PRECURSOR. [MASS=24409] [MASS=24409]						1e-30	4.72852	50.3615	23.4	24393.8	136429	73 (73 0 0 0 0)		41.66
7284, 102309-EJ-MD1-01	K.IITHPNFNGNTLDNDIM*LIK.L	2299.18	-3.60908	2	CID	7.68674e-05	0.940558	5.78654	0.550502	256.823	1	19/57		3941239
7166, 102309-EJ-MD1-02	K.IITHPNFNGNTLDNDIM*LIK.L	2299.18	-4.03382	2	CID	1.575e-09	0.916163	4.99643	0.530051	311.66	1	20/57		3890525
7169, 102309-EJ-MD1-02	K.IITHPNFNGNTLDNDIM*LIK.L	2299.18	-4.14001	2	CID	6.14081e-06	0.924143	5.40714	0.551675	234.287	1	18/57		3890525
7870, 102309-EJ-MD1-02	K.IITHPNFNGNTLDNDIM*LIK.L	2299.18	-9.87406	2	CID	0.000264219	0.684502	3.95416	0.333948	254.569	1	14/57		3461713
7972, 102309-EJ-MD1-02	K.IITHPNFNGNTLDNDIM*LIK.L	2299.18	-0.211119	2	CID	1.66692e-06	0.627394	3.31952	0.420496	260.275	1	14/57		8890597
7275, 102309-EJ-MD1-01	K.IITHPNFNGNTLDNDIM*LIK.L	2299.18	-2.52652	3	CID	0.000813229	0.817784	4.25503	0.382131	378.883	1	27/114		8299379
9387, 102309-EJ-MD1-02	K.IITHPNFNGNTLDNDIMLIKLSSPATLNSR.V	3309.73	-7.80058	3	CID	1.11022e-15	0.941342	5.91689	0.68332	452.242	1	30/174		5491526
9385, 102309-EJ-MD1-02	K.IITHPNFNGNTLDNDIMLIKLSSPATLNSR.V	3309.73	-4.92376	3	CID	1e-30	0.952291	5.58981	0.639672	800.5	1	37/174		5491526
9374, 102309-EJ-MD1-02	K.IITHPNFNGNTLDNDIMLIKLSSPATLNSR.V	3309.73	-3.69226	4	CID	1.71642e-07	0.655206	3.00586	0.25665	658.728	1	39/261		6970918
9821, 102309-EJ-MD1-02	K.IITHPNFNGNTLDNDIM*LIKLSSPATLNSR.V	3325.72	-7.73897	3	CID	1.42564e-06	0.748683	3.81206	0.50512	124.449	1	21/174		347557
8928, 102309-EJ-MD1-02	K.IITHPNFNGNTLDNDIM*LIKLSSPATLNSR.V	3325.72	-7.1884	3	CID	2.9454e-06	0.74717	3.96599	0.481996	198.671	1	20/174		34339008
8922, 102309-EJ-MD1-02	K.IITHPNFNGNTLDNDIM*LIKLSSPATLNSR.V	3325.72	-6.74794	3	CID	4.6905e-07	0.740096	3.71652	0.510653	250.696	1	22/174		34339008
9828, 102309-EJ-MD1-02	K.IITHPNFNGNTLDNDIM*LIKLSSPATLNSR.V	3325.72	-6.74794	3	CID	1.12712e-05	0.61599	3.59309	0.338917	169.04	1	23/174		347557
9900, 102309-EJ-MD1-02	K.IITHPNFNGNTLDNDIM*LIKLSSPATLNSR.V	3325.72	-6.62351	4	CID	0.000114127	0.711222	3.68206	0.464148	202.515	1	25/261		227426
9945, 102309-EJ-MD1-02	K.IITHPNFNGNTLDNDIM*LIKLSSPATLNSR.V	3325.72	-7.62886	3	CID	2.39066e-07	0.710446	3.85917	0.399332	228.265	1	23/174		24632242
9952, 102309-EJ-MD1-02	K.IITHPNFNGNTLDNDIM*LIKLSSPATLNSR.V	3325.72	-7.29851	3	CID	2.30486e-07	0.642904	3.24743	0.424054	258.947	1	24/174		24632242
10017, 102309-EJ-MD1-01	K.IITHPNFNGNTLDNDIM*LIKLSSPATLNSR.V	3325.72	-7.29851	3	CID	1.24092e-05	0.525331	2.92615	0.35765	227.071	1	23/174		28374788
9371, 102309-EJ-MD1-02	K.IITHPNFNGNTLDNDIMLIKLSSPATLNSR.V	3309.73	-1.40556	4	CID	8.41585e-05	0.508341	3.29529	0.415745	216.696	2	26/261		6970918
10012, 102309-EJ-MD1-01	K.IITHPNFNGNTLDNDIM*LIKLSSPATLNSR.V	3325.72	-6.63782	3	CID	3.15888e-07	0.678914	3.36635	0.430945	211.87	1	23/174		28374788
10082, 102309-EJ-MD1-02	K.IITHPNFNGNTLDNDIM*LIKLSSPATLNSR.V	3325.72	-9.50081	3	CID	9.97118e-05	0.495951	3.07803	0.315395	150.214	1	18/174		110591
9885, 102309-EJ-MD1-01	K.IITHPNFNGNTLDNDIM*LIKLSSPATLNSR.V	3325.72	-5.09622	3	CID	4.26125e-07	0.700067	3.77802	0.529735	151.157	1	21/174		650018
9881, 102309-EJ-MD1-01	K.IITHPNFNGNTLDNDIM*LIKLSSPATLNSR.V	3325.72	-6.08725	3	CID	1.84005e-06	0.807692	4.10281	0.554454	193.949	1	22/174		650018
9587, 102309-EJ-MD1-01	K.IITHPNFNGNTLDNDIM*LIKLSSPATLNSR.V	3325.72	-0.911857	3	CID	3.23355e-08	0.91178	5.82636	0.591011	247.053	1	25/174		154003
9437, 102309-EJ-MD1-01	K.IITHPNFNGNTLDNDIMLIKLSSPATLNSR.V	3309.73	-3.39721	4	CID	3.03356e-10	0.665593	3.06556	0.415361	500.383	1	35/261		6501725
9425, 102309-EJ-MD1-01	K.IITHPNFNGNTLDNDIMLIKLSSPATLNSR.V	3309.73	-6.03023	3	CID	3.46945e-12	0.917581	4.82386	0.57204	571.305	1	35/174		6546694
8763, 102309-EJ-MD1-01	K.IITHPNFNGNTLDNDIM*LIKLSSPATLNSR.V	3325.72	-2.78381	3	CID	8.66464e-06	0.728446	3.93342	0.492504	179.9	1	21/174		2898902
8915, 102309-EJ-MD1-01	K.IITHPNFNGNTLDNDIM*LIKLSSPATLNSR.V	3325.72	-6.99056	4	CID	0.00031349	0.385088	2.38815	0.469872	107.754	5	26/261		73608256
8932, 102309-EJ-MD1-01	K.IITHPNFNGNTLDNDIM*LIKLSSPATLNSR.V	3325.72	-7.73897	3	CID	3.51865e-05	0.652956	3.74248	0.338788	234.672	1	21/174		38175028
8937, 102309-EJ-MD1-01	K.IITHPNFNGNTLDNDIM*LIKLSSPATLNSR.V	3325.72	-5.86702	3	CID	1.18311e-06	0.800941	4.49674	0.438522	168.048	1	18/174		38175028
9418, 102309-EJ-MD1-01	K.IITHPNFNGNTLDNDIMLIKLSSPATLNSR.V	3309.73	-4.79873	4	CID	4.28188e-07	0.520015	2.9139	0.209679	389.075	1	32/261		6501725
9419, 102309-EJ-MD1-01	K.IITHPNFNGNTLDNDIMLIKLSSPATLNSR.V	3309.73	-9.57093	3	CID	1.43993e-09	0.933913	5.44554	0.608796	551.463	1	30/174		6546694
7320, 102309-EJ-MD1-01	R.IQVRLGEHNIDVLEGNEQFINAAK.I	2707.42	-5.10144	2	CID	6.89337e-12	0.875509	4.05634	0.60505	521.712	1	18/69		907926
7298, 102309-EJ-MD1-01	R.IQVRLGEHNIDVLEGNEQFINAAK.I	2707.42	-3.348	3	CID	1.68632e-11	0.966145	5.80583	0.559402	1457.04	1	39/138		7912067
7295, 102309-EJ-MD1-01	R.IQVRLGEHNIDVLEGNEQFINAAK.I	2707.42	-4.16454	4	CID	1.27863e-10	0.850036	3.94126	0.488929	876.916	1	35/207		2367305
7293, 102309-EJ-MD1-01	R.IQVRLGEHNIDVLEGNEQFINAAK.I	2707.42	-2.72174	4	CID	4.64079e-09	0.777781	2.89436	0.384217	1004.92	1	38/207		2367305
7291, 102309-EJ-MD1-01	R.IQVRLGEHNIDVLEGNEQFINAAK.I	2707.42	-5.73267	2	CID	3.87362e-10	0.938209	4.91263	0.639697	544.593	1	21/69		907926
7290, 102309-EJ-MD1-01	R.IQVRLGEHNIDVLEGNEQFINAAK.I	2707.42	-5.17404	3	CID	1.44329e-14	0.971335	6.50858	0.581936	1484.6	1	36/138		7947280
7184, 102309-EJ-MD1-02	R.IQVRLGEHNIDVLEGNEQFINAAK.I	2707.42	-5.78769	4	CID	2.72192e-08	0.606509	2.95731	0.333961	757.479	1	34/207		1978068
7182, 102309-EJ-MD1-02	R.IQVRLGEHNIDVLEGNEQFINAAK.I	2707.42	-5.73267	2	CID	1.60982e-14	0.913404	4.11292	0.663069	601.543	1	20/69		914489
7178, 102309-EJ-MD1-02	R.IQVRLGEHNIDVLEGNEQFINAAK.I	2707.42	-5.42699	4	CID	2.18592e-09	0.76141	3.48077	0.422129	768.493	1	34/207		1978068
7174, 102309-EJ-MD1-02	R.IQVRLGEHNIDVLEGNEQFINAAK.I	2707.42	-5.64746	3	CID	3.33067e-15	0.961361	5.90529	0.544843	1299.23	1	36/138		7278968
7146, 102309-EJ-MD1-02	R.IQVRLGEHNIDVLEGNEQFINAAK.I	2707.42	5.64693	3	CID	2.63904e-07	0.886097	4.19448	0.54322	709.994	1	28/138		ND
5220, 102309-EJ-MD1-02	R.LGEHNIDVLEGNEQFINAAK.I	2211.1	-5.741	3	CID	2.37401e-06	0.872541	4.04449	0.553413	724.142	1	33/114		1124328
5559, 102309-EJ-MD1-02	R.LGEHNIDVLEGNEQFINAAK.I	2211.1	-5.40367	2	CID	3.33067e-15	0.981153	6.06704	0.61526	2083.75	1	29/57		ND
5563, 102309-EJ-MD1-02	R.LGEHNIDVLEGNEQFINAAK.I	2211.1	-4.96201	2	CID	3.88578e-15	0.985147	7.22259	0.594332	2256.79	1	28/57		ND
5566, 102309-EJ-MD1-02	R.LGEHNIDVLEGNEQFINAAK.I	2211.1	-4.49882	3	CID	8.28331e-10	0.979122	6.73866	0.597673	1867.02	1	40/114		1361490944
5569, 102309-EJ-MD1-02	R.LGEHNIDVLEGNEQFINAAK.I	2211.1	-4.58164	3	CID	6.30242e-09	0.978226	6.48754	0.65493	1845.71	1	37/114		1361586048
5654, 102309-EJ-MD1-02	R.LGEHNIDVLEGNEQFINAAK.I	2211.1	-3.75352	3	CID	4.28874e-10	0.9792	6.98401	0.664315	1657.62	1	37/114		1361586048
5659, 102309-EJ-MD1-02	R.LGEHNIDVLEGNEQFINAAK.I	2211.1	-4.49882	3	CID	2.15483e-08	0.981869	6.33973	0.673046	2370.89	1	40/114		1361586048
6015, 102309-EJ-MD1-02	R.LGEHNIDVLEGNEQFINAAK.I	2211.1	-2.42245	2	CID	1.22125e-14	0.981744	6.66002	0.653715	1665.41	1	27/57		3264999
6033, 102309-EJ-MD1-02	R.LGEHNIDVLEGNEQFINAAK.I	2211.1	-4.91288	3	CID	3.49805e-10	0.928711	4.96443	0.476798	1249	1	35/114		3323039
6036, 102309-EJ-MD1-02	R.LGEHNIDVLEGNEQFINAAK.I	2211.1	-2.01447	3	CID	3.96405e-12	0.973326	6.36495	0.565531	1801.32	1	36/114		3323039
5215, 102309-EJ-MD1-02	R.LGEHNIDVLEGNEQFINAAK.I	2211.1	-4.29952	2	CID	1.83409e-12	0.971391	5.5422	0.622265	1343.68	1	24/57		2261814
6291, 102309-EJ-MD1-01	R.LGEHNIDVLEGNEQFINAAK.I	2211.1	-4.40993	2	CID	5.08307e-10	0.973062	6.2652	0.634827	1139.05	1	23/57		3321949
5957, 102309-EJ-MD1-01	R.LGEHNIDVLEGNEQFINAAK.I	2211.1	-3.85785	2	CID	4.44089e-15	0.985147	7.12639	0.658447	2197.01	1	28/57		ND
5214, 102309-EJ-MD1-02	R.LGEHNIDVLEGNEQFINAAK.I	2211.1	-4.58164	3	CID	2.38439e-06	0.83985	3.70473	0.507833	592.287	1	29/114		1124328
5212, 102309-EJ-MD1-02	R.LGEHNIDVLEGNEQFINAAK.I	2211.1	-5.18284	2	CID	2.55351e-14	0.976334	5.9488	0.610332	1536.84	1	26/57		1977846
4962, 102309-EJ-MD1-02	R.LGEHNIDVLEGNEQFINAAK.I	2211.1	-3.67071	3	CID	0.000130213	0.926627	4.92138	0.569288	914.956	1	29/114		337039
6296, 102309-EJ-MD1-01	R.LGEHNIDVLEGNEQFINAAK.I	2211.1	-3.41619	2	CID	7.21645e-15	0.976967	6.37325	0.600237	1409.78	1	25/57		3321949
5956, 102309-EJ-MD1-01	R.LGEHNIDVLEGNEQFINAAK.I	2211.1	-3.17384	3	CID	2.95595e-10	0.977322	7.17829	0.588475	1448.67	1	36/114		ND
5947, 102309-EJ-MD1-01	R.LGEHNIDVLEGNEQFINAAK.I	2211.1	-3.74744	2	CID	1e-30	0.986172	7.0213	0.651626	2541.32	1	30/57		ND
5888, 102309-EJ-MD1-01	R.LGEHNIDVLEGNEQFINAAK.I	2211.1	-2.84259	3	CID	2.66463e-08	0.98125	6.36407	0.65547	2372.67	1	37/114		1317282432
5880, 102309-EJ-MD1-01	R.LGEHNIDVLEGNEQFINAAK.I	2211.1	-2.75978	3	CID	1.31063e-08	0.980001	6.50206	0.649938	2083.8	1	38/114		1317282432
5879, 102309-EJ-MD1-01	R.LGEHNIDVLEGNEQFINAAK.I	2211.1	-2.7537	2	CID	1e-30	0.986927	7.23014	0.661654	2549.79	1	31/57		1781358464
5870, 102309-EJ-MD1-01	R.LGEHNIDVLEGNEQFINAAK.I	2211.1	-3.30577	2	CID	4.996e-15	0.987156	7.15289	0.667392	2678.36	1	31/57		1781358464
5798, 102309-EJ-MD1-01	R.LGEHNIDVLEGNEQFINAAK.I	2211.1	-3.17384	3	CID	4.23472e-07	0.978624	5.95189	0.608319	2250.09	1	40/114		1317282432
5796, 102309-EJ-MD1-01	R.LGEHNIDVLEGNEQFINAAK.I	2211.1	-2.34572	3	CID	7.13549e-09	0.978654	5.9905	0.625731	2237.69	1	39/114		ND
5795, 102309-EJ-MD1-01	R.LGEHNIDVLEGNEQFINAAK.I	2211.1	-2.7537	2	CID	1.11022e-16	0.982921	6.16845	0.628071	2304.23	1	30/57		ND
5790, 102309-EJ-MD1-01	R.LGEHNIDVLEGNEQFINAAK.I	2211.1	-3.30577	2	CID	1.11022e-14	0.984167	6.96111	0.660255	2048.61	1	28/57		ND
5440, 102309-EJ-MD1-01	R.LGEHNIDVLEGNEQFINAAK.I	2211.1	-2.67696	3	CID	1.01199e-07	0.904961	4.6562	0.521604	749.42	1	28/114		1840855
5437, 102309-EJ-MD1-01	R.LGEHNIDVLEGNEQFINAAK.I	2211.1	-4.16758	3	CID	1.4387e-05	0.921613	4.53115	0.5779	844.763	1	32/114		1840855
5430, 102309-EJ-MD1-01	R.LGEHNIDVLEGNEQFINAAK.I	2211.1	-4.07868	2	CID	1.33782e-13	0.969778	5.51489	0.644644	1291.5	1	25/57		2424752
5426, 102309-EJ-MD1-01	R.LGEHNIDVLEGNEQFINAAK.I	2211.1	-4.29952	2	CID	1.39192e-09	0.981537	6.56102	0.630359	1915.03	1	28/57		2424752
gi|88041|pir||A31994 keratin 10, type I, epidermal - human gi|623409 (J04029) keratin 10 [Homo sapiens] [MASS=57247] [MASS=57247]						1e-30	3.57981	40.3744	7.1	57213	88041	25 (25 0 0 0 0)		0.69
822, 102309-EJ-MD1-01	R.NQYEQLAEQNRK.D	1520.75	-4.59522	2	CID	5.90982e-05	0.761192	3.7057	0.320875	433.557	1	16/33		1596717
825, 102309-EJ-MD1-01	R.NQYEQLAEQNRK.D	1520.75	-5.47819	2	CID	2.06879e-06	0.715273	3.3399	0.285039	422.374	1	15/33		1596717
593, 102309-EJ-MD1-02	R.NQYEQLAEQNRK.D	1520.75	-6.5217	2	CID	3.899e-06	0.827573	3.56824	0.346736	544.813	1	16/33		1252703
13097, 102309-EJ-MD1-02	R.VLDELTLTQADLEM*QIESLTEELAYLK.K	3124.59	2.31553	3	CID	5.76206e-13	0.952525	5.65001	0.638671	735.943	1	36/156		2448452
13094, 102309-EJ-MD1-02	R.VLDELTLTQADLEM*QIESLTEELAYLK.K	3124.59	5.71442	3	CID	5.60718e-12	0.964293	6.63517	0.650193	750.265	1	33/156		2448452
13095, 102309-EJ-MD1-02	R.VLDELTLTQADLEM*QIESLTEELAYLK.K	3124.59	3.61999	4	CID	2.28929e-05	0.952322	5.33781	0.622493	1130.46	1	45/234		1190582
13240, 102309-EJ-MD1-01	R.VLDELTLTQADLEM*QIESLTEELAYLK.K	3124.59	6.06603	3	CID	5.43454e-13	0.948005	5.8336	0.601199	607.712	1	33/156		2553827
13236, 102309-EJ-MD1-01	R.VLDELTLTQADLEM*QIESLTEELAYLK.K	3124.59	6.30043	3	CID	2.86104e-11	0.964143	5.81125	0.684401	1020.1	1	40/156		2553827
13143, 102309-EJ-MD1-01	R.VLDELTLTQADLEMQIESLTEELAYLKK.N	3236.69	9.01629	4	CID	1.17583e-09	0.841933	3.65777	0.605616	342.526	1	41/243		4137886
13150, 102309-EJ-MD1-01	R.VLDELTLTQADLEMQIESLTEELAYLKK.N	3236.69	8.52185	5	CID	2.49966e-09	0.787184	4.56944	0.58687	651.944	1	48/324		662149
13121, 102309-EJ-MD1-01	R.VLDELTLTQADLEM*QIESLTEELAYLKK.N	3252.68	9.21763	5	CID	2.24413e-07	0.37731	2.9368	0.560038	277.711	1	37/324		6250728
13120, 102309-EJ-MD1-01	R.VLDELTLTQADLEM*QIESLTEELAYLKK.N	3252.68	8.0062	3	CID	1.11022e-16	0.935577	6.1038	0.518691	335.396	1	30/162		10815398
13108, 102309-EJ-MD1-01	R.VLDELTLTQADLEM*QIESLTEELAYLKK.N	3252.68	9.40941	4	CID	4.01901e-13	0.828046	2.95831	0.607565	568.446	1	48/243		32965556
13117, 102309-EJ-MD1-01	R.VLDELTLTQADLEM*QIESLTEELAYLKK.N	3252.68	8.37322	5	CID	3.59412e-07	0.643401	4.14005	0.505745	410.979	1	41/324		6250728
12974, 102309-EJ-MD1-02	R.VLDELTLTQADLEM*QIESLTEELAYLKK.N	3252.68	7.15766	4	CID	1.94289e-14	0.778464	3.04381	0.453249	556.752	1	46/243		31058348
12976, 102309-EJ-MD1-02	R.VLDELTLTQADLEM*QIESLTEELAYLKK.N	3252.68	8.56913	3	CID	1e-30	0.963919	7.48783	0.662422	286.89	1	28/162		12156327
12980, 102309-EJ-MD1-02	R.VLDELTLTQADLEM*QIESLTEELAYLKK.N	3252.68	7.21808	3	CID	2.77556e-15	0.910341	5.33694	0.520136	280.051	1	30/162		12156327
12982, 102309-EJ-MD1-02	R.VLDELTLTQADLEM*QIESLTEELAYLKK.N	3252.68	9.21763	5	CID	4.71762e-07	0.346974	2.66279	0.451127	338.695	1	40/324		6923563
13003, 102309-EJ-MD1-02	R.VLDELTLTQADLEMQIESLTEELAYLKK.N	3236.69	8.48829	4	CID	3.31957e-13	0.895276	4.10176	0.646179	506.051	1	45/243		3646273
13005, 102309-EJ-MD1-02	R.VLDELTLTQADLEMQIESLTEELAYLKK.N	3236.69	8.41286	4	CID	5.16676e-11	0.832345	3.65124	0.542834	425.924	1	40/243		3646273
13007, 102309-EJ-MD1-02	R.VLDELTLTQADLEMQIESLTEELAYLKK.N	3236.69	6.44754	5	CID	2.00461e-10	0.733393	4.3982	0.40827	550.767	1	46/324		461898
13009, 102309-EJ-MD1-02	R.VLDELTLTQADLEMQIESLTEELAYLKK.N	3236.69	8.13415	3	CID	1e-30	0.952616	6.78766	0.47121	615.322	1	29/162		1939161
13116, 102309-EJ-MD1-01	R.VLDELTLTQADLEM*QIESLTEELAYLKK.N	3252.68	7.1055	3	CID	2.22045e-15	0.948556	6.67207	0.59985	224.029	1	28/162		10815398
12972, 102309-EJ-MD1-02	R.VLDELTLTQADLEM*QIESLTEELAYLKK.N	3252.68	8.58376	4	CID	1.13576e-12	0.830082	2.90407	0.603703	600.431	1	50/243		31058348
13110, 102309-EJ-MD1-01	R.VLDELTLTQADLEM*QIESLTEELAYLKK.N	3252.68	8.20847	4	CID	3.92442e-09	0.771201	3.30449	0.406	518.774	1	42/243		32965556
Trypa5|PromTArt5 Promega trypsin artifact 5 K to R mods (2239.1, 2914)(1987, 2003) [MASS=5560]						1e-30	3.40572	40.3298	100	5556.82	Trypa5	21 (21 0 0 0 0)		0.65
5810, 102309-EJ-MD1-02	-.LGEHNIDVLEGNEQFINAAR.I	2239.11	6.52882	2	CID	4.27436e-14	0.966691	5.84353	0.525786	991.972	1	26/57	1	10923289
6054, 102309-EJ-MD1-01	-.LGEHNIDVLEGNEQFINAAR.I	2239.11	7.29206	2	CID	1.49158e-12	0.967448	6.35224	0.478117	981.995	1	24/57	1	ND
6062, 102309-EJ-MD1-01	-.LGEHNIDVLEGNEQFINAAR.I	2239.11	7.42235	3	CID	3.38635e-07	0.935317	5.62804	0.441009	888.287	1	28/114	1	18090106
6063, 102309-EJ-MD1-01	-.LGEHNIDVLEGNEQFINAAR.I	2239.11	8.0553	2	CID	2.22045e-15	0.970011	6.25973	0.482372	1133.96	1	25/57	1	ND
5823, 102309-EJ-MD1-02	-.LGEHNIDVLEGNEQFINAAR.I	2239.11	6.68636	3	CID	1.87462e-08	0.952084	6.59688	0.45712	750.071	1	28/114	1	13750535
5819, 102309-EJ-MD1-02	-.LGEHNIDVLEGNEQFINAAR.I	2239.11	6.19571	3	CID	9.7191e-06	0.934117	5.8991	0.461976	774.576	1	29/114	1	13750535
5818, 102309-EJ-MD1-02	-.LGEHNIDVLEGNEQFINAAR.I	2239.11	6.74689	2	CID	1.4988e-13	0.972739	6.45734	0.55019	1002.14	1	25/57	1	10904907
6740, 102309-EJ-MD1-02	-.LGEHNIDVLEGNEQFINAAR.I	2239.11	-8.9541	2	CID	6.34104e-09	0.886602	5.43286	0.308072	633.458	1	18/57	1	2520378
11945, 102309-EJ-MD1-01	-.LGEHNIDVLEGNEQFINAARIITHPNFNGNTLDNDIMLIRLSSPATLNSR.-	5557.82	6.04961	5	CID	4.44089e-15	0.809411	3.61661	0.545069	675.131	1	54/588	1	31376470
12957, 102309-EJ-MD1-02	-.LGEHNIDVLEGNEQFINAARIITHPNFNGNTLDNDIMLIRLSSPATLNSR.-	5557.82	-4.41366	4	CID	4.71466e-09	0.722591	3.61215	0.542691	247.448	1	40/441	1	5027829
11929, 102309-EJ-MD1-01	-.LGEHNIDVLEGNEQFINAARIITHPNFNGNTLDNDIMLIRLSSPATLNSR.-	5557.82	5.85808	7	CID	1.40272e-05	0.634776	2.81042	0.267314	667.369	1	64/882	1	5223413
11922, 102309-EJ-MD1-01	-.LGEHNIDVLEGNEQFINAARIITHPNFNGNTLDNDIMLIRLSSPATLNSR.-	5557.82	5.68963	4	CID	1.11022e-16	0.87743	4.56799	0.641058	298.976	1	34/441	1	12936966
11919, 102309-EJ-MD1-01	-.LGEHNIDVLEGNEQFINAARIITHPNFNGNTLDNDIMLIRLSSPATLNSR.-	5557.82	5.1625	4	CID	1e-30	0.878292	4.33017	0.665001	393.468	1	36/441	1	12936966
11939, 102309-EJ-MD1-01	-.LGEHNIDVLEGNEQFINAARIITHPNFNGNTLDNDIMLIRLSSPATLNSR.-	5557.82	6.26925	5	CID	1e-30	0.877043	4.78979	0.609098	576.836	1	51/588	1	31376470
11942, 102309-EJ-MD1-01	-.LGEHNIDVLEGNEQFINAARIITHPNFNGNTLDNDIMLIRLSSPATLNSR.-	5557.82	7.1344	6	CID	1.02864e-05	0.701189	2.99238	0.413145	548.864	1	56/735	1	22506850
11462, 102309-EJ-MD1-02	-.LGEHNIDVLEGNEQFINAARIITHPNFNGNTLDNDIM*LIRLSSPATLNSR.-	5573.82	4.04513	4	CID	2.39722e-10	0.8346	4.01809	0.614345	238.772	1	38/441	1	1370642
11467, 102309-EJ-MD1-02	-.LGEHNIDVLEGNEQFINAARIITHPNFNGNTLDNDIM*LIRLSSPATLNSR.-	5573.82	9.30129	4	CID	3.72891e-11	0.852556	4.27042	0.68102	137.235	1	32/441	1	1125797
11698, 102309-EJ-MD1-02	-.LGEHNIDVLEGNEQFINAARIITHPNFNGNTLDNDIMLIRLSSPATLNSR.-	5557.82	3.31755	4	CID	6.27276e-14	0.900033	4.86329	0.711493	350.076	1	34/441	1	8245067
11709, 102309-EJ-MD1-02	-.LGEHNIDVLEGNEQFINAARIITHPNFNGNTLDNDIMLIRLSSPATLNSR.-	5557.82	5.07465	4	CID	7.77156e-15	0.933049	5.5339	0.657431	559.857	1	42/441	1	8245067
11753, 102309-EJ-MD1-02	-.LGEHNIDVLEGNEQFINAARIITHPNFNGNTLDNDIMLIRLSSPATLNSR.-	5557.82	6.21192	6	CID	3.86745e-05	0.566109	2.72505	0.364607	268.644	4	47/735	1	310518
930, 102309-EJ-MD1-01	R.LSSPATLNSR.-	1045.56	-4.67246	2	CID	0.000485775	0.706107	2.59549	0.377334	365.045	1	16/27	2	ND
gi|254622|bbs|112352 (S43646) cytokeratin 2, CK 2 [human, epidermis, Peptide, 645 aa] [Homo sapiens] [MASS=65911] [MASS=65911]						1e-30	0.987853	10.4419	5.6	65871.4	254622	8 (8 0 0 0 0)		0.11
7425, 102309-EJ-MD1-01	R.GGGFGGGSGFGGGSGFGGGSGFSGGGFGGGGFGGGR.F	2831.19	-2.59269	3	CID	1.33227e-14	0.986377	8.67854	0.779038	2842.64	1	58/210	1	6508024
7426, 102309-EJ-MD1-01	R.GGGFGGGSGFGGGSGFGGGSGFSGGGFGGGGFGGGR.F	2831.19	-2.7604	2	CID	3.11418e-13	0.936004	5.1448	0.739874	492.352	1	21/105	1	2841612
7428, 102309-EJ-MD1-01	R.GGGFGGGSGFGGGSGFGGGSGFSGGGFGGGGFGGGR.F	2831.19	-3.5365	2	CID	5.55112e-16	0.956595	5.88848	0.799648	503.792	1	21/105	1	2841612
7315, 102309-EJ-MD1-02	R.GGGFGGGSGFGGGSGFGGGSGFSGGGFGGGGFGGGR.F	2831.19	-3.69215	3	CID	1e-30	0.987853	8.83867	0.825337	3432.88	1	59/210	1	5346026
7316, 102309-EJ-MD1-02	R.GGGFGGGSGFGGGSGFGGGSGFSGGGFGGGGFGGGR.F	2831.19	-4.57128	2	CID	4.58633e-12	0.938567	5.35437	0.717819	446.861	1	20/105	1	2798044
7322, 102309-EJ-MD1-02	R.GGGFGGGSGFGGGSGFGGGSGFSGGGFGGGGFGGGR.F	2831.19	-4.92096	3	CID	1.16573e-14	0.987062	7.63329	0.794735	3058.07	1	59/210	1	5346026
7326, 102309-EJ-MD1-02	R.GGGFGGGSGFGGGSGFGGGSGFSGGGFGGGGFGGGR.F	2831.19	-5.08868	2	CID	1.11022e-16	0.946327	5.39304	0.791028	486.808	1	21/105	1	2798044
7423, 102309-EJ-MD1-01	R.GGGFGGGSGFGGGSGFGGGSGFSGGGFGGGGFGGGR.F	2831.19	-4.0802	3	CID	3.33067e-15	0.985404	7.30027	0.739802	2857.33	1	58/210	1	6548802
gi|4501885|ref|NP_001092.1| beta actin [Homo sapiens] [MASS=41736]						5.55112e-16	3.5622	40.2834	21.1	41709.7	4501885	27 (27 0 0 0 0)		0.81
5921, 102309-EJ-MD1-02	K.DLYANTVLSGGTTM*YPGIADR.M	2231.06	-4.43518	2	CID	1.19026e-10	0.955842	5.172	0.633666	875.301	1	22/60	1	12011108
6147, 102309-EJ-MD1-01	K.DLYANTVLSGGTTM*YPGIADR.M	2231.06	-4.21632	2	CID	4.32765e-12	0.963296	5.35113	0.664464	992.715	1	22/60	1	12580345
6142, 102309-EJ-MD1-01	K.DLYANTVLSGGTTM*YPGIADR.M	2231.06	-3.45033	2	CID	1.33227e-12	0.958201	5.37108	0.66034	828.222	1	22/60	1	12580345
5917, 102309-EJ-MD1-02	K.DLYANTVLSGGTTM*YPGIADR.M	2231.06	-4.10689	2	CID	1.25838e-10	0.958997	5.00597	0.635823	1111.58	1	23/60	1	12011108
1316, 102309-EJ-MD1-02	R.GYSFTTTAER.E	1132.53	-6.16661	2	CID	2.69698e-05	0.88385	2.96624	0.576129	440.703	1	18/27	1	2447623
1581, 102309-EJ-MD1-01	R.GYSFTTTAER.E	1132.53	-4.65761	2	CID	3.67123e-06	0.859132	2.76935	0.61107	475.851	1	17/27	1	2989293
1579, 102309-EJ-MD1-01	R.GYSFTTTAER.E	1132.53	-4.22647	2	CID	9.9345e-06	0.914331	3.11781	0.604937	630.004	1	19/27	1	2989293
1314, 102309-EJ-MD1-02	R.GYSFTTTAER.E	1132.53	-5.19654	2	CID	1.47626e-07	0.85902	3.23721	0.605833	317.926	1	15/27	1	2447623
7694, 102309-EJ-MD1-02	R.TTGIVM*DSGDGVTHTVPIYEGYALPHAILR.L	3199.61	-4.50172	3	CID	2.65383e-08	0.893132	5.1338	0.532287	422.129	1	27/174	1	9401986
7754, 102309-EJ-MD1-01	R.TTGIVM*DSGDGVTHTVPIYEGYALPHAILR.L	3199.61	-6.333	3	CID	1.33227e-14	0.926901	5.66784	0.54766	491.453	1	27/174	1	9867440
7756, 102309-EJ-MD1-01	R.TTGIVM*DSGDGVTHTVPIYEGYALPHAILR.L	3199.61	-6.90528	3	CID	5.55112e-16	0.858484	4.38737	0.468448	657.159	1	28/174	1	9867440
7760, 102309-EJ-MD1-01	R.TTGIVM*DSGDGVTHTVPIYEGYALPHAILR.L	3199.61	-5.32619	4	CID	3.04098e-10	0.731384	3.13502	0.394091	553.481	1	44/261	1	17576298
7765, 102309-EJ-MD1-01	R.TTGIVM*DSGDGVTHTVPIYEGYALPHAILR.L	3199.61	-3.03709	4	CID	2.0805e-07	0.825953	3.78767	0.509543	451.275	1	41/261	1	17576298
7692, 102309-EJ-MD1-02	R.TTGIVM*DSGDGVTHTVPIYEGYALPHAILR.L	3199.61	-2.88448	4	CID	7.24824e-08	0.761357	3.57023	0.424539	441.886	1	39/261	1	15480383
7690, 102309-EJ-MD1-02	R.TTGIVM*DSGDGVTHTVPIYEGYALPHAILR.L	3199.61	-5.6314	4	CID	1.08664e-06	0.707078	3.38042	0.447896	407.695	1	38/261	1	15480383
7697, 102309-EJ-MD1-02	R.TTGIVM*DSGDGVTHTVPIYEGYALPHAILR.L	3199.61	-6.90528	3	CID	5.55112e-16	0.926142	5.50284	0.534769	522.875	1	31/174	1	9401986
4528, 102309-EJ-MD1-02	R.VAPEEHPVLLTEAPLNPK.A	1954.06	-6.44723	2	CID	6.19897e-06	0.399004	2.63069	0.379256	260.067	1	14/51	1	43521
4537, 102309-EJ-MD1-02	R.VAPEEHPVLLTEAPLNPK.A	1954.06	-5.885	2	CID	9.6163e-08	0.833052	4.36817	0.523743	448.75	1	17/51	1	34279
4608, 102309-EJ-MD1-02	R.VAPEEHPVLLTEAPLNPK.A	1954.06	-6.20423	3	CID	0.000106582	0.455054	3.41726	0.377793	441.856	1	27/102	1	11199880
4632, 102309-EJ-MD1-02	R.VAPEEHPVLLTEAPLNPK.A	1954.06	-5.07289	2	CID	5.56217e-06	0.714028	4.08275	0.520407	231.479	1	16/51	1	ND
4637, 102309-EJ-MD1-02	R.VAPEEHPVLLTEAPLNPK.A	1954.06	-5.51018	2	CID	3.59372e-07	0.660097	3.22206	0.439348	325.724	1	17/51	1	ND
4826, 102309-EJ-MD1-01	R.VAPEEHPVLLTEAPLNPK.A	1954.06	-4.07337	2	CID	3.29402e-09	0.83216	4.53011	0.603134	370.994	1	18/51	1	ND
4799, 102309-EJ-MD1-01	R.VAPEEHPVLLTEAPLNPK.A	1954.06	-3.48679	3	CID	0.000138702	0.44231	3.21521	0.396622	481.682	1	29/102	1	12952484
4797, 102309-EJ-MD1-01	R.VAPEEHPVLLTEAPLNPK.A	1954.06	-3.39308	3	CID	9.60972e-05	0.422768	3.45717	0.477129	355.435	1	26/102	1	12952484
4749, 102309-EJ-MD1-01	R.VAPEEHPVLLTEAPLNPK.A	1954.06	-4.57313	2	CID	6.33938e-10	0.88649	4.37215	0.584281	583.837	1	22/51	1	29793826
4747, 102309-EJ-MD1-01	R.VAPEEHPVLLTEAPLNPK.A	1954.06	-5.32277	2	CID	3.48641e-09	0.853992	4.21787	0.524654	516.495	1	20/51	1	29793826
4831, 102309-EJ-MD1-01	R.VAPEEHPVLLTEAPLNPK.A	1954.06	-4.07337	2	CID	3.8877e-08	0.817916	4.37039	0.533445	343.77	1	18/51	1	ND
gi|119395754|ref|NP_000415.2| keratin 5 [Homo sapiens] [MASS=62378]						1.11022e-15	14.1479	190.291	28.5	62340	119395754	68 (68 0 0 0 0)		0.65
615, 102309-EJ-MD1-01	K.AQYEEIANR.S	1093.53	-3.56667	2	CID	2.84159e-06	0.792527	3.01712	0.359783	542.911	1	15/24	3	2076951
617, 102309-EJ-MD1-01	K.AQYEEIANR.S	1093.53	-3.78993	2	CID	1.78571e-07	0.643022	2.78929	0.174565	515.695	1	14/24	3	2076951
2362, 102309-EJ-MD1-02	R.GLGVGFGSGGGSSSSVK.F	1439.71	-5.20532	2	CID	1.26449e-05	0.796444	3.34233	0.555706	554.845	1	19/48	3	1081586
2756, 102309-EJ-MD1-01	R.ISISTSGGSFR.N	1111.57	-3.57639	2	CID	1.76721e-06	0.78201	3.11582	0.463783	481.987	1	16/30	1	6994715
2430, 102309-EJ-MD1-02	R.ISISTSGGSFR.N	1111.57	-5.77274	2	CID	2.19452e-07	0.757406	2.76466	0.421467	486.318	1	16/30	1	5804431
2692, 102309-EJ-MD1-01	R.ISISTSGGSFR.N	1111.57	-4.12548	2	CID	8.80169e-08	0.771036	2.9093	0.427027	562.93	1	16/30	1	6994715
2433, 102309-EJ-MD1-02	R.ISISTSGGSFR.N	1111.57	-5.99238	2	CID	5.49684e-06	0.910807	3.34893	0.579874	641.167	1	19/30	1	5804431
2690, 102309-EJ-MD1-01	R.ISISTSGGSFR.N	1111.57	-3.79603	2	CID	8.39495e-09	0.87642	3.24032	0.513316	554.435	1	18/30	1	6994715
2489, 102309-EJ-MD1-02	R.ISISTSGGSFR.N	1111.57	-6.32183	2	CID	1.50223e-06	0.812003	3.1614	0.50739	446.728	1	15/30	1	5804431
2484, 102309-EJ-MD1-02	R.ISISTSGGSFR.N	1111.57	-5.33347	2	CID	1.29976e-07	0.855777	2.84402	0.520626	694.674	1	18/30	1	5804431
3632, 102309-EJ-MD1-01	K.LAELEEALQK.A	1143.63	-4.73539	2	CID	1.15515e-06	0.900386	3.47127	0.298371	969.356	1	18/27	3	3503758
3634, 102309-EJ-MD1-01	K.LAELEEALQK.A	1143.63	-4.73539	2	CID	9.84774e-07	0.901295	3.52791	0.38088	925.604	1	17/27	3	3503758
3379, 102309-EJ-MD1-02	K.LAELEEALQK.A	1143.63	-4.30843	2	CID	1.34158e-08	0.909248	3.50303	0.348762	909.288	1	18/27	3	3402770
3382, 102309-EJ-MD1-02	K.LAELEEALQK.A	1143.63	-6.33648	2	CID	3.04296e-06	0.893865	3.4016	0.403154	854.848	1	17/27	3	3402770
3995, 102309-EJ-MD1-02	R.LLREYQELMNTK.L	1537.8	-4.94944	2	CID	3.75624e-07	0.768012	3.61329	0.351127	353.777	1	15/33	3	1160664
191, 102309-EJ-MD1-01	R.LRAEIDNVKK.Q	1185.69	-4.63572	2	CID	0.000929859	0.567579	2.76413	0.247714	485.012	1	14/27	3	1761091
5034, 102309-EJ-MD1-02	R.NKLAELEEALQK.A	1385.76	-5.3701	2	CID	4.76364e-07	0.922265	4.60856	0.411616	709.528	1	19/33	3	4577048
5275, 102309-EJ-MD1-01	R.NKLAELEEALQK.A	1385.76	-2.63935	2	CID	1.17874e-07	0.870301	3.61948	0.379269	732.292	1	17/33	3	4989934
5267, 102309-EJ-MD1-01	R.NKLAELEEALQK.A	1385.76	-3.60833	2	CID	1.17333e-06	0.820943	3.85282	0.305391	571.607	1	16/33	3	4989934
5031, 102309-EJ-MD1-02	R.NKLAELEEALQK.A	1385.76	-5.3701	2	CID	3.89904e-05	0.904367	3.73764	0.385009	1024.63	1	19/33	3	4577048
13059, 102309-EJ-MD1-01	R.NLDLDSIIAEVKAQYEEIANR.S	2404.24	-1.01463	3	CID	1.03417e-12	0.815011	3.82973	0.60875	339.094	1	27/120	3	3964073
13066, 102309-EJ-MD1-01	R.NLDLDSIIAEVKAQYEEIANR.S	2404.24	-3.07094	3	CID	1.88738e-14	0.678964	2.8493	0.457833	444.51	1	29/120	3	3964073
1909, 102309-EJ-MD1-02	K.RISISTSGGSFR.N	1267.68	-4.70574	2	CID	0.000848059	0.698974	3.32108	0.317811	347.437	1	17/33	1	1955394
2821, 102309-EJ-MD1-02	R.SFSTASAITPSVSR.T	1410.72	-4.75674	2	CID	3.1485e-06	0.799805	3.52596	0.433981	615.764	1	17/39	2	2904068
3063, 102309-EJ-MD1-01	R.SFSTASAITPSVSR.T	1410.72	-3.37226	2	CID	7.09328e-08	0.81942	4.06574	0.503598	485.853	1	15/39	2	3084669
3060, 102309-EJ-MD1-01	R.SFSTASAITPSVSR.T	1410.72	-3.97797	2	CID	2.98606e-09	0.716384	3.3218	0.455164	409.866	1	15/39	2	3084669
2814, 102309-EJ-MD1-02	R.SFSTASAITPSVSR.T	1410.72	-5.1894	2	CID	8.01184e-07	0.726075	3.46235	0.435219	470.506	1	14/39	2	2904068
837, 102309-EJ-MD1-02	R.SLYNLGGSKR.I	1094.6	-5.2605	2	CID	1.47313e-05	0.551915	2.98858	0.31264	307.759	1	13/27	2	3336136
1083, 102309-EJ-MD1-01	R.SLYNLGGSKR.I	1094.6	-5.48354	2	CID	7.38519e-06	0.730539	3.16203	0.321947	453.15	1	14/27	2	4021395
1086, 102309-EJ-MD1-01	R.SLYNLGGSKR.I	1094.6	-4.25681	2	CID	1.17551e-05	0.873639	3.14708	0.361729	713.022	1	18/27	2	4021395
835, 102309-EJ-MD1-02	R.SLYNLGGSKR.I	1094.6	-5.2605	2	CID	1.45306e-06	0.554758	2.96143	0.440055	195.931	1	11/27	2	3336136
5396, 102309-EJ-MD1-01	R.SRTEAESWYQTKYEELQQTAGR.H	2661.25	-3.94272	2	CID	1.20516e-07	0.921503	4.8914	0.519317	414.278	1	22/63	3	1559304
5393, 102309-EJ-MD1-01	R.SRTEAESWYQTKYEELQQTAGR.H	2661.25	-6.60315	2	CID	8.03241e-08	0.95612	5.43629	0.648105	669.772	1	23/63	3	1559304
5124, 102309-EJ-MD1-02	R.SRTEAESWYQTKYEELQQTAGR.H	2661.25	-4.8881	3	CID	5.55112e-15	0.927497	5.31241	0.568147	472.861	1	28/126	3	3824854
5380, 102309-EJ-MD1-01	R.SRTEAESWYQTKYEELQQTAGR.H	2661.25	-5.0257	3	CID	8.72802e-12	0.944614	5.66235	0.565882	697.506	1	29/126	3	4321143
5146, 102309-EJ-MD1-02	R.SRTEAESWYQTKYEELQQTAGR.H	2661.25	-3.85098	2	CID	2.65321e-07	0.932254	5.00097	0.596051	438.704	1	20/63	3	1400918
5404, 102309-EJ-MD1-01	R.SRTEAESWYQTKYEELQQTAGR.H	2661.25	-3.26478	4	CID	7.75943e-07	0.484452	2.37197	0.386636	514.39	1	31/189	3	979680
5377, 102309-EJ-MD1-01	R.SRTEAESWYQTKYEELQQTAGR.H	2661.25	-5.78255	3	CID	9.35235e-11	0.949983	5.82058	0.58404	726.151	1	29/126	3	4321143
5142, 102309-EJ-MD1-02	R.SRTEAESWYQTKYEELQQTAGR.H	2661.25	-2.65837	2	CID	6.76622e-10	0.954973	5.59591	0.623028	466.687	1	23/63	3	1400918
5119, 102309-EJ-MD1-02	R.SRTEAESWYQTKYEELQQTAGR.H	2661.25	-4.33766	3	CID	2.22045e-14	0.943029	5.82445	0.534981	694.389	1	30/126	3	3824854
5777, 102309-EJ-MD1-01	R.TEAESWYQTKYEELQQTAGR.H	2418.12	-5.61743	2	CID	4.05675e-12	0.946144	4.79284	0.638745	839.367	1	20/57	3	2152139
5774, 102309-EJ-MD1-01	R.TEAESWYQTKYEELQQTAGR.H	2418.12	-3.59817	2	CID	1.11022e-15	0.90747	4.36133	0.606722	526.499	1	17/57	3	2152139
5505, 102309-EJ-MD1-02	R.TEAESWYQTKYEELQQTAGR.H	2418.12	-5.51647	2	CID	4.79561e-12	0.943337	4.95096	0.627541	651.716	1	19/57	3	2099294
3227, 102309-EJ-MD1-02	R.TTAENEFVM*LK.K	1298.63	-4.78899	2	CID	3.72613e-05	0.0868128	2.35156	0.119822	124.181	1	9/30	1	1497223
3498, 102309-EJ-MD1-01	R.TTAENEFVM*LK.K	1298.63	-3.661	2	CID	1.99562e-05	0.733864	3.14667	0.490535	272.46	1	13/30	1	1521087
3231, 102309-EJ-MD1-02	R.TTAENEFVM*LK.K	1298.63	-4.88299	2	CID	1.83445e-07	0.483188	2.72829	0.267746	290.677	1	13/30	1	1497223
3477, 102309-EJ-MD1-01	R.TTAENEFVM*LK.K	1298.63	-3.097	2	CID	2.7335e-06	0.51981	2.50731	0.206409	422.627	1	15/30	1	1521087
2602, 102309-EJ-MD1-01	R.TTAENEFVM*LKK.D	1426.72	-4.1825	2	CID	0.000169163	0.382759	3.1165	0.286399	139.927	1	11/33	1	6800204
2598, 102309-EJ-MD1-01	R.TTAENEFVM*LKK.D	1426.72	-4.6103	2	CID	4.20733e-05	0.457383	2.90502	0.289016	194.167	1	13/33	1	6800204
2494, 102309-EJ-MD1-01	R.TTAENEFVM*LKK.D	1426.72	-4.69586	2	CID	0.000447005	0.147548	2.7399	0.239693	87.7687	1	9/33	1	3059268
3237, 102309-EJ-MD1-01	R.TTAENEFVMLKK.D	1410.73	-5.23854	2	CID	2.19671e-08	0.766074	3.45211	0.262857	587.557	1	17/33	1	1250498
2226, 102309-EJ-MD1-02	R.TTAENEFVM*LKK.D	1426.72	-5.97926	2	CID	7.05516e-07	0.147063	2.88048	0.079189	107.191	1	10/33	1	ND
2985, 102309-EJ-MD1-02	R.TTAENEFVMLKK.D	1410.73	-5.06548	2	CID	5.74132e-07	0.259906	2.68191	0.300326	223.098	1	12/33	1	1244727
2990, 102309-EJ-MD1-02	R.TTAENEFVMLKK.D	1410.73	-5.15201	2	CID	5.47041e-06	0.436733	2.98822	0.253715	270.14	1	13/33	1	1244727
2231, 102309-EJ-MD1-02	R.TTAENEFVM*LKK.D	1426.72	-6.3215	2	CID	2.54718e-06	0.530174	3.41491	0.297033	171.906	1	12/33	1	ND
2336, 102309-EJ-MD1-02	R.TTAENEFVM*LKK.D	1426.72	-5.12366	2	CID	8.87179e-07	0.375964	3.10916	0.270874	103.521	1	11/33	1	ND
2491, 102309-EJ-MD1-01	R.TTAENEFVM*LKK.D	1426.72	-4.52474	2	CID	1.56465e-05	0.143019	2.79494	0.0935086	109.619	1	10/33	1	3059268
2328, 102309-EJ-MD1-02	R.TTAENEFVM*LKK.D	1426.72	-5.8937	2	CID	1.10142e-05	0.595079	3.28588	0.343846	162.933	1	13/33	1	8770174
4249, 102309-EJ-MD1-02	K.VDALM*DEINFM*K.M	1457.67	-4.26597	2	CID	4.85693e-07	0.920415	3.96563	0.585879	738.312	1	18/33	3	ND
4252, 102309-EJ-MD1-02	K.VDALM*DEINFM*K.M	1457.67	-5.10341	2	CID	1.14638e-07	0.903532	3.24436	0.618318	725.527	1	17/33	3	ND
4491, 102309-EJ-MD1-01	K.VDALM*DEINFM*K.M	1457.67	-4.18223	2	CID	6.13053e-07	0.920677	3.36857	0.53008	915.214	1	19/33	3	2103822
4493, 102309-EJ-MD1-01	K.VDALM*DEINFM*K.M	1457.67	-4.43346	2	CID	1.34785e-09	0.928737	3.82859	0.645557	752.863	1	17/33	3	2103822
2652, 102309-EJ-MD1-01	R.VSLAGACGVGGYGSR.S	1410.68	-5.16995	2	CID	3.7631e-12	0.965606	4.72706	0.613312	1315.96	1	24/42	2	3411904
2395, 102309-EJ-MD1-02	R.VSLAGACGVGGYGSR.S	1410.68	-4.47769	2	CID	2.15116e-10	0.966263	5.2776	0.673094	908.865	1	24/42	2	3190372
2649, 102309-EJ-MD1-01	R.VSLAGACGVGGYGSR.S	1410.68	-3.61236	2	CID	1.5002e-10	0.949396	4.54885	0.704732	777.736	1	20/42	2	3358186
2399, 102309-EJ-MD1-02	R.VSLAGACGVGGYGSR.S	1410.68	-5.34302	2	CID	1.42619e-11	0.977028	4.92648	0.659039	1834.12	1	27/42	2	3268823
404, 102309-EJ-MD1-01	K.YEELQQTAGR.H	1194.57	-2.91569	2	CID	2.89798e-06	0.956916	4.16832	0.480966	1262.28	1	19/27	3	1603884
397, 102309-EJ-MD1-01	K.YEELQQTAGR.H	1194.57	-3.42662	2	CID	1.17034e-07	0.942209	3.89395	0.543753	821.993	1	18/27	3	1603884
gi|5031839|ref|NP_005545.1| keratin 6A [Homo sapiens] [MASS=60045]						2.77556e-15	19.5937	240.329	43.1	60008.3	5031839	99 (99 0 0 0 0)		4.59
7269, 102309-EJ-MD1-02	K.ADTLTDEINFLR.A	1407.71	-4.1352	2	CID	6.41112e-08	0.865359	3.02997	0.442485	860.699	1	18/33	11	ND
7314, 102309-EJ-MD1-01	K.ADTLTDEINFLR.A	1407.71	-5.17579	2	CID	2.28582e-08	0.907865	3.22958	0.471594	1085.85	1	18/33	11	30434210
7147, 102309-EJ-MD1-02	K.ADTLTDEINFLR.A	1407.71	-4.65549	2	CID	1.66884e-06	0.901468	3.27113	0.419051	1024.89	1	19/33	11	ND
7157, 102309-EJ-MD1-02	K.ADTLTDEINFLR.A	1407.71	-4.30863	2	CID	3.81989e-07	0.862403	3.17927	0.397049	854.776	1	18/33	11	ND
7239, 102309-EJ-MD1-02	K.ADTLTDEINFLR.A	1407.71	-4.91564	2	CID	4.30158e-09	0.924399	2.96623	0.497852	1273.65	1	20/33	11	27511742
7243, 102309-EJ-MD1-02	K.ADTLTDEINFLR.A	1407.71	-5.08907	2	CID	7.3163e-08	0.907473	3.1274	0.488939	1087.05	1	20/33	11	27511742
7310, 102309-EJ-MD1-01	K.ADTLTDEINFLR.A	1407.71	-3.96177	2	CID	1.13859e-07	0.877439	3.23277	0.463511	792.264	1	18/33	11	ND
2591, 102309-EJ-MD1-02	R.AIGGGLSSVGGGSSTIK.Y	1447.78	-4.06515	2	CID	2.30251e-10	0.955591	4.7913	0.666907	859.806	1	25/48	6	7019633
2833, 102309-EJ-MD1-01	R.AIGGGLSSVGGGSSTIK.Y	1447.78	-4.31809	2	CID	1.03824e-05	0.926672	4.42043	0.584772	609.766	1	22/48	6	7362845
2836, 102309-EJ-MD1-01	R.AIGGGLSSVGGGSSTIK.Y	1447.78	-4.23378	2	CID	4.44089e-15	0.969319	5.18632	0.623661	1161.47	1	28/48	6	7362845
2588, 102309-EJ-MD1-02	R.AIGGGLSSVGGGSSTIK.Y	1447.78	-5.58283	2	CID	1.74027e-12	0.941168	4.70052	0.52697	796.145	1	24/48	6	7019633
8801, 102309-EJ-MD1-01	R.ALYDAELSQMQTHISDTSVVLSMDNNR.N	3038.42	-1.45614	3	CID	9.57332e-06	0.929831	5.69279	0.613883	389.382	1	26/156	11	3312102
8795, 102309-EJ-MD1-01	R.ALYDAELSQMQTHISDTSVVLSMDNNR.N	3038.42	-3.38457	3	CID	5.0675e-06	0.888367	4.78913	0.640621	404.318	1	24/156	11	3312102
8768, 102309-EJ-MD1-02	R.ALYDAELSQMQTHISDTSVVLSMDNNR.N	3038.42	-3.92694	3	CID	4.23876e-08	0.889609	4.15899	0.637828	523.201	1	27/156	11	2562343
8772, 102309-EJ-MD1-02	R.ALYDAELSQMQTHISDTSVVLSMDNNR.N	3038.42	-2.05878	3	CID	1.3685e-07	0.882321	4.68339	0.510323	440.419	1	26/156	11	2562343
679, 102309-EJ-MD1-01	K.AQYEEIAQR.S	1107.54	-3.43394	2	CID	0.000269268	0.786561	2.45333	0.438822	456.262	1	16/24	18	14219204
490, 102309-EJ-MD1-02	K.AQYEEIAQR.S	1107.54	-5.52807	2	CID	1.21554e-05	0.868662	3.11728	0.465716	640.905	1	15/24	18	7334095
487, 102309-EJ-MD1-02	K.AQYEEIAQR.S	1107.54	-4.75655	2	CID	2.46127e-06	0.906542	3.50347	0.446142	656.068	1	16/24	18	7334095
681, 102309-EJ-MD1-01	K.AQYEEIAQR.S	1107.54	-3.10329	2	CID	9.09344e-06	0.846934	2.79584	0.461926	622.301	1	16/24	18	14219204
3705, 102309-EJ-MD1-01	K.DVDAAYMNKVELQAK.A	1694.84	-3.21335	2	CID	9.68189e-10	0.730021	3.92121	0.450779	637.984	1	18/42	12	5549874
3450, 102309-EJ-MD1-02	K.DVDAAYMNKVELQAK.A	1694.84	-4.65384	2	CID	1.57897e-07	0.457408	3.72055	0.514471	277.94	1	15/42	12	6068162
3452, 102309-EJ-MD1-02	K.DVDAAYMNKVELQAK.A	1694.84	-4.86991	2	CID	1.21026e-06	0.451205	3.03797	0.466553	380.169	1	18/42	12	6068162
3701, 102309-EJ-MD1-01	K.DVDAAYMNKVELQAK.A	1694.84	-5.37409	2	CID	1.94497e-07	0.495216	3.596	0.384343	326.223	1	15/42	12	4962825
2123, 102309-EJ-MD1-01	R.FLEQQNKVLETK.W	1476.81	-2.86476	2	CID	4.27835e-06	0.909468	3.76461	0.403924	910.712	1	21/33	13	1454844
347, 102309-EJ-MD1-01	R.GRLDSELR.G	945.511	-4.19831	2	CID	5.14912e-05	0.796554	3.06602	0.236218	584.865	1	14/21	16	7103900
2965, 102309-EJ-MD1-02	R.ISIGGGSCAISGGYGSR.A	1598.76	-4.63495	2	CID	5.62383e-12	0.880135	4.19105	0.594435	398.939	1	17/48	9	2227730
3208, 102309-EJ-MD1-01	R.ISIGGGSCAISGGYGSR.A	1598.76	-4.63495	2	CID	2.21478e-11	0.908841	4.54892	0.583903	473.605	1	18/48	9	2478929
2967, 102309-EJ-MD1-02	R.ISIGGGSCAISGGYGSR.A	1598.76	-6.46742	2	CID	3.958e-11	0.83855	3.84127	0.579539	372.382	1	16/48	9	2227730
3198, 102309-EJ-MD1-01	R.ISIGGGSCAISGGYGSR.A	1598.76	-4.78765	2	CID	7.29361e-08	0.71092	3.57073	0.541358	224.747	1	14/48	9	2478929
5725, 102309-EJ-MD1-02	K.LALDVEIATYR.K	1263.69	-5.65577	2	CID	5.06782e-08	0.941178	3.64851	0.263586	1845	1	21/30	26	50224900
5961, 102309-EJ-MD1-01	K.LALDVEIATYR.K	1263.69	-5.17278	2	CID	2.18103e-08	0.924526	3.56005	0.264793	1607.55	1	21/30	26	53367700
5966, 102309-EJ-MD1-01	K.LALDVEIATYR.K	1263.69	-4.4966	2	CID	1.46401e-08	0.953342	3.67225	0.270247	2127.96	1	23/30	26	53367700
5729, 102309-EJ-MD1-02	K.LALDVEIATYR.K	1263.69	-6.04216	2	CID	2.9562e-08	0.923503	3.50704	0.268296	1601.7	1	21/30	26	50224900
4841, 102309-EJ-MD1-01	K.LALDVEIATYRK.L	1391.79	-4.07721	2	CID	3.61919e-07	0.884977	4.32331	0.463341	997.385	1	18/33	26	22157514
4793, 102309-EJ-MD1-01	K.LALDVEIATYRK.L	1391.79	-4.34034	2	CID	1.39749e-07	0.690452	3.50514	0.418174	427.43	1	16/33	26	22157514
4579, 102309-EJ-MD1-02	K.LALDVEIATYRK.L	1391.79	-7.05927	2	CID	3.11801e-06	0.382047	2.67236	0.603566	222.619	1	15/33	26	20009740
4844, 102309-EJ-MD1-01	K.LALDVEIATYRK.L	1391.79	-4.07721	2	CID	4.42594e-09	0.862915	4.10179	0.467616	930.876	1	17/33	26	22157514
4576, 102309-EJ-MD1-02	K.LALDVEIATYRK.L	1391.79	-6.79614	2	CID	6.375e-05	0.53844	3.26161	0.461577	233.924	1	15/33	26	20009740
4788, 102309-EJ-MD1-01	K.LALDVEIATYRK.L	1391.79	-4.34034	2	CID	0.000106379	0.296059	2.9902	0.451332	229.739	1	14/33	26	22157514
3609, 102309-EJ-MD1-02	K.NKLEGLEDALQK.A	1357.73	-4.90461	2	CID	1.96588e-06	0.855648	3.80226	0.434538	583.329	1	16/33	11	3885573
3611, 102309-EJ-MD1-02	K.NKLEGLEDALQK.A	1357.73	-4.8147	2	CID	4.00728e-05	0.880934	3.44844	0.386296	872.866	1	18/33	11	3885573
9062, 102309-EJ-MD1-02	R.NLDLDSIIAEVK.A	1329.73	-4.24003	2	CID	5.81383e-06	0.959738	4.31084	0.66132	1074.49	1	21/33	20	189293584
9096, 102309-EJ-MD1-01	R.NLDLDSIIAEVK.A	1329.73	-2.40401	2	CID	4.41479e-07	0.934848	3.98548	0.5978	836.105	1	18/33	20	ND
9103, 102309-EJ-MD1-01	R.NLDLDSIIAEVK.A	1329.73	-3.96463	2	CID	7.27181e-06	0.958933	4.2055	0.647033	1091.39	1	21/33	20	197766048
9060, 102309-EJ-MD1-02	R.NLDLDSIIAEVK.A	1329.73	-5.06624	2	CID	1.42199e-05	0.958516	4.19096	0.637367	1054.22	1	21/33	20	189293584
5977, 102309-EJ-MD1-02	R.NLDLDSIIAEVK.A	1329.73	-2.86302	2	CID	5.70071e-05	0.563028	2.47634	0.455794	379.368	1	14/33	20	2071390
6205, 102309-EJ-MD1-01	R.NLDLDSIIAEVK.A	1329.73	-3.13842	2	CID	0.000652844	0.632729	2.4271	0.361407	546.392	1	17/33	20	2381346
5993, 102309-EJ-MD1-02	R.NLDLDSIIAEVK.A	1329.73	-3.78103	2	CID	0.000125762	0.47369	2.31474	0.44087	268.844	1	13/33	20	2071390
9155, 102309-EJ-MD1-02	R.NLDLDSIIAEVK.A	1329.73	-4.97444	2	CID	8.52073e-07	0.951416	4.21819	0.607929	879.861	1	20/33	20	ND
9150, 102309-EJ-MD1-02	R.NLDLDSIIAEVK.A	1329.73	-5.34165	2	CID	6.05435e-06	0.962871	4.33174	0.61534	1122.91	1	22/33	20	189293584
13063, 102309-EJ-MD1-01	R.NLDLDSIIAEVKAQYEEIAQR.S	2418.25	-2.38204	3	CID	7.21645e-15	0.745552	3.03511	0.540694	429.349	1	30/120	14	ND
13006, 102309-EJ-MD1-01	R.NLDLDSIIAEVKAQYEEIAQR.S	2418.25	-3.56273	2	CID	3.77476e-14	0.94436	4.82497	0.598539	803.026	1	21/60	14	3925012
12968, 102309-EJ-MD1-01	R.NLDLDSIIAEVKAQYEEIAQR.S	2418.25	-4.65358	3	CID	3.33067e-15	0.887381	3.65924	0.626728	594.56	1	33/120	14	ND
12846, 102309-EJ-MD1-02	R.NLDLDSIIAEVKAQYEEIAQR.S	2418.25	-4.95646	3	CID	5.55112e-15	0.876395	4.09683	0.637626	382.92	1	28/120	14	ND
12964, 102309-EJ-MD1-01	R.NLDLDSIIAEVKAQYEEIAQR.S	2418.25	-2.98779	3	CID	1.44884e-13	0.800842	3.22445	0.545551	525.743	1	31/120	14	ND
13023, 102309-EJ-MD1-01	R.NLDLDSIIAEVKAQYEEIAQR.S	2418.25	-3.8656	2	CID	6.65618e-10	0.932484	5.20918	0.667582	635.233	1	19/60	14	3925012
12851, 102309-EJ-MD1-02	R.NLDLDSIIAEVKAQYEEIAQR.S	2418.25	-4.7293	3	CID	2.77556e-15	0.885431	3.78587	0.660552	504.375	1	31/120	14	ND
517, 102309-EJ-MD1-02	R.NTKQEIAEINR.M	1315.7	-8.06814	2	CID	5.54679e-08	0.832073	3.75936	0.369192	446.248	1	15/30	11	1585606
520, 102309-EJ-MD1-02	R.NTKQEIAEINR.M	1315.7	-5.37752	2	CID	1.07501e-06	0.850511	3.6631	0.377063	547.833	1	16/30	11	1585606
741, 102309-EJ-MD1-01	R.NTKQEIAEINR.M	1315.7	-4.44972	2	CID	2.08977e-06	0.782766	3.47269	0.362294	460.49	1	14/30	11	1810107
736, 102309-EJ-MD1-01	R.NTKQEIAEINR.M	1315.7	-5.74864	2	CID	3.30202e-07	0.656722	2.58909	0.362171	532.083	1	15/30	11	1810107
1765, 102309-EJ-MD1-01	R.QLDSIVGER.G	1016.54	-3.06583	2	CID	7.70396e-05	0.224788	2.29026	0.229175	120.468	1	12/24	12	3802434
10282, 102309-EJ-MD1-02	R.QNLEPLFEQYINNLR.R	1890.97	-2.88639	2	CID	5.71601e-07	0.518034	2.80721	0.473127	212.133	1	12/42	15	1678818
10385, 102309-EJ-MD1-01	R.QNLEPLFEQYINNLR.R	1890.97	-3.0155	2	CID	3.00805e-07	0.549269	3.49139	0.371588	184.03	1	11/42	15	1794538
10395, 102309-EJ-MD1-01	R.QNLEPLFEQYINNLR.R	1890.97	-3.46738	2	CID	6.18179e-08	0.225246	2.55217	0.396495	205.835	1	13/42	15	1794538
10289, 102309-EJ-MD1-02	R.QNLEPLFEQYINNLR.R	1890.97	-4.88758	2	CID	1.3325e-06	0.630018	3.05203	0.489003	187.945	1	13/42	15	1678818
1151, 102309-EJ-MD1-02	R.RQLDSIVGER.G	1172.64	-4.35467	2	CID	0.000718457	0.811694	3.67635	0.325557	544.984	1	16/27	12	2145921
1409, 102309-EJ-MD1-01	R.RQLDSIVGER.G	1172.64	-3.93828	2	CID	4.57808e-05	0.843323	3.70961	0.335718	543.05	1	16/27	12	2431031
1407, 102309-EJ-MD1-01	R.RQLDSIVGER.G	1172.64	-4.77107	2	CID	0.00053625	0.831434	3.68994	0.315104	483.701	1	16/27	12	2400851
1147, 102309-EJ-MD1-02	R.RQLDSIVGER.G	1172.64	-4.87517	2	CID	1.21621e-05	0.79087	3.59214	0.34636	498.067	1	15/27	12	2195359
956, 102309-EJ-MD1-01	R.SLYGLGGSKR.I	1037.57	-2.51061	2	CID	0.000596769	0.457959	2.42656	0.287883	323.857	1	13/27	9	2562083
737, 102309-EJ-MD1-02	R.SLYGLGGSKR.I	1037.57	-3.68711	2	CID	8.66881e-06	0.54647	2.47047	0.264302	488.998	1	15/27	9	2157250
734, 102309-EJ-MD1-02	R.SLYGLGGSKR.I	1037.57	-6.15775	2	CID	5.84961e-06	0.723906	2.84631	0.392881	498.272	1	14/27	9	2157250
1242, 102309-EJ-MD1-01	R.SRAEAESWYQTK.Y	1455.69	-5.58835	2	CID	1.61456e-07	0.942995	4.06064	0.579377	853.644	1	20/33	12	1237091
5299, 102309-EJ-MD1-01	R.SRAEAESWYQTKYEELQVTAGR.H	2602.25	-4.5028	2	CID	6.74653e-09	0.944628	5.71228	0.583318	395.655	1	19/63	10	2465684
5059, 102309-EJ-MD1-02	R.SRAEAESWYQTKYEELQVTAGR.H	2602.25	-5.02397	3	CID	3.43732e-10	0.948044	5.63434	0.658304	736.109	1	30/126	10	6248523
5319, 102309-EJ-MD1-01	R.SRAEAESWYQTKYEELQVTAGR.H	2602.25	-3.96851	3	CID	8.47611e-11	0.965511	6.42297	0.595237	934.929	1	35/126	10	6696520
5062, 102309-EJ-MD1-02	R.SRAEAESWYQTKYEELQVTAGR.H	2602.25	-4.88324	3	CID	4.85167e-13	0.965779	6.07151	0.643267	1026.72	1	35/126	10	6248523
5064, 102309-EJ-MD1-02	R.SRAEAESWYQTKYEELQVTAGR.H	2602.25	-6.19154	2	CID	1.15874e-11	0.96764	5.93617	0.706918	717.639	1	24/63	10	2140052
5309, 102309-EJ-MD1-01	R.SRAEAESWYQTKYEELQVTAGR.H	2602.25	-3.68705	3	CID	1.16613e-08	0.960363	6.03022	0.638	881.45	1	31/126	10	6696520
5315, 102309-EJ-MD1-01	R.SRAEAESWYQTKYEELQVTAGR.H	2602.25	-5.25335	2	CID	2.49017e-10	0.97445	6.57889	0.683398	840.434	1	25/63	10	2465684
5331, 102309-EJ-MD1-01	R.SRAEAESWYQTKYEELQVTAGR.H	2602.25	-4.65386	4	CID	2.96388e-05	0.555031	2.57816	0.397791	416.16	1	29/189	10	1200991
5328, 102309-EJ-MD1-01	R.SRAEAESWYQTKYEELQVTAGR.H	2602.25	-3.3404	4	CID	0.000768206	0.247542	2.1604	0.236989	324.755	1	28/189	10	1200991
5060, 102309-EJ-MD1-02	R.SRAEAESWYQTKYEELQVTAGR.H	2602.25	-4.22134	2	CID	5.62133e-07	0.896554	4.66885	0.617815	226.859	1	17/63	10	2140052
2255, 102309-EJ-MD1-01	R.TAAENEFVTLKK.D	1350.73	-3.24679	2	CID	0.000224465	0.7607	3.31846	0.396955	478.065	1	16/33	14	9721498
2207, 102309-EJ-MD1-01	R.TAAENEFVTLKK.D	1350.73	-4.69277	2	CID	1.36293e-06	0.72847	2.99276	0.340952	680.27	1	16/33	14	9721498
2259, 102309-EJ-MD1-01	R.TAAENEFVTLKK.D	1350.73	-4.6024	2	CID	1.3759e-07	0.86312	3.65551	0.424783	651.326	1	17/33	14	9721498
1954, 102309-EJ-MD1-02	R.TAAENEFVTLKK.D	1350.73	-7.40399	2	CID	1.83366e-07	0.724015	3.16509	0.422481	384.252	1	14/33	14	9817614
1956, 102309-EJ-MD1-02	R.TAAENEFVTLKK.D	1350.73	-5.77726	2	CID	9.6801e-06	0.831398	3.63687	0.36992	463.709	1	18/33	14	9817614
2204, 102309-EJ-MD1-01	R.TAAENEFVTLKK.D	1350.73	-4.78315	2	CID	7.67255e-07	0.598826	3.18061	0.289829	294.2	1	14/33	14	9721498
4802, 102309-EJ-MD1-01	K.VLETKWTLLQEQGTK.T	1773.97	-4.74305	2	CID	1.13686e-07	0.741389	3.7673	0.378027	283.821	1	15/42	4	1345368
3626, 102309-EJ-MD1-01	K.WTLLQEQGTK.T	1203.64	-3.48755	2	CID	3.19902e-06	0.823699	3.02838	0.468139	509.739	1	15/27	14	ND
3631, 102309-EJ-MD1-01	K.WTLLQEQGTK.T	1203.64	-4.09605	2	CID	1.96234e-07	0.895804	3.79099	0.462741	570.635	1	16/27	14	11803217
3364, 102309-EJ-MD1-02	K.WTLLQEQGTK.T	1203.64	-5.00881	2	CID	8.46485e-06	0.72743	2.54856	0.274427	687.361	1	16/27	14	ND
3367, 102309-EJ-MD1-02	K.WTLLQEQGTK.T	1203.64	-4.80598	2	CID	3.12121e-07	0.891158	3.60871	0.493622	652.798	1	16/27	14	ND
1453, 102309-EJ-MD1-02	K.YEELQVTAGR.H	1165.58	-3.36311	2	CID	2.34529e-06	0.889444	2.97449	0.437688	939.374	1	17/27	10	1196365
1451, 102309-EJ-MD1-02	K.YEELQVTAGR.H	1165.58	-3.36311	2	CID	2.79272e-06	0.910363	2.95497	0.491336	869.837	1	19/27	10	1216905
1721, 102309-EJ-MD1-01	K.YEELQVTAGR.H	1165.58	-5.45769	2	CID	0.00028131	0.861459	3.43846	0.432333	555.164	1	16/27	10	1188980
1711, 102309-EJ-MD1-01	K.YEELQVTAGR.H	1165.58	-3.46784	2	CID	4.34587e-05	0.933072	3.5677	0.511916	931.008	1	18/27	10	1116838
gi|24430192|ref|NP_005548.2| keratin 16 [Homo sapiens] [MASS=51267]						2.77556e-15	12.8375	160.325	39.7	51236.2	24430192	62 (62 0 0 0 0)		0.63
1371, 102309-EJ-MD1-02	R.APSTYGGGLSVSSR.F	1338.66	-5.08923	2	CID	6.85912e-11	0.95508	4.25094	0.631598	1083.85	1	23/39	1	7619134
1645, 102309-EJ-MD1-01	R.APSTYGGGLSVSSR.F	1338.66	-3.08309	2	CID	1.98159e-10	0.933202	3.98551	0.587415	835.53	1	21/39	1	8150752
1647, 102309-EJ-MD1-01	R.APSTYGGGLSVSSR.F	1338.66	-4.17735	2	CID	2.98837e-09	0.92343	3.52605	0.592275	950.053	1	22/39	1	8150752
1368, 102309-EJ-MD1-02	R.APSTYGGGLSVSSR.F	1338.66	-5.36279	2	CID	1.12911e-07	0.902288	3.7596	0.599011	649.079	1	19/39	1	7619134
5290, 102309-EJ-MD1-01	R.DAETWFLSK.T	1096.53	-3.24688	2	CID	4.31133e-05	0.679809	2.68267	0.395576	414.259	1	13/24	4	1300294
5043, 102309-EJ-MD1-02	R.DAETWFLSK.T	1096.53	-6.02999	2	CID	1.41983e-05	0.789903	3.14093	0.392419	443.459	1	14/24	4	1093704
5026, 102309-EJ-MD1-02	R.DAETWFLSK.T	1096.53	-4.58277	2	CID	1.64386e-05	0.750018	2.68248	0.29806	471.748	1	16/24	4	1093704
5287, 102309-EJ-MD1-01	R.DAETWFLSK.T	1096.53	-3.58086	2	CID	8.26245e-06	0.662241	2.76138	0.265632	390.526	1	14/24	4	1300294
4330, 102309-EJ-MD1-02	R.GQTGGDVNVEMDAAPGVDLSR.I	2087.97	-6.01627	2	CID	2.94531e-08	0.937277	4.49717	0.747885	511.095	1	22/60	4	3942347
4327, 102309-EJ-MD1-02	R.GQTGGDVNVEMDAAPGVDLSR.I	2087.97	-4.73007	2	CID	1.28986e-07	0.919106	4.50286	0.668829	407.534	1	20/60	4	3942347
3301, 102309-EJ-MD1-02	R.GQTGGDVNVEM*DAAPGVDLSR.I	2103.96	-4.01782	2	CID	3.8357e-07	0.900738	4.37036	0.684293	293.309	1	19/60	4	1749504
3295, 102309-EJ-MD1-02	R.GQTGGDVNVEM*DAAPGVDLSR.I	2103.96	-5.75839	2	CID	1.67668e-08	0.888483	4.13182	0.733009	303.721	1	18/60	4	1749504
3523, 102309-EJ-MD1-01	R.GQTGGDVNVEM*DAAPGVDLSR.I	2103.96	-4.36593	2	CID	6.38688e-07	0.782976	3.29001	0.639808	241.448	1	17/60	4	1681145
3526, 102309-EJ-MD1-01	R.GQTGGDVNVEM*DAAPGVDLSR.I	2103.96	-4.71405	2	CID	1.18364e-06	0.88858	4.62854	0.542747	318.91	1	18/60	4	1681145
4547, 102309-EJ-MD1-01	R.GQTGGDVNVEMDAAPGVDLSR.I	2087.97	-2.85923	2	CID	3.2726e-11	0.933047	5.11129	0.671036	390.43	1	19/60	4	3922152
4545, 102309-EJ-MD1-01	R.GQTGGDVNVEMDAAPGVDLSR.I	2087.97	-3.32694	2	CID	2.97832e-10	0.916028	4.70598	0.662038	355.002	1	18/60	4	3922152
7097, 102309-EJ-MD1-02	K.IIAATIENAQPILQIDNAR.L	2064.14	-8.6787	3	CID	7.57699e-11	0.962485	5.56269	0.544725	1507.41	1	34/108	3	2467098
7080, 102309-EJ-MD1-02	K.IIAATIENAQPILQIDNAR.L	2064.14	-3.64542	2	CID	7.95499e-09	0.914213	4.31962	0.582185	600.708	1	21/54	3	4554673
7102, 102309-EJ-MD1-02	K.IIAATIENAQPILQIDNAR.L	2064.14	-4.59815	3	CID	5.82867e-14	0.956456	5.07851	0.641448	1152.58	1	33/108	3	2467098
7215, 102309-EJ-MD1-01	K.IIAATIENAQPILQIDNAR.L	2064.14	-3.09011	3	CID	3.82749e-12	0.975054	6.2427	0.618373	1616.9	1	37/108	3	2705488
7195, 102309-EJ-MD1-01	K.IIAATIENAQPILQIDNAR.L	2064.14	-5.06474	2	CID	2.37696e-07	0.944011	4.99463	0.576983	767.476	1	20/54	3	5486387
7207, 102309-EJ-MD1-01	K.IIAATIENAQPILQIDNAR.L	2064.14	-1.84821	3	CID	0.000246994	0.92587	4.4041	0.580888	950.007	1	31/108	3	2705488
7085, 102309-EJ-MD1-02	K.IIAATIENAQPILQIDNAR.L	2064.14	-4.47335	2	CID	1.02927e-10	0.967208	5.61907	0.631961	1053.22	1	22/54	3	4554673
3813, 102309-EJ-MD1-02	R.ILNEMRDQYEQMAEK.N	1897.88	-5.16551	2	CID	7.30235e-10	0.955443	4.96763	0.565602	901.147	1	21/42	4	5463671
4092, 102309-EJ-MD1-01	R.ILNEMRDQYEQMAEK.N	1897.88	-4.07208	2	CID	1.88476e-08	0.943907	4.67196	0.581239	768.616	1	19/42	4	4743688
4090, 102309-EJ-MD1-01	R.ILNEMRDQYEQMAEK.N	1897.88	-4.90824	2	CID	4.8291e-09	0.969977	4.93812	0.583274	1546.46	1	23/42	4	4743688
3829, 102309-EJ-MD1-02	R.ILNEMRDQYEQMAEK.N	1897.88	-4.81884	3	CID	1.59232e-05	0.532693	2.69147	0.486349	144.468	1	20/84	4	1645119
3819, 102309-EJ-MD1-02	R.ILNEMRDQYEQMAEK.N	1897.88	-4.26504	2	CID	5.92177e-08	0.966456	5.0918	0.560549	1217.99	1	22/42	4	5463671
1442, 102309-EJ-MD1-02	R.KNHEEEMLALR.G	1369.69	-3.92389	2	CID	4.25129e-05	0.394957	2.76921	0.301999	143.57	1	12/30	6	1674193
1706, 102309-EJ-MD1-01	R.KNHEEEMLALR.G	1369.69	-4.54775	2	CID	2.00752e-07	0.580479	2.92589	0.436794	155.292	1	12/30	6	1529006
1715, 102309-EJ-MD1-01	R.KNHEEEMLALR.G	1369.69	-2.40881	2	CID	2.85251e-07	0.709013	3.4683	0.355506	198.568	1	14/30	6	1529006
2208, 102309-EJ-MD1-01	R.LLEGEDAHLSSQQASGQSYSSR.E	2350.09	-6.107	2	CID	2.38037e-11	0.976287	6.49479	0.746784	1027.44	1	24/63	4	1722972
2215, 102309-EJ-MD1-01	R.LLEGEDAHLSSQQASGQSYSSR.E	2350.09	-4.86037	2	CID	3.87856e-12	0.961385	5.45636	0.699002	816.706	1	21/63	4	1722972
2108, 102309-EJ-MD1-02	K.NHEEEMLALR.G	1241.59	-5.12147	2	CID	7.09327e-11	0.752867	3.09692	0.504092	400.309	1	14/27	6	1126475
2113, 102309-EJ-MD1-02	K.NHEEEMLALR.G	1241.59	-6.10464	2	CID	3.11779e-09	0.819155	3.1768	0.368928	550.543	1	16/27	6	1126475
2777, 102309-EJ-MD1-02	R.QRPSEIKDYSPYFK.T	1757.89	-4.68492	3	CID	6.79469e-06	0.643115	3.11056	0.303994	568.478	1	23/78	3	1160442
3036, 102309-EJ-MD1-01	R.QRPSEIKDYSPYFK.T	1757.89	-3.49677	2	CID	4.33395e-06	0.397783	3.18847	0.44564	61.9527	1	8/39	3	2100356
2760, 102309-EJ-MD1-02	R.QRPSEIKDYSPYFK.T	1757.89	-5.02448	2	CID	0.000228792	0.427983	3.25359	0.289169	107.597	1	12/39	3	1821307
2768, 102309-EJ-MD1-02	R.QRPSEIKDYSPYFK.T	1757.89	-5.20573	3	CID	1.07507e-05	0.518546	3.13344	0.305771	404.101	1	21/78	3	1160442
2767, 102309-EJ-MD1-02	R.QRPSEIKDYSPYFK.T	1757.89	-6.20499	2	CID	0.000791548	0.56728	3.01395	0.490903	152.096	1	13/39	3	1821307
3043, 102309-EJ-MD1-01	R.QRPSEIKDYSPYFK.T	1757.89	-6.24736	3	CID	5.47354e-05	0.288736	3.1302	0.322035	273.234	1	17/78	3	1141662
10731, 102309-EJ-MD1-02	R.TDLEM*QIEGLKEELAYLR.K	2167.1	-4.97818	3	CID	2.99205e-13	0.803802	3.49167	0.567802	444.681	1	24/102	4	4213128
10843, 102309-EJ-MD1-01	R.TDLEMQIEGLKEELAYLR.K	2151.1	-4.03098	3	CID	3.21021e-12	0.925816	4.24235	0.635612	761.077	1	31/102	4	7782162
10691, 102309-EJ-MD1-02	R.TDLEMQIEGLKEELAYLR.K	2151.1	-4.71195	3	CID	2.10942e-14	0.922698	4.28477	0.697851	688.347	1	33/102	4	6476096
10870, 102309-EJ-MD1-01	R.TDLEM*QIEGLKEELAYLR.K	2167.1	-2.69685	3	CID	2.77556e-15	0.789403	3.46016	0.590816	474.76	1	23/102	4	2998230
10835, 102309-EJ-MD1-01	R.TDLEMQIEGLKEELAYLR.K	2151.1	-3.43512	3	CID	9.92539e-13	0.845526	3.93333	0.520345	503.28	1	25/102	4	7782162
10880, 102309-EJ-MD1-01	R.TDLEM*QIEGLKEELAYLR.K	2167.1	-3.3728	3	CID	4.26048e-12	0.661787	2.98333	0.426014	536.579	1	24/102	4	2987628
10728, 102309-EJ-MD1-02	R.TDLEM*QIEGLKEELAYLR.K	2167.1	-7.42849	3	CID	6.10795e-11	0.500595	2.78844	0.367139	379.782	1	22/102	4	4213128
10698, 102309-EJ-MD1-02	R.TDLEMQIEGLKEELAYLR.K	2151.1	-3.43512	3	CID	6.55032e-14	0.87736	3.80188	0.583185	619.526	1	30/102	4	6476096
10009, 102309-EJ-MD1-02	R.TDLEMQIEGLKEELAYLRK.N	2279.2	-5.51492	3	CID	5.7697e-06	0.386371	2.76893	0.263448	278.391	1	22/108	4	3527114
2663, 102309-EJ-MD1-02	K.TEELNKEVASNSELVQSSR.S	2120.05	-4.85478	3	CID	1.13374e-05	0.815597	3.89742	0.510459	461.318	1	22/108	4	1560824
2929, 102309-EJ-MD1-01	K.TEELNKEVASNSELVQSSR.S	2120.05	-3.64562	3	CID	2.02609e-09	0.931814	5.35271	0.596712	486.949	1	27/108	4	1695986
2921, 102309-EJ-MD1-01	K.TEELNKEVASNSELVQSSR.S	2120.05	-4.42294	3	CID	0.000536284	0.782808	3.6446	0.443557	470.477	1	25/108	4	1695986
2665, 102309-EJ-MD1-02	K.TEELNKEVASNSELVQSSR.S	2120.05	-4.42294	3	CID	4.13992e-08	0.877627	5.03074	0.59084	476.172	1	26/108	4	1560824
1098, 102309-EJ-MD1-01	R.TKYEHELALR.Q	1259.67	-2.34155	2	CID	7.80816e-07	0.656942	2.85598	0.308215	482.514	1	14/27	1	4213165
844, 102309-EJ-MD1-02	R.TKYEHELALR.Q	1259.67	-5.63636	2	CID	3.57039e-08	0.854313	3.29629	0.392808	618.249	1	16/27	1	3944039
1100, 102309-EJ-MD1-01	R.TKYEHELALR.Q	1259.67	-5.92708	2	CID	5.83349e-06	0.751856	2.71012	0.369562	601.104	1	15/27	1	4213165
839, 102309-EJ-MD1-02	R.TKYEHELALR.Q	1259.67	-4.47349	2	CID	3.80211e-06	0.848693	3.13959	0.432622	616.204	1	15/27	1	3944039
8860, 102309-EJ-MD1-01	R.VLQGLEIELQSQLSMK.A	1815.99	-4.91294	2	CID	8.44491e-12	0.960607	4.69708	0.667196	974.047	1	23/45	2	2412901
8868, 102309-EJ-MD1-01	R.VLQGLEIELQSQLSMK.A	1815.99	-4.91294	2	CID	3.77947e-10	0.960123	5.17842	0.647819	960.063	1	20/45	2	2412901
8806, 102309-EJ-MD1-02	R.VLQGLEIELQSQLSMK.A	1815.99	-2.76191	2	CID	5.42177e-12	0.909098	4.61494	0.554067	558.904	1	19/45	2	2455131
8839, 102309-EJ-MD1-02	R.VLQGLEIELQSQLSMK.A	1815.99	-4.17352	2	CID	4.2133e-13	0.90958	4.24805	0.534487	561.503	1	20/45	2	2455131
gi|14165437|ref|NP_112553.1| heterogeneous nuclear ribonucleoprotein K isoform a [Homo sapiens] [MASS=51028]						6.66134e-15	12.171	140.307	43.8	50996.4	14165437	60 (60 0 0 0 0)		1.08
6954, 102309-EJ-MD1-01	R.GSYGDLGGPIITTQVTIPK.D	1917.03	-3.25807	3	CID	0.000445937	0.54025	2.97584	0.373855	341.488	1	24/108	2	1224337
6937, 102309-EJ-MD1-01	R.GSYGDLGGPIITTQVTIPK.D	1917.03	-4.33356	2	CID	1.27393e-11	0.934787	5.28183	0.557164	571.355	1	19/54	2	30398560
6933, 102309-EJ-MD1-01	R.GSYGDLGGPIITTQVTIPK.D	1917.03	-3.9515	2	CID	7.20013e-11	0.835297	4.28825	0.530479	273.376	1	15/54	2	ND
6779, 102309-EJ-MD1-02	R.GSYGDLGGPIITTQVTIPK.D	1917.03	-4.65194	2	CID	4.62894e-09	0.919924	4.87442	0.597829	524.165	1	19/54	2	ND
6777, 102309-EJ-MD1-02	R.GSYGDLGGPIITTQVTIPK.D	1917.03	-4.26988	2	CID	1.78957e-10	0.916008	4.91561	0.528951	561.538	1	18/54	2	ND
2553, 102309-EJ-MD1-02	R.HESGASIKIDEPLEGSEDR.I	2068.98	-6.29876	2	CID	9.0821e-09	0.909505	4.18224	0.640811	436.017	1	20/54	2	1116439
2819, 102309-EJ-MD1-01	R.HESGASIKIDEPLEGSEDR.I	2068.98	-2.64075	2	CID	4.35383e-08	0.868447	3.98291	0.599376	351.407	1	19/54	2	1061068
2557, 102309-EJ-MD1-02	R.HESGASIKIDEPLEGSEDR.I	2068.98	-5.35476	2	CID	3.56237e-09	0.897241	4.49448	0.602101	362.382	1	17/54	2	1116439
1197, 102309-EJ-MD1-01	K.IDEPLEGSEDR.I	1259.58	-3.87856	2	CID	0.000142674	0.887462	3.72846	0.477181	633.349	1	17/30	2	2878089
1202, 102309-EJ-MD1-01	K.IDEPLEGSEDR.I	1259.58	-3.78165	2	CID	1.24779e-07	0.918828	3.95181	0.574618	592.941	1	17/30	2	2878089
951, 102309-EJ-MD1-02	K.IDEPLEGSEDR.I	1259.58	-5.33227	2	CID	6.01707e-06	0.958546	4.22109	0.598895	1048.47	1	20/30	2	2077195
959, 102309-EJ-MD1-02	K.IDEPLEGSEDR.I	1259.58	-5.13844	2	CID	8.24002e-05	0.945788	4.00329	0.624158	987.907	1	20/30	2	2077195
10361, 102309-EJ-MD1-01	K.IDEPLEGSEDRIITITGTQDQIQNAQYLLQNSVK.Q	3829.95	-4.91085	3	CID	6.66134e-15	0.950933	5.72813	0.664303	763.423	1	35/198	2	1715549
10373, 102309-EJ-MD1-01	K.IDEPLEGSEDRIITITGTQDQIQNAQYLLQNSVK.Q	3829.95	-0.691244	4	CID	3.01592e-10	0.681988	3.53258	0.397183	573.763	1	39/297	2	1357633
10298, 102309-EJ-MD1-02	K.IDEPLEGSEDRIITITGTQDQIQNAQYLLQNSVK.Q	3829.95	-3.76344	3	CID	8.67262e-11	0.916947	5.29456	0.584123	418.428	1	27/198	2	1804192
10355, 102309-EJ-MD1-01	K.IDEPLEGSEDRIITITGTQDQIQNAQYLLQNSVK.Q	3829.95	-0.703669	3	CID	4.94049e-13	0.888901	4.38437	0.603044	469.166	1	29/198	2	1715549
8358, 102309-EJ-MD1-02	K.IILDLISESPIK.G	1340.8	0.250589	2	CID	4.78987e-07	0.951202	3.95115	0.518224	1353.41	1	20/33	2	21674876
8404, 102309-EJ-MD1-01	K.IILDLISESPIK.G	1340.8	-3.75529	2	CID	1.3751e-06	0.961109	3.86773	0.560895	1532.55	1	21/33	2	20247558
8398, 102309-EJ-MD1-01	K.IILDLISESPIK.G	1340.8	-3.93737	2	CID	1.44328e-06	0.951122	3.99264	0.53616	1302.74	1	20/33	2	20247558
8349, 102309-EJ-MD1-02	K.IILDLISESPIK.G	1340.8	-5.12093	2	CID	8.94798e-06	0.963739	3.97536	0.519263	1667.62	1	22/33	2	21674876
10540, 102309-EJ-MD1-01	K.IIPTLEEGLQLPSPTATSQLPLESDAVECLNYQHYK.G	4055.03	-3.89977	4	CID	5.7776e-08	0.795757	3.68738	0.47904	406.904	1	38/315	2	2119737
10451, 102309-EJ-MD1-02	K.IIPTLEEGLQLPSPTATSQLPLESDAVECLNYQHYK.G	4055.03	-5.52535	4	CID	2.87386e-07	0.418937	2.37341	0.295131	343.339	1	37/315	2	1949163
10443, 102309-EJ-MD1-02	K.IIPTLEEGLQLPSPTATSQLPLESDAVECLNYQHYK.G	4055.03	-7.57239	4	CID	0.000882265	0.761236	3.65063	0.507473	331.278	1	34/315	2	1949163
10542, 102309-EJ-MD1-01	K.IIPTLEEGLQLPSPTATSQLPLESDAVECLNYQHYK.G	4055.03	-2.81605	4	CID	2.17643e-09	0.640849	2.53353	0.535903	422.252	1	37/315	2	2127378
9353, 102309-EJ-MD1-01	R.IITITGTQDQIQNAQYLLQNSVK.Q	2589.39	-3.5037	3	CID	9.52571e-13	0.957539	5.44041	0.547806	1294.41	1	35/132	2	7031066
9335, 102309-EJ-MD1-02	R.IITITGTQDQIQNAQYLLQNSVK.Q	2589.39	-7.1101	3	CID	1.58673e-11	0.961541	6.04835	0.525654	1179.62	1	33/132	2	6015272
9339, 102309-EJ-MD1-02	R.IITITGTQDQIQNAQYLLQNSVK.Q	2589.39	-4.98869	3	CID	9.21402e-11	0.956347	5.83104	0.580615	920.988	1	33/132	2	6015272
9365, 102309-EJ-MD1-01	R.IITITGTQDQIQNAQYLLQNSVK.Q	2589.39	-5.83725	3	CID	1.82049e-10	0.962852	6.13811	0.536261	1242.02	1	33/132	2	7031066
11489, 102309-EJ-MD1-01	R.ILSISADIETIGEILKK.I	1843.08	-5.49501	2	CID	1.29298e-08	0.836329	4.43203	0.461155	372.87	1	14/48	2	4529679
11292, 102309-EJ-MD1-02	R.ILSISADIETIGEILKK.I	1843.08	-5.75993	2	CID	5.22929e-10	0.826012	4.4733	0.513779	310.924	1	12/48	2	5156532
11294, 102309-EJ-MD1-02	R.ILSISADIETIGEILKK.I	1843.08	-3.64052	2	CID	1.06087e-09	0.785435	4.0793	0.415257	373.025	1	14/48	2	5156532
11491, 102309-EJ-MD1-01	R.ILSISADIETIGEILKK.I	1843.08	-3.90545	2	CID	2.48165e-09	0.76319	4.04028	0.446236	293.925	1	13/48	2	4529679
738, 102309-EJ-MD1-01	K.LFQECCPHSTDR.V	1549.65	-4.74307	2	CID	3.43047e-08	0.922318	3.99421	0.645891	833.192	1	18/33	2	1807867
732, 102309-EJ-MD1-01	K.LFQECCPHSTDR.V	1549.65	-4.58553	2	CID	3.0694e-07	0.85299	4.05635	0.633196	416.537	1	15/33	2	1807867
514, 102309-EJ-MD1-02	K.LFQECCPHSTDR.V	1549.65	-4.6643	2	CID	5.196e-07	0.858264	3.93498	0.725417	550.563	1	15/33	2	1627347
516, 102309-EJ-MD1-02	K.LFQECCPHSTDR.V	1549.65	-5.5308	2	CID	3.89882e-08	0.904594	4.18419	0.616693	610.9	1	17/33	2	1627347
5514, 102309-EJ-MD1-02	R.LLIHQSLAGGIIGVK.G	1518.94	-4.98652	3	CID	0.000121922	0.967314	5.4706	0.715455	1355.91	1	32/84	2	1281086
5720, 102309-EJ-MD1-01	R.LLIHQSLAGGIIGVK.G	1518.94	-3.66049	3	CID	6.16568e-06	0.956449	5.2615	0.664114	956.221	1	29/84	2	1257377
5711, 102309-EJ-MD1-01	R.LLIHQSLAGGIIGVK.G	1518.94	-4.20296	3	CID	3.53169e-05	0.92907	4.1674	0.587693	1054.29	1	31/84	2	1257377
5686, 102309-EJ-MD1-01	R.LLIHQSLAGGIIGVK.G	1518.94	-4.69639	2	CID	8.74412e-12	0.962572	4.47243	0.645227	1305.71	1	23/42	2	17652900
5477, 102309-EJ-MD1-02	R.LLIHQSLAGGIIGVK.G	1518.94	-5.90187	2	CID	9.60776e-11	0.961793	4.67588	0.635867	1121.63	1	24/42	2	18974918
5474, 102309-EJ-MD1-02	R.LLIHQSLAGGIIGVK.G	1518.94	-5.17858	2	CID	9.8816e-11	0.957217	3.97346	0.643687	1252.89	1	24/42	2	18974918
5501, 102309-EJ-MD1-02	R.LLIHQSLAGGIIGVK.G	1518.94	-5.46872	3	CID	3.9898e-08	0.955144	5.00377	0.667006	1172.3	1	31/84	2	1281086
5699, 102309-EJ-MD1-01	R.LLIHQSLAGGIIGVK.G	1518.94	-3.4909	2	CID	3.74978e-12	0.968762	4.93909	0.669385	1299.52	1	23/42	2	17652900
657, 102309-EJ-MD1-01	R.NTDEM*VELR.I	1122.51	-4.5635	2	CID	4.81138e-07	0.764761	2.88225	0.477879	240.712	1	14/24	2	866966
649, 102309-EJ-MD1-01	R.NTDEM*VELR.I	1122.51	-5.43348	2	CID	7.20926e-05	0.875036	3.04709	0.4895	479.425	1	17/24	2	866966
563, 102309-EJ-MD1-01	K.RPAEDM*EEEQAFKR.S	1751.8	-4.76159	2	CID	1.3683e-06	0.719578	2.93079	0.599185	186.879	1	14/39	2	2489382
377, 102309-EJ-MD1-02	K.RPAEDM*EEEQAFKR.S	1751.8	-2.3227	2	CID	0.000385934	0.334662	2.77327	0.451977	66.1021	1	9/39	2	701313
367, 102309-EJ-MD1-02	K.RPAEDM*EEEQAFKR.S	1751.8	-5.59779	2	CID	1.26144e-05	0.710909	2.95773	0.625221	223.248	1	15/39	2	634567
575, 102309-EJ-MD1-01	K.RPAEDM*EEEQAFKR.S	1751.8	-4.31633	3	CID	4.20472e-08	0.885601	4.39691	0.593847	328.792	1	23/78	2	1474390
554, 102309-EJ-MD1-01	K.RPAEDM*EEEQAFKR.S	1751.8	-5.66747	2	CID	0.000235323	0.561756	2.68568	0.527454	126.942	1	13/39	2	ND
2050, 102309-EJ-MD1-02	R.TDYNASVSVPDSSGPER.I	1780.8	-5.22359	2	CID	4.08117e-08	0.858368	3.62114	0.678072	309.689	1	18/48	2	15050025
2052, 102309-EJ-MD1-02	R.TDYNASVSVPDSSGPER.I	1780.8	-5.63488	2	CID	1.07995e-09	0.884361	3.9217	0.724105	382.945	1	19/48	2	15050025
2301, 102309-EJ-MD1-01	R.TDYNASVSVPDSSGPER.I	1780.8	-4.33246	2	CID	5.35449e-11	0.879467	4.07466	0.654214	265.644	1	17/48	2	12959969
2159, 102309-EJ-MD1-02	R.TDYNASVSVPDSSGPER.I	1780.8	-5.97762	2	CID	7.73544e-06	0.763889	3.53342	0.580622	267.495	1	16/48	2	575105
2296, 102309-EJ-MD1-01	R.TDYNASVSVPDSSGPER.I	1780.8	-4.6752	2	CID	1.28405e-06	0.807518	3.48187	0.628974	342.418	1	18/48	2	12959969
749, 102309-EJ-MD1-02	R.VVLIGGKPDR.V	1053.64	-6.4671	2	CID	0.000223791	0.682148	3.05031	0.514772	457.789	1	15/27	2	2765194
747, 102309-EJ-MD1-02	R.VVLIGGKPDR.V	1053.64	-7.62565	2	CID	0.00012852	0.672734	3.03571	0.467688	513.912	1	16/27	2	2765194
982, 102309-EJ-MD1-01	R.VVLIGGKPDR.V	1053.64	-4.26584	2	CID	0.000174858	0.419325	2.77011	0.386116	289.394	1	12/27	2	3273920
979, 102309-EJ-MD1-01	R.VVLIGGKPDR.V	1053.64	-7.39394	2	CID	0.000137001	0.626568	2.8355	0.470311	427.635	1	15/27	2	3273920
gi|54112117|ref|NP_036565.2| splicing factor 3b, subunit 1 isoform 1 [Homo sapiens] [MASS=145829]						1.11022e-14	6.19623	80.2711	9.6	145738	54112117	25 (25 0 0 0 0)		0.13
13039, 102309-EJ-MD1-02	R.AFAVVASALGIPSLLPFLK.A	1914.15	-4.14262	2	CID	6.70866e-07	0.698918	3.45261	0.389305	371.152	1	17/54		1028543
13041, 102309-EJ-MD1-02	R.AFAVVASALGIPSLLPFLK.A	1914.15	-4.6528	2	CID	0.000151167	0.643219	3.36799	0.472006	281.357	1	14/54		1028543
10954, 102309-EJ-MD1-01	K.ILVVIEPLLIDEDYYAR.V	2034.12	-6.42138	2	CID	1.11022e-14	0.953031	4.93923	0.528095	868.297	1	25/48		2693965
10951, 102309-EJ-MD1-01	K.ILVVIEPLLIDEDYYAR.V	2034.12	-3.90089	2	CID	4.7351e-12	0.943789	5.42213	0.53479	614.968	1	19/48		2693965
2135, 102309-EJ-MD1-02	R.IVDDLKDEAEQYRK.M	1721.87	-5.98184	2	CID	6.9356e-06	0.869571	3.75616	0.590319	509.623	1	16/39		1179664
2397, 102309-EJ-MD1-01	R.IVDDLKDEAEQYRK.M	1721.87	-3.78413	2	CID	1.25452e-07	0.862806	3.82877	0.482377	672.902	1	19/39		1357392
2392, 102309-EJ-MD1-01	R.IVDDLKDEAEQYRK.M	1721.87	-4.91843	2	CID	2.19432e-07	0.852721	3.73401	0.603319	470.123	1	15/39		1357392
2132, 102309-EJ-MD1-02	R.IVDDLKDEAEQYRK.M	1721.87	-6.05274	2	CID	7.19977e-06	0.825251	3.68599	0.547877	384.789	1	15/39		1179664
4176, 102309-EJ-MD1-02	K.LLVDVDESTLSPEEQKER.K	2087.05	-5.23013	2	CID	7.07282e-09	0.899479	4.65063	0.557431	421.785	1	16/51		1596272
4426, 102309-EJ-MD1-01	K.LLVDVDESTLSPEEQKER.K	2087.05	-4.52825	2	CID	1.76366e-10	0.900469	4.54138	0.423099	606.717	1	19/51		1863989
4182, 102309-EJ-MD1-02	K.LLVDVDESTLSPEEQKER.K	2087.05	-5.58106	2	CID	5.35411e-11	0.834106	4.17489	0.460122	374.51	1	16/51		1596272
4423, 102309-EJ-MD1-01	K.LLVDVDESTLSPEEQKER.K	2087.05	-4.87919	2	CID	5.80838e-09	0.896904	4.99634	0.524303	308.484	1	15/51		1863989
4222, 102309-EJ-MD1-02	K.M*TPPIKDLLPR.L	1296.73	-5.26938	2	CID	0.000315015	0.176836	2.49503	0.440052	81.7442	4	9/30		1255788
4652, 102309-EJ-MD1-01	R.NRPLSDEELDAM*FPEGYK.V	2126.97	-3.04889	2	CID	1.48757e-05	0.883271	4.22534	0.688664	158.344	1	16/51		1788935
4442, 102309-EJ-MD1-02	R.NRPLSDEELDAM*FPEGYK.V	2126.97	-4.65586	2	CID	1.31908e-10	0.920761	4.33167	0.732683	278.597	1	19/51		1607807
4444, 102309-EJ-MD1-02	R.NRPLSDEELDAM*FPEGYK.V	2126.97	-5.80369	2	CID	6.97715e-07	0.919227	4.56711	0.648568	269.312	1	19/51		1607807
4655, 102309-EJ-MD1-01	R.NRPLSDEELDAM*FPEGYK.V	2126.97	-4.65586	2	CID	1.53801e-07	0.889251	4.00804	0.694088	246.658	1	17/51		1788935
3428, 102309-EJ-MD1-01	R.QLVDTTVELANK.V	1330.72	-3.96897	2	CID	6.49369e-11	0.824586	3.7785	0.573235	249.261	1	14/33		1261125
3434, 102309-EJ-MD1-01	R.QLVDTTVELANK.V	1330.72	-5.34496	2	CID	1.4474e-07	0.602382	2.9692	0.440802	210.001	1	15/33		1261125
3205, 102309-EJ-MD1-02	R.QLVDTTVELANK.V	1330.72	-4.97803	2	CID	8.70539e-08	0.803055	3.42646	0.398263	285.617	1	18/33		1181553
8743, 102309-EJ-MD1-02	R.SLVEIIEHGLVDEQQK.V	1836.97	-4.99948	2	CID	2.07139e-08	0.91548	4.71397	0.510357	624.248	1	18/45		2448165
8755, 102309-EJ-MD1-02	R.SLVEIIEHGLVDEQQK.V	1836.97	-4.0027	2	CID	1.56081e-08	0.925182	4.45113	0.513587	738.711	1	19/45		2448165
8832, 102309-EJ-MD1-01	R.SLVEIIEHGLVDEQQK.V	1836.97	-5.53842	3	CID	1.61144e-06	0.911508	4.43379	0.528493	770.161	1	29/90		923301
8812, 102309-EJ-MD1-01	R.SLVEIIEHGLVDEQQK.V	1836.97	-4.74099	3	CID	2.89543e-08	0.747935	3.41796	0.365055	533.84	1	26/90		732498
8840, 102309-EJ-MD1-01	R.SLVEIIEHGLVDEQQK.V	1836.97	-3.73689	2	CID	0.000125835	0.776394	3.94374	0.490815	305.356	1	16/45		2794944
gi|45238849|ref|NP_112241.2| poly(A) binding protein, cytoplasmic 3 [Homo sapiens] [MASS=70030]						1.27676e-14	5.49509	70.278	15.8	69986.9	45238849	33 (33 0 0 0 0)		0.39
5565, 102309-EJ-MD1-01	K.FSPAGPILSIR.I	1157.67	-2.48549	2	CID	0.000488175	0.822712	2.80729	0.479063	472.818	1	18/30	6	5133093
5557, 102309-EJ-MD1-01	K.FSPAGPILSIR.I	1157.67	-2.59094	2	CID	0.000844143	0.716809	2.71957	0.281677	418.901	1	18/30	6	5133093
6502, 102309-EJ-MD1-01	K.GFGFVCFSSPEEATK.A	1662.75	-4.32963	2	CID	2.78184e-07	0.933182	4.30807	0.604746	786.689	1	19/42	5	4402498
6269, 102309-EJ-MD1-02	K.GFGFVCFSSPEEATK.A	1662.75	-4.54988	2	CID	1.23148e-07	0.944453	4.75782	0.639763	730.388	1	20/42	5	4400843
6445, 102309-EJ-MD1-01	K.GFGFVCFSSPEEATK.A	1662.75	-4.32963	2	CID	3.07658e-06	0.944483	4.47457	0.556284	877.088	1	21/42	5	4402498
6441, 102309-EJ-MD1-01	K.GFGFVCFSSPEEATK.A	1662.75	-2.78792	2	CID	6.36192e-06	0.922115	4.39963	0.6343	730.702	1	18/42	5	4402498
6198, 102309-EJ-MD1-02	K.GFGFVCFSSPEEATK.A	1662.75	-5.1372	2	CID	7.20218e-07	0.9113	4.78185	0.602317	644.576	1	17/42	5	4400843
6203, 102309-EJ-MD1-02	K.GFGFVCFSSPEEATK.A	1662.75	-6.165	2	CID	1.69768e-08	0.959181	5.04887	0.641745	889.159	1	22/42	5	4400843
6493, 102309-EJ-MD1-01	K.GFGFVCFSSPEEATK.A	1662.75	-4.40305	2	CID	9.57631e-08	0.96701	5.12307	0.675699	1106.91	1	22/42	5	4402498
4450, 102309-EJ-MD1-02	R.IVATKPLYVALAQR.K	1542.94	-4.38599	2	CID	3.6503e-11	0.776498	3.16124	0.654787	396.026	1	18/39	1	10381092
4680, 102309-EJ-MD1-01	R.IVATKPLYVALAQR.K	1542.94	-4.70245	2	CID	1.37627e-08	0.927614	4.18016	0.586541	530.632	1	21/39	1	8314346
4675, 102309-EJ-MD1-01	R.IVATKPLYVALAQR.K	1542.94	-5.41449	2	CID	3.83027e-13	0.609534	2.86788	0.53481	285.94	1	16/39	1	ND
4448, 102309-EJ-MD1-02	R.IVATKPLYVALAQR.K	1542.94	-5.41449	2	CID	4.73005e-08	0.775639	3.01301	0.752488	346.49	1	18/39	1	10381092
5580, 102309-EJ-MD1-01	R.LFPLIQAM*HPTLAGK.I	1652.92	-4.37127	2	CID	4.93988e-07	0.849225	4.12803	0.513261	364.127	1	17/42	1	ND
5573, 102309-EJ-MD1-01	R.LFPLIQAM*HPTLAGK.I	1652.92	-4.44513	2	CID	3.4058e-05	0.80568	4.25747	0.433755	257.295	1	15/42	1	ND
5375, 102309-EJ-MD1-02	R.LFPLIQAM*HPTLAGK.I	1652.92	-4.74053	2	CID	0.000151977	0.700823	3.67809	0.464342	234.063	1	14/42	1	ND
5382, 102309-EJ-MD1-02	R.LFPLIQAM*HPTLAGK.I	1652.92	-5.5529	2	CID	8.32284e-06	0.783672	4.55091	0.414347	192.446	1	14/42	1	ND
5349, 102309-EJ-MD1-01	K.NFGEDM*DDERLKDLFGK.F	2044.93	-3.53198	2	CID	5.32397e-08	0.569126	3.21252	0.461074	112.71	1	12/48	1	1624580
5112, 102309-EJ-MD1-02	K.NFGEDM*DDERLKDLFGK.F	2044.93	-6.27791	2	CID	1.49955e-05	0.761631	3.28362	0.539031	271.205	1	16/48	1	1448181
5116, 102309-EJ-MD1-02	K.NFGEDM*DDERLKDLFGK.F	2044.93	-5.50189	2	CID	1.35318e-06	0.638874	3.43797	0.586274	90.645	1	12/48	1	1448181
5354, 102309-EJ-MD1-01	K.NFGEDM*DDERLKDLFGK.F	2044.93	-4.90494	2	CID	0.000374549	0.556733	3.3	0.494133	91.9705	1	11/48	1	1634694
2381, 102309-EJ-MD1-01	K.NLDDGIDDERLR.K	1430.69	-5.08585	2	CID	5.53795e-05	0.657356	3.20344	0.303412	285.594	1	15/33	1	4450091
2130, 102309-EJ-MD1-02	K.NLDDGIDDERLR.K	1430.69	-5.93908	2	CID	6.66015e-06	0.70785	3.31172	0.356267	317.685	1	15/33	1	4928398
2127, 102309-EJ-MD1-02	K.NLDDGIDDERLR.K	1430.69	-5.59779	2	CID	0.000119632	0.325753	2.48805	0.196242	357.261	1	15/33	1	4928398
2384, 102309-EJ-MD1-01	K.NLDDGIDDERLR.K	1430.69	-4.23262	2	CID	5.83766e-05	0.352561	2.69065	0.186764	251.22	1	14/33	1	4450091
3148, 102309-EJ-MD1-02	R.SKVDEAVAVLQAHQAK.E	1693.92	-5.77451	2	CID	1.27676e-14	0.977457	5.5593	0.673702	1625.96	1	24/45	1	4898919
3141, 102309-EJ-MD1-02	R.SKVDEAVAVLQAHQAK.E	1693.92	-5.9907	2	CID	6.37657e-12	0.95795	4.90191	0.661408	883.673	1	21/45	1	4910964
3395, 102309-EJ-MD1-01	R.SKVDEAVAVLQAHQAK.E	1693.92	-4.69356	2	CID	2.32303e-11	0.970398	5.31688	0.67201	1286.26	1	21/45	1	4782109
3398, 102309-EJ-MD1-01	R.SKVDEAVAVLQAHQAK.E	1693.92	-5.63832	3	CID	2.15579e-08	0.805908	3.48777	0.455574	610.436	1	30/90	1	3077547
3393, 102309-EJ-MD1-01	R.SKVDEAVAVLQAHQAK.E	1693.92	-5.41419	2	CID	8.1255e-11	0.96682	5.02296	0.640909	1301.14	1	23/45	1	4782109
3400, 102309-EJ-MD1-01	R.SKVDEAVAVLQAHQAK.E	1693.92	-4.12499	3	CID	1.12313e-09	0.579899	2.96695	0.395473	764.706	1	29/90	1	3043663
3142, 102309-EJ-MD1-02	R.SKVDEAVAVLQAHQAK.E	1693.92	-5.53023	3	CID	1.81983e-09	0.825926	3.54936	0.50898	598.4	1	27/90	1	2786829
3151, 102309-EJ-MD1-02	R.SKVDEAVAVLQAHQAK.E	1693.92	-6.50309	3	CID	3.72302e-11	0.912676	4.67479	0.537224	527.179	1	30/90	1	2786829
gi|115298657|ref|NP_002954.2| S100 calcium binding protein A7 [Homo sapiens] [MASS=11471]						2.05391e-14	0.969352	10.3319	19.8	11463.6	115298657	1 (1 0 0 0 0)		0.00
13175, 102309-EJ-MD1-01	K.KIDFSEFLSLLGDIATDYHK.Q	2312.18	-2.35311	3	CID	2.05391e-14	0.969352	6.63765	0.688116	876.712	1	31/114		837018
gi|5454064|ref|NP_006319.1| RNA binding motif protein 14 [Homo sapiens] [MASS=69491]						2.22045e-14	2.33059	30.2412	6.7	69449	5454064	10 (10 0 0 0 0)		0.07
1170, 102309-EJ-MD1-01	R.AIEALHGHELRPGR.A	1555.85	-3.95084	2	CID	6.04641e-05	0.648633	3.08622	0.450353	298.189	1	14/39		2381175
1172, 102309-EJ-MD1-01	R.AIEALHGHELRPGR.A	1555.85	-4.18622	2	CID	0.000338685	0.666659	2.60673	0.386701	387.058	1	18/39		2381175
905, 102309-EJ-MD1-02	R.AIEALHGHELRPGR.A	1555.85	-4.73543	2	CID	0.000387645	0.655497	2.67161	0.403322	524.555	1	17/39		2221588
902, 102309-EJ-MD1-02	R.AIEALHGHELRPGR.A	1555.85	-6.54	2	CID	4.47509e-05	0.585307	2.83456	0.340055	392.123	1	15/39		2221588
3614, 102309-EJ-MD1-01	R.ASYVAPLTAQPATYR.A	1608.84	-3.24544	2	CID	9.75461e-07	0.812465	3.43851	0.51384	383.711	1	18/42		2604826
3608, 102309-EJ-MD1-01	R.ASYVAPLTAQPATYR.A	1608.84	-3.09369	2	CID	7.11982e-06	0.800103	3.1151	0.537393	459.841	1	18/42		2604826
3371, 102309-EJ-MD1-02	R.ASYVAPLTAQPATYR.A	1608.84	-3.24544	2	CID	3.41233e-08	0.816151	3.35916	0.490266	434.121	1	18/42		2604215
3376, 102309-EJ-MD1-02	R.ASYVAPLTAQPATYR.A	1608.84	-4.53531	2	CID	9.16292e-06	0.899781	4.44111	0.534045	336.728	1	18/42		2684763
4097, 102309-EJ-MD1-02	K.IFVGNVSAACTSQELR.S	1751.87	-5.48844	2	CID	8.87623e-13	0.959465	4.82437	0.477484	1235.53	1	24/45		1095486
4355, 102309-EJ-MD1-01	K.IFVGNVSAACTSQELR.S	1751.87	-1.79541	2	CID	2.22045e-14	0.929134	4.27757	0.5606	795.091	1	20/45		984952
gi|19913410|ref|NP_059447.2| major vault protein [Homo sapiens] [MASS=99326]						4.66294e-14	16.4778	210.303	39.2	99266.1	19913410	61 (61 0 0 0 0)		0.52
4337, 102309-EJ-MD1-01	K.AQALAIETEAELQR.V	1542.81	-1.6813	2	CID	7.58893e-12	0.953813	4.03565	0.523522	1505.67	1	22/39	1	5011937
4087, 102309-EJ-MD1-02	K.AQALAIETEAELQR.V	1542.81	-5.95388	2	CID	2.01592e-09	0.960513	4.42108	0.527549	1491.75	1	21/39	1	4632120
4083, 102309-EJ-MD1-02	K.AQALAIETEAELQR.V	1542.81	-6.27037	2	CID	4.41702e-11	0.95802	4.10337	0.503923	1690.57	1	21/39	1	4632120
4340, 102309-EJ-MD1-01	K.AQALAIETEAELQR.V	1542.81	-3.18461	2	CID	1.49261e-09	0.95903	4.46865	0.52343	1402.84	1	22/39	1	5011937
648, 102309-EJ-MD1-02	K.AQQLAEVEVKK.F	1242.71	-5.28814	2	CID	2.90064e-05	0.787597	3.11799	0.36484	530.548	1	16/30	1	522122
888, 102309-EJ-MD1-01	K.AQQLAEVEVKK.F	1242.71	-2.93063	2	CID	0.000221561	0.903663	3.68602	0.456272	730.749	1	17/30	1	2250409
886, 102309-EJ-MD1-01	K.AQQLAEVEVKK.F	1242.71	-3.42178	2	CID	0.000962104	0.875207	4.00263	0.327213	657.874	1	16/30	1	2250409
7486, 102309-EJ-MD1-01	R.AVIGSTYM*LTQDEVLWEK.E	2099.04	-5.05369	2	CID	1.88127e-11	0.928713	4.64636	0.53113	754.162	1	19/51	1	1266852
7814, 102309-EJ-MD1-02	R.DAQGLVLFDVTGQVR.L	1617.86	-5.62903	2	CID	4.44342e-08	0.915545	3.45636	0.527574	950.923	1	21/42	1	4314837
7806, 102309-EJ-MD1-02	R.DAQGLVLFDVTGQVR.L	1617.86	-3.66729	2	CID	2.75087e-06	0.847951	3.75556	0.475997	645.784	1	17/42	1	4335833
7918, 102309-EJ-MD1-01	R.DAQGLVLFDVTGQVR.L	1617.86	-3.74274	2	CID	6.12433e-08	0.920968	3.98395	0.530478	1169.6	1	19/42	1	4346240
7910, 102309-EJ-MD1-01	R.DAQGLVLFDVTGQVR.L	1617.86	-4.72361	2	CID	1.99423e-08	0.896244	3.23578	0.486048	983.442	1	21/42	1	4160727
8875, 102309-EJ-MD1-02	K.DITPLQVVLPNTALHLK.A	1872.1	-4.78534	2	CID	4.85087e-07	0.85234	4.24661	0.532878	294.06	1	15/48	1	2248552
8864, 102309-EJ-MD1-02	K.DITPLQVVLPNTALHLK.A	1872.1	-6.8719	2	CID	1.56778e-06	0.470111	3.33701	0.337849	175.319	1	12/48	1	2248552
8917, 102309-EJ-MD1-01	K.DITPLQVVLPNTALHLK.A	1872.1	-5.43739	2	CID	2.76622e-07	0.672376	3.45306	0.410086	270.027	1	15/48	1	2323393
2153, 102309-EJ-MD1-01	K.FKQM*TEAIGPSTIR.D	1594.83	-6.36713	2	CID	3.12901e-05	0.515575	2.91353	0.433578	369.872	1	14/39	1	1460828
3481, 102309-EJ-MD1-02	R.GAVASVTFDDFHK.N	1393.67	-5.11431	2	CID	8.93069e-06	0.890873	3.81716	0.609325	551.462	1	18/36	1	4254243
3479, 102309-EJ-MD1-02	R.GAVASVTFDDFHK.N	1393.67	-5.46467	2	CID	1.77911e-07	0.892249	3.80768	0.548246	580.159	1	18/36	1	4254243
3733, 102309-EJ-MD1-01	R.GAVASVTFDDFHK.N	1393.67	-3.97566	2	CID	8.08016e-07	0.854927	3.68433	0.512911	543.71	1	17/36	1	4092598
3735, 102309-EJ-MD1-01	R.GAVASVTFDDFHK.N	1393.67	-4.58878	2	CID	4.36343e-07	0.855437	3.91044	0.400763	540.173	1	17/36	1	4092598
2926, 102309-EJ-MD1-01	R.GPLEYVPSAK.V	1060.57	-3.48014	2	CID	3.14823e-05	0.824511	2.68174	0.374215	710.38	1	17/27	1	1023340
2919, 102309-EJ-MD1-01	R.GPLEYVPSAK.V	1060.57	-4.40093	2	CID	5.78444e-06	0.785542	2.82586	0.402798	617.504	1	16/27	1	1023340
1108, 102309-EJ-MD1-02	R.IEGEGSVLQAK.L	1130.61	-5.96401	2	CID	0.000333679	0.750667	2.75053	0.328616	584.456	1	17/30	1	1404476
1377, 102309-EJ-MD1-01	R.IEGEGSVLQAK.L	1130.61	-5.85605	2	CID	0.000181231	0.633299	2.8016	0.30177	525.588	1	17/30	1	1942197
4274, 102309-EJ-MD1-01	R.IPPYHYIHVLDQNSNVSR.V	2152.09	-3.11089	2	CID	4.06586e-11	0.948343	5.04422	0.655985	630.365	1	19/51	1	1565766
3993, 102309-EJ-MD1-02	R.IPPYHYIHVLDQNSNVSR.V	2152.09	-4.58566	2	CID	7.84954e-10	0.939825	4.35162	0.629028	782.712	1	21/51	1	1454336
4009, 102309-EJ-MD1-02	R.IPPYHYIHVLDQNSNVSR.V	2152.09	-5.37976	2	CID	4.66294e-14	0.964206	5.61977	0.641826	785.432	1	22/51	1	1443712
4279, 102309-EJ-MD1-01	R.IPPYHYIHVLDQNSNVSR.V	2152.09	-5.26632	2	CID	3.93574e-13	0.948283	4.55077	0.63308	988.245	1	21/51	1	1565766
10003, 102309-EJ-MD1-01	R.KEVEVVEIIQATIIR.Q	1740.03	-5.28355	3	CID	1.94962e-05	0.953517	4.88775	0.544042	1965.24	1	31/84	1	1698378
9982, 102309-EJ-MD1-01	R.KEVEVVEIIQATIIR.Q	1740.03	-5.69675	2	CID	2.35922e-13	0.979067	5.81743	0.597788	1889.2	1	24/42	1	4438592
9918, 102309-EJ-MD1-02	R.KEVEVVEIIQATIIR.Q	1740.03	-6.1254	3	CID	4.31008e-07	0.934046	4.53173	0.537935	1589.25	1	32/84	1	1710899
9950, 102309-EJ-MD1-02	R.KEVEVVEIIQATIIR.Q	1740.03	-7.73122	2	CID	3.35031e-10	0.824141	4.62555	0.432658	240.43	1	13/42	1	ND
9883, 102309-EJ-MD1-02	R.KEVEVVEIIQATIIR.Q	1740.03	-5.97737	2	CID	2.99816e-12	0.968181	5.08594	0.584801	1412.95	1	23/42	1	3919842
9893, 102309-EJ-MD1-02	R.KEVEVVEIIQATIIR.Q	1740.03	-6.32814	2	CID	2.13662e-12	0.975552	5.35187	0.589293	1789.26	1	24/42	1	3919842
8197, 102309-EJ-MD1-01	R.LAQDPFPLYPGEVLEK.D	1815.95	-5.13287	2	CID	4.92104e-09	0.836696	3.78406	0.432111	572.356	1	17/45	1	3378987
8147, 102309-EJ-MD1-02	R.LAQDPFPLYPGEVLEK.D	1815.95	-4.99842	2	CID	4.47386e-09	0.92823	4.59939	0.535973	844.208	1	19/45	1	3148161
8213, 102309-EJ-MD1-01	R.LAQDPFPLYPGEVLEK.D	1815.95	-3.654	2	CID	2.83389e-10	0.909729	4.39929	0.488157	679.575	1	18/45	1	3378987
8145, 102309-EJ-MD1-02	R.LAQDPFPLYPGEVLEK.D	1815.95	-5.53619	2	CID	9.28955e-09	0.846436	3.8501	0.373732	638.595	1	18/45	1	3148161
7321, 102309-EJ-MD1-01	K.LFSVPDFVGDACK.A	1454.7	-4.23155	2	CID	0.000477382	0.171248	2.26586	0.265033	144.326	1	11/36	1	1572515
5039, 102309-EJ-MD1-02	R.QAIPLDENEGIYVQDVK.T	1930.98	-6.07647	2	CID	5.00054e-08	0.888612	4.12026	0.633596	377.225	1	17/48	1	2407111
5243, 102309-EJ-MD1-01	R.QAIPLDENEGIYVQDVK.T	1930.98	-2.66275	2	CID	8.61302e-10	0.801067	4.41066	0.568776	164.557	1	13/48	1	2492595
5234, 102309-EJ-MD1-01	R.QAIPLDENEGIYVQDVK.T	1930.98	-6.01325	2	CID	4.3144e-05	0.763225	3.92483	0.524334	168.773	1	13/48	1	2492595
5045, 102309-EJ-MD1-02	R.QAIPLDENEGIYVQDVK.T	1930.98	-4.93856	2	CID	4.13698e-08	0.807432	3.24163	0.626256	343.661	1	17/48	1	2407111
13225, 102309-EJ-MD1-01	K.SFFLQPGEQLEQGIQDVYVLSEQQGLLLR.A	3334.73	-3.0744	3	CID	1.09635e-12	0.935545	5.40305	0.623882	568.993	1	32/168	1	1299771
13083, 102309-EJ-MD1-02	K.SFFLQPGEQLEQGIQDVYVLSEQQGLLLR.A	3334.73	-5.38056	3	CID	2.6828e-06	0.598044	3.47562	0.366742	124.403	2	16/168	1	2001496
13043, 102309-EJ-MD1-02	K.STLITDGSTPINLFNTAFGLLGM*GPEGQPLGR.R	3290.67	-4.66602	3	CID	1.98441e-11	0.956291	6.0527	0.6987	653.31	1	35/186	1	2363937
4941, 102309-EJ-MD1-02	R.SVQLAIEITTNSQEAAAK.H	1873.99	-4.97703	2	CID	3.66429e-12	0.937694	5.07137	0.616131	522.742	1	19/51	1	2308090
5158, 102309-EJ-MD1-01	R.SVQLAIEITTNSQEAAAK.H	1873.99	-3.6091	2	CID	2.82552e-13	0.960931	5.40882	0.576682	947.838	1	23/51	1	2229683
5162, 102309-EJ-MD1-01	R.SVQLAIEITTNSQEAAAK.H	1873.99	-3.9348	2	CID	3.52606e-10	0.969452	5.91328	0.609747	911.979	1	25/51	1	2229683
4939, 102309-EJ-MD1-02	R.SVQLAIEITTNSQEAAAK.H	1873.99	-5.7587	2	CID	1.96522e-09	0.960371	5.24238	0.598015	842.555	1	25/51	1	2308090
4628, 102309-EJ-MD1-02	R.VASGPSPGEGISPQSAQAPQAPGDNHVVPVLR.-	3119.59	-5.50551	3	CID	4.33387e-11	0.853668	4.33242	0.628746	303.59	1	27/186	1	1060548
4795, 102309-EJ-MD1-01	R.VASGPSPGEGISPQSAQAPQAPGDNHVVPVLR.-	3119.59	-5.15334	3	CID	2.1207e-08	0.893669	5.07775	0.572614	287.296	1	26/186	1	966099
2322, 102309-EJ-MD1-01	R.VPHNAAVQVYDYR.E	1531.77	-3.75716	2	CID	0.000215568	0.552535	2.61198	0.499958	272.125	1	15/36	1	2844273
2061, 102309-EJ-MD1-02	R.VPHNAAVQVYDYR.E	1531.77	-6.38701	2	CID	4.02876e-08	0.699238	3.04579	0.473588	250.032	1	15/36	1	2903628
2329, 102309-EJ-MD1-01	R.VPHNAAVQVYDYR.E	1531.77	-3.03992	2	CID	5.03765e-10	0.640395	2.87041	0.40331	264.865	1	15/36	1	2844273
2064, 102309-EJ-MD1-02	R.VPHNAAVQVYDYR.E	1531.77	-6.70578	2	CID	8.71457e-08	0.74093	2.745	0.541084	288.359	1	16/36	1	2903628
3042, 102309-EJ-MD1-02	K.VRELELVYAR.A	1247.71	-5.30591	2	CID	6.917e-06	0.911721	3.87667	0.410803	802.54	1	17/27	1	2896422
3285, 102309-EJ-MD1-01	K.VRELELVYAR.A	1247.71	-5.99076	2	CID	1.55245e-05	0.909265	3.82429	0.392749	706.146	1	17/27	1	2742039
3037, 102309-EJ-MD1-02	K.VRELELVYAR.A	1247.71	-4.42539	2	CID	4.36172e-05	0.905411	4.18863	0.388309	726.172	1	15/27	1	2896422
3289, 102309-EJ-MD1-01	K.VRELELVYAR.A	1247.71	-4.7189	2	CID	6.33723e-05	0.919721	3.7639	0.36358	911.91	1	18/27	1	2742039
10766, 102309-EJ-MD1-02	R.VVFGPELVSLGPEEQFTVLSLSAGRPK.R	2856.55	-5.96131	3	CID	1.72277e-08	0.328568	2.90809	0.293494	163.33	1	22/156	1	7685730
gi|34740329|ref|NP_919223.1| heterogeneous nuclear ribonucleoprotein A3 [Homo sapiens] [MASS=39595]						4.94049e-14	3.47457	40.2381	16.7	39570.5	34740329	10 (10 0 0 0 0)		0.06
5697, 102309-EJ-MD1-01	R.GFAFVTFDDHDTVDK.I	1713.78	-1.95454	2	CID	1.8531e-06	0.769101	4.00034	0.473712	348.933	1	15/42	1	1660224
5708, 102309-EJ-MD1-01	R.GFAFVTFDDHDTVDK.I	1713.78	-2.88052	2	CID	9.53775e-06	0.865707	4.10082	0.46677	426.223	1	17/42	1	1660224
5500, 102309-EJ-MD1-02	R.GFAFVTFDDHDTVDK.I	1713.78	-6.01459	2	CID	1.39646e-05	0.741316	4.01551	0.565192	119.415	1	11/42	1	2222023
1476, 102309-EJ-MD1-02	K.IETIEVM*EDR.Q	1250.59	-5.84459	2	CID	1.28987e-07	0.865205	3.27924	0.511034	485.62	1	16/27		2443123
1737, 102309-EJ-MD1-01	K.IETIEVM*EDR.Q	1250.59	-3.40434	2	CID	4.24958e-05	0.868624	3.25366	0.469103	472.959	1	17/27		2599746
1478, 102309-EJ-MD1-02	K.IETIEVM*EDR.Q	1250.59	-3.50195	2	CID	1.30234e-06	0.844323	3.6286	0.60109	284.707	1	14/27		2443123
1741, 102309-EJ-MD1-01	K.IETIEVM*EDR.Q	1250.59	-4.08761	2	CID	9.44141e-07	0.82116	3.18157	0.48824	329.836	1	15/27		2599746
4779, 102309-EJ-MD1-01	K.IFVGGIKEDTEEYNLR.D	1882.95	-3.82681	2	CID	3.25084e-11	0.910735	4.55778	0.465073	575.163	1	19/45		1896935
1067, 102309-EJ-MD1-01	R.SSGSPYGGGYGSGGGSGGYGSR.R	1910.79	-5.1151	2	CID	1.34748e-11	0.933054	4.76299	0.754324	467.84	1	21/63		1138626
1070, 102309-EJ-MD1-01	R.SSGSPYGGGYGSGGGSGGYGSR.R	1910.79	-4.41237	2	CID	4.94049e-14	0.929526	4.29465	0.736577	573.347	1	23/63		1138626
gi|4504447|ref|NP_002128.1| heterogeneous nuclear ribonucleoprotein A2/B1 isoform A2 [Homo sapiens] [MASS=36006]						6.38378e-14	4.35874	50.2798	20.2	35983.8	4504447	15 (15 0 0 0 0)		0.19
5573, 102309-EJ-MD1-02	R.GFGFVTFDDHDPVDK.I	1695.76	-3.73564	2	CID	2.16887e-09	0.8907	3.66963	0.517908	616.676	1	20/42	1	12473661
7665, 102309-EJ-MD1-01	R.GFGFVTFSSM*AEVDAAM*AARPHSIDGR.V	2859.32	-2.86249	4	CID	3.99781e-05	0.30811	2.01651	0.329401	219.899	1	28/234	1	1261079
7742, 102309-EJ-MD1-01	R.GFGFVTFSSM*AEVDAAM*AARPHSIDGR.V	2859.32	-2.94787	4	CID	1.06814e-08	0.748049	3.02698	0.505566	492.197	1	40/234	1	1477749
7749, 102309-EJ-MD1-01	R.GFGFVTFSSM*AEVDAAM*AARPHSIDGR.V	2859.32	-2.69172	4	CID	6.54061e-06	0.268342	1.97908	0.190894	429.972	1	35/234	1	1477749
4629, 102309-EJ-MD1-02	K.IDTIEIITDR.Q	1188.65	-5.56562	2	CID	1.75414e-07	0.896876	3.84231	0.475167	456.661	1	16/27	1	2635873
4864, 102309-EJ-MD1-01	K.IDTIEIITDR.Q	1188.65	-4.53865	2	CID	2.39412e-07	0.852767	3.53207	0.486873	363.829	1	15/27	1	2799733
4861, 102309-EJ-MD1-01	K.IDTIEIITDR.Q	1188.65	-5.25753	2	CID	5.14884e-06	0.891446	3.57865	0.413953	605.458	1	17/27	1	2799733
7826, 102309-EJ-MD1-01	R.KLFIGGLSFETTEESLR.N	1927.02	-3.60129	2	CID	2.13915e-07	0.940119	5.06929	0.371202	934.411	1	21/48	1	2398603
7822, 102309-EJ-MD1-01	R.KLFIGGLSFETTEESLR.N	1927.02	-4.74153	2	CID	7.34396e-10	0.868943	4.6728	0.395427	412.081	1	17/48	1	2398603
7698, 102309-EJ-MD1-02	R.KLFIGGLSFETTEESLR.N	1927.02	-5.375	2	CID	3.51692e-08	0.920447	4.82854	0.453645	582.472	1	19/48	1	2119935
7703, 102309-EJ-MD1-02	R.KLFIGGLSFETTEESLR.N	1927.02	-5.375	2	CID	7.51808e-08	0.945964	4.98864	0.49391	829.704	1	21/48	1	2119935
8770, 102309-EJ-MD1-01	K.LFIGGLSFETTEESLR.N	1798.92	-4.47272	2	CID	6.38378e-14	0.954176	4.67112	0.479571	1179.01	1	23/45	1	ND
8780, 102309-EJ-MD1-01	K.LFIGGLSFETTEESLR.N	1798.92	-4.06558	2	CID	2.09388e-12	0.97422	5.5963	0.521977	1627.09	1	25/45	1	9664902
8730, 102309-EJ-MD1-02	K.LFIGGLSFETTEESLR.N	1798.92	-5.55844	2	CID	1.25033e-09	0.949785	4.73997	0.516922	1178.93	1	21/45	1	8515881
8733, 102309-EJ-MD1-02	K.LFIGGLSFETTEESLR.N	1798.92	-3.45486	2	CID	2.74819e-11	0.972922	5.17617	0.539886	1598.74	1	27/45	1	9207552
gi|88953883|ref|XP_933794.1| PREDICTED: similar to heterogeneous nuclear ribonucleoprotein A1 [Homo sapiens] [MASS=32380]						7.71605e-14	3.69167	40.3318	14	32360.5	88953883	12 (12 0 0 0 0)		0.15
5376, 102309-EJ-MD1-02	R.GFAFVTFDDHDSVDK.I	1699.76	-4.61312	2	CID	4.45893e-09	0.900938	4.78282	0.531703	500.677	1	18/42	6	2348069
5405, 102309-EJ-MD1-02	R.GFAFVTFDDHDSVDK.I	1699.76	-3.60769	2	CID	1.92252e-07	0.920327	5.02275	0.491663	539.322	1	18/42	6	2440304
3680, 102309-EJ-MD1-01	K.IEVIEIM*TDR.G	1234.63	-3.32273	2	CID	9.81928e-07	0.881864	3.35138	0.405104	727.044	1	16/27	6	3454585
3430, 102309-EJ-MD1-02	K.IEVIEIM*TDR.G	1234.63	-5.00354	2	CID	1.03032e-06	0.901086	3.97918	0.425966	688.321	1	16/27	6	ND
3433, 102309-EJ-MD1-02	K.IEVIEIM*TDR.G	1234.63	-5.00354	2	CID	1.24267e-07	0.909945	3.79885	0.374947	758.289	1	17/27	6	3832421
7354, 102309-EJ-MD1-02	R.KLFIGGLSFETTDESLR.S	1913	-5.01841	2	CID	3.88151e-10	0.942683	4.97157	0.494271	738.966	1	21/48	6	1494530
7359, 102309-EJ-MD1-02	R.KLFIGGLSFETTDESLR.S	1913	-2.72122	2	CID	1.70036e-10	0.907251	4.46964	0.490077	492.29	1	20/48	6	1414886
8489, 102309-EJ-MD1-01	K.LFIGGLSFETTDESLR.S	1784.91	-3.33117	2	CID	2.85538e-11	0.972531	6.63537	0.554825	916.909	1	23/45	6	6941875
8438, 102309-EJ-MD1-02	K.LFIGGLSFETTDESLR.S	1784.91	-2.98922	2	CID	7.33563e-11	0.959598	5.53403	0.568114	736.538	1	22/45	6	6507061
8500, 102309-EJ-MD1-02	K.LFIGGLSFETTDESLR.S	1784.91	-6.6139	2	CID	7.71605e-14	0.973539	5.68725	0.574572	1434.27	1	25/45	6	6507061
8503, 102309-EJ-MD1-02	K.LFIGGLSFETTDESLR.S	1784.91	-4.01507	2	CID	6.71574e-11	0.972352	5.61967	0.591645	1362.49	1	25/45	6	6507061
8506, 102309-EJ-MD1-01	K.LFIGGLSFETTDESLR.S	1784.91	-5.2461	2	CID	6.14508e-13	0.974425	6.27156	0.572296	1164.71	1	24/45	6	6941875
gi|16751921|ref|NP_444513.1| dermcidin preproprotein [Homo sapiens] [MASS=11284]						9.27036e-14	2.38446	30.2203	25.5	11276.8	16751921	10 (10 0 0 0 0)		0.37
3763, 102309-EJ-MD1-01	K.DAVEDLESVGK.G	1161.56	-4.49473	2	CID	8.55821e-05	0.925071	3.87888	0.434027	1011.38	1	19/30		3356475
3487, 102309-EJ-MD1-02	K.DAVEDLESVGK.G	1161.56	-4.81	2	CID	1.61738e-06	0.903724	3.54978	0.444344	785.283	1	18/30		3284831
8109, 102309-EJ-MD1-01	K.GAVHDVKDVLDSVL.-	1466.78	-2.47948	2	CID	2.69492e-08	0.389213	2.4017	0.433383	210.973	1	13/39		19941460
8115, 102309-EJ-MD1-01	K.GAVHDVKDVLDSVL.-	1466.78	-3.47815	2	CID	1.14474e-06	0.698195	3.13383	0.54202	224.318	1	14/39		19941460
8010, 102309-EJ-MD1-02	K.GAVHDVKDVLDSVL.-	1466.78	-4.06071	2	CID	7.94625e-10	0.553419	2.7686	0.513819	214.888	1	13/39		20119066
8015, 102309-EJ-MD1-02	K.GAVHDVKDVLDSVL.-	1466.78	-5.47551	2	CID	6.28766e-07	0.370773	2.42172	0.434803	193.295	1	13/39		20119066
3878, 102309-EJ-MD1-02	K.LGKDAVEDLESVGK.G	1459.76	-3.86251	2	CID	9.27036e-14	0.927317	4.14428	0.559136	849.133	1	19/39		8622688
3875, 102309-EJ-MD1-02	K.LGKDAVEDLESVGK.G	1459.76	-5.11686	2	CID	1.16769e-10	0.936662	4.14661	0.515489	1103.7	1	20/39		8622688
4147, 102309-EJ-MD1-01	K.LGKDAVEDLESVGK.G	1459.76	-4.28062	2	CID	8.61152e-08	0.9104	4.40541	0.563591	557.876	1	16/39		7635559
4152, 102309-EJ-MD1-01	K.LGKDAVEDLESVGK.G	1459.76	-4.94961	2	CID	4.64351e-12	0.942786	4.34309	0.492767	1152.11	1	19/39		7635559
gi|5803036|ref|NP_006796.1| heterogeneous nuclear ribonucleoprotein A0 [Homo sapiens] [MASS=30840]						1.05471e-13	2.80544	30.2833	16.7	30821.8	5803036	13 (13 0 0 0 0)		0.14
7657, 102309-EJ-MD1-01	K.GDVAEGDLIEHFSQFGTVEK.A	2178.03	-3.47227	2	CID	3.89187e-09	0.898245	4.86132	0.534962	373.742	1	16/57		1867940
7575, 102309-EJ-MD1-02	K.GDVAEGDLIEHFSQFGTVEK.A	2178.03	-6.47691	3	CID	4.68934e-05	0.651107	3.28948	0.382804	394.385	1	25/114		1357797
7586, 102309-EJ-MD1-02	K.GDVAEGDLIEHFSQFGTVEK.A	2178.03	-5.04156	2	CID	3.91465e-08	0.952714	5.66691	0.670632	538.729	1	18/57		2151757
5046, 102309-EJ-MD1-02	R.GFGFVYFQNHDAADK.A	1715.78	-6.79995	2	CID	8.97625e-08	0.92873	4.24868	0.59845	720.605	1	20/42		1541830
5322, 102309-EJ-MD1-01	R.GFGFVYFQNHDAADK.A	1715.78	-5.30589	2	CID	1.88327e-08	0.925293	3.79588	0.429094	993.789	1	23/42		1613557
5040, 102309-EJ-MD1-02	R.GFGFVYFQNHDAADK.A	1715.78	-5.9462	2	CID	1.73474e-09	0.918636	4.47324	0.486049	728.299	1	19/42		1541830
5305, 102309-EJ-MD1-01	R.GFGFVYFQNHDAADK.A	1715.78	-5.09246	2	CID	7.59703e-11	0.936537	4.56446	0.506455	795.145	1	20/42		1613557
6586, 102309-EJ-MD1-02	K.LFIGGLNVQTSESGLR.G	1690.91	-4.60915	2	CID	2.08616e-11	0.969096	5.43421	0.542786	1325.47	1	24/45		5592405
6634, 102309-EJ-MD1-02	K.LFIGGLNVQTSESGLR.G	1690.91	-3.38189	2	CID	5.08066e-11	0.921366	4.25659	0.501988	753.636	1	20/45		5592405
6642, 102309-EJ-MD1-02	K.LFIGGLNVQTSESGLR.G	1690.91	-5.69203	2	CID	1.18952e-10	0.93989	4.70695	0.562357	609.754	1	22/45		5592405
6775, 102309-EJ-MD1-01	K.LFIGGLNVQTSESGLR.G	1690.91	-2.51558	2	CID	4.14613e-12	0.963864	5.02213	0.560993	1354.7	1	24/45		5614553
6583, 102309-EJ-MD1-02	K.LFIGGLNVQTSESGLR.G	1690.91	-5.61984	2	CID	1.54488e-12	0.975584	5.08787	0.500877	1948.08	1	28/45		5592405
6782, 102309-EJ-MD1-01	K.LFIGGLNVQTSESGLR.G	1690.91	-3.74285	2	CID	1.05471e-13	0.97066	5.60391	0.564989	1239.09	1	24/45		5614553
gi|20127479|ref|NP_005667.2| RNA binding motif protein 10 isoform 1 [Homo sapiens] [MASS=103532]						2.14273e-13	6.69768	80.2518	15.5	103469	20127479	26 (26 0 0 0 0)		0.17
3682, 102309-EJ-MD1-01	R.ESATADAGYAILEK.K	1438.71	-4.52139	2	CID	1.5707e-08	0.880492	3.85608	0.489976	740.68	1	18/39	1	1779967
3426, 102309-EJ-MD1-02	R.ESATADAGYAILEK.K	1438.71	-3.92746	2	CID	1.08564e-05	0.722406	2.94271	0.451107	495.019	1	16/39	1	1847744
3420, 102309-EJ-MD1-02	R.ESATADAGYAILEK.K	1438.71	-3.33353	2	CID	1.18522e-08	0.863785	2.9503	0.438515	911.701	1	20/39	1	1847744
3684, 102309-EJ-MD1-01	R.ESATADAGYAILEK.K	1438.71	-3.84261	2	CID	2.09538e-08	0.920735	3.45969	0.506348	1031.67	1	22/39	1	1779967
4597, 102309-EJ-MD1-02	K.GDPTGAGPEASLEPGADSVSM*QAFSR.A	2550.14	-5.98502	2	CID	6.03463e-07	0.873927	4.36217	0.697276	213.792	1	16/75	1	1151340
4594, 102309-EJ-MD1-02	K.GDPTGAGPEASLEPGADSVSM*QAFSR.A	2550.14	-5.02766	2	CID	1.58159e-10	0.916633	4.49488	0.68356	406.266	1	21/75	1	1151340
6991, 102309-EJ-MD1-02	R.GFAFVEFSHLQDATR.W	1724.84	-4.91715	2	CID	8.40217e-12	0.976172	5.0354	0.646386	1755.95	1	25/42	1	3161668
6986, 102309-EJ-MD1-02	R.GFAFVEFSHLQDATR.W	1724.84	-7.46494	2	CID	7.70589e-11	0.969469	4.3788	0.584497	1716.88	1	25/42	1	3161668
7162, 102309-EJ-MD1-01	R.GFAFVEFSHLQDATR.W	1724.84	-4.84638	2	CID	3.89611e-11	0.931352	4.60777	0.555407	771.838	1	18/42	1	3234117
7153, 102309-EJ-MD1-01	R.GFAFVEFSHLQDATR.W	1724.84	-2.86476	2	CID	9.04832e-13	0.935211	3.95013	0.482399	1004.89	1	23/42	1	3126577
2525, 102309-EJ-MD1-01	R.LDQQTLPLGGR.E	1197.66	-4.37843	2	CID	4.50841e-05	0.645801	2.94477	0.368781	407.442	1	14/30	1	2982592
2266, 102309-EJ-MD1-02	R.LDQQTLPLGGR.E	1197.66	-5.39767	2	CID	5.71831e-05	0.688188	3.092	0.456932	330.788	1	13/30	1	2899694
2522, 102309-EJ-MD1-01	R.LDQQTLPLGGR.E	1197.66	-5.90729	2	CID	2.14647e-05	0.685629	3.35113	0.39524	293.089	1	13/30	1	3037204
2270, 102309-EJ-MD1-02	R.LDQQTLPLGGR.E	1197.66	-6.51884	2	CID	0.00011626	0.773424	3.53701	0.396703	356.859	1	14/30	1	2899694
4401, 102309-EJ-MD1-01	R.M*LPQAATEDDIRGQLQSHGVQAR.E	2537.25	-3.38098	3	CID	4.77778e-07	0.711091	3.18827	0.625134	204.017	1	22/132		2110699
4132, 102309-EJ-MD1-02	R.M*LPQAATEDDIRGQLQSHGVQAR.E	2537.25	-5.90681	3	CID	0.000420334	0.780738	3.65501	0.547079	248.397	1	25/132		1851063
4398, 102309-EJ-MD1-01	R.M*LPQAATEDDIRGQLQSHGVQAR.E	2537.25	-2.73147	3	CID	2.14273e-13	0.699342	2.85041	0.545286	291.788	1	30/132		2149007
9930, 102309-EJ-MD1-02	R.NLNPHSTM*DSILGALAPYAVLSSSNVR.V	2843.44	-5.65847	3	CID	5.73351e-09	0.873757	4.77754	0.517363	525.044	1	27/156	1	1768792
1265, 102309-EJ-MD1-01	K.SEAEQKLPLGTR.L	1328.72	-3.68269	2	CID	0.000427894	0.786699	3.78949	0.421793	625.713	1	15/33	1	1933059
1010, 102309-EJ-MD1-02	K.SEAEQKLPLGTR.L	1328.72	-4.96888	2	CID	0.000394508	0.908698	4.06492	0.467419	674.462	1	18/33	1	1807783
1013, 102309-EJ-MD1-02	K.SEAEQKLPLGTR.L	1328.72	-6.34695	2	CID	4.26987e-05	0.846715	3.75142	0.395627	533.002	1	16/33	1	1807783
1263, 102309-EJ-MD1-01	K.SEAEQKLPLGTR.L	1328.72	-5.15263	2	CID	0.000113559	0.765125	3.62545	0.288557	559.835	1	15/33	1	1933059
4387, 102309-EJ-MD1-01	K.YGGISTASVDFEQPTR.D	1727.82	-3.44498	2	CID	1.15799e-09	0.858608	4.04484	0.587805	378.513	1	15/45	1	1619831
4384, 102309-EJ-MD1-01	K.YGGISTASVDFEQPTR.D	1727.82	-4.08083	2	CID	5.30131e-13	0.876611	3.90025	0.578793	475.716	1	18/45	1	1619831
4140, 102309-EJ-MD1-02	K.YGGISTASVDFEQPTR.D	1727.82	-5.98837	2	CID	2.82577e-09	0.920567	5.01082	0.602287	452.885	1	16/45	1	1451496
4142, 102309-EJ-MD1-02	K.YGGISTASVDFEQPTR.D	1727.82	-3.23303	2	CID	2.50128e-11	0.943935	4.8197	0.639506	660.396	1	19/45	1	1451496
gi|148228985|ref|NP_001087202.1| ribosomal protein L17-like [Homo sapiens] [MASS=21313]						2.90878e-13	0.955855	10.2715	8.7	21299.3	148228985	4 (4 0 0 0 0)		0.02
7339, 102309-EJ-MD1-01	K.GLDVDSLVIEHIQVNK.A	1778.96	-4.8272	2	CID	1.68418e-07	0.913603	4.64454	0.502628	578.697	1	20/45	8	1736341
7181, 102309-EJ-MD1-02	K.GLDVDSLVIEHIQVNK.A	1778.96	-5.17029	2	CID	1.84268e-09	0.92065	5.20658	0.516862	540.179	1	18/45	8	1866604
7190, 102309-EJ-MD1-02	K.GLDVDSLVIEHIQVNK.A	1778.96	-4.00377	2	CID	1.69809e-12	0.944061	5.28701	0.514374	680.488	1	21/45	8	1866604
7325, 102309-EJ-MD1-01	K.GLDVDSLVIEHIQVNK.A	1778.96	-5.92509	2	CID	2.90878e-13	0.955855	5.42964	0.512879	940.15	1	22/45	8	1736341
gi|54112121|ref|NP_036558.3| splicing factor 3b, subunit 3 [Homo sapiens] [MASS=135576]						3.65818e-13	12.0167	130.297	15.2	135492	54112121	46 (46 0 0 0 0)		0.35
5574, 102309-EJ-MD1-01	K.AEVIM*NYHVGETVLSLQK.T	2047.05	-3.9705	2	CID	3.74075e-06	0.661667	3.50016	0.436222	183.089	1	14/51		2391371
5338, 102309-EJ-MD1-02	K.AEVIM*NYHVGETVLSLQK.T	2047.05	-7.30991	2	CID	3.65818e-13	0.868126	4.22101	0.435398	513.935	1	19/51		2167570
5540, 102309-EJ-MD1-01	K.AEVIM*NYHVGETVLSLQK.T	2047.05	-4.56683	2	CID	1.46533e-11	0.920346	4.82988	0.516101	487.294	1	19/51		2391371
5530, 102309-EJ-MD1-01	K.AEVIM*NYHVGETVLSLQK.T	2047.05	-4.08977	2	CID	4.02128e-11	0.910237	5.205	0.449662	394.66	1	19/51		2391371
4567, 102309-EJ-MD1-01	R.ATGISFAIHGNFSGTK.Q	1607.82	-3.99719	2	CID	2.23892e-05	0.91617	5.08278	0.533257	429.878	1	16/45		2746103
4570, 102309-EJ-MD1-01	R.ATGISFAIHGNFSGTK.Q	1607.82	-3.54165	2	CID	4.61328e-08	0.912876	4.57967	0.556447	569.005	1	18/45		2746103
4334, 102309-EJ-MD1-02	R.ATGISFAIHGNFSGTK.Q	1607.82	-5.51565	2	CID	2.42245e-06	0.826375	4.35634	0.437393	440.771	1	15/45		2420932
4341, 102309-EJ-MD1-02	R.ATGISFAIHGNFSGTK.Q	1607.82	-6.65449	2	CID	1.13926e-07	0.916722	4.79006	0.555458	556.684	1	17/45		2420932
5690, 102309-EJ-MD1-02	R.FLAVGLVDNTVR.I	1303.74	-5.42912	2	CID	1.5601e-08	0.972535	4.49895	0.482917	1838.03	1	25/33		4811363
5930, 102309-EJ-MD1-01	R.FLAVGLVDNTVR.I	1303.74	-3.5565	2	CID	5.61045e-07	0.957152	4.03152	0.53528	1343.6	1	22/33		4467644
5877, 102309-EJ-MD1-01	R.FLAVGLVDNTVR.I	1303.74	-1.87114	2	CID	2.34143e-06	0.960414	4.19655	0.493861	1462.57	1	22/33		4416976
5901, 102309-EJ-MD1-01	R.FLAVGLVDNTVR.I	1303.74	-3.74376	2	CID	2.17887e-10	0.971755	4.69387	0.522145	1635.35	1	24/33		4467644
5686, 102309-EJ-MD1-02	R.FLAVGLVDNTVR.I	1303.74	-6.36544	2	CID	4.33918e-09	0.970691	4.38425	0.517714	1707.56	1	24/33		4811363
4037, 102309-EJ-MD1-01	K.HIANYISGIQTIGHR.V	1679.9	-5.36689	2	CID	1.40563e-10	0.930566	4.09886	0.523289	804.648	1	22/42		1297240
3773, 102309-EJ-MD1-02	K.HIANYISGIQTIGHR.V	1679.9	-5.80289	2	CID	2.2752e-10	0.97236	5.5525	0.579765	1319.6	1	23/42		1314288
4042, 102309-EJ-MD1-01	K.HIANYISGIQTIGHR.V	1679.9	-3.91359	2	CID	9.85962e-10	0.969191	5.00456	0.660062	1461.13	1	23/42		1309425
3767, 102309-EJ-MD1-02	K.HIANYISGIQTIGHR.V	1679.9	-4.03059	3	CID	9.16686e-09	0.911347	4.36561	0.459476	923.646	1	28/84		576463
3775, 102309-EJ-MD1-02	K.HIANYISGIQTIGHR.V	1679.9	-4.34958	2	CID	1.18814e-09	0.975427	5.06455	0.624603	1643.27	1	26/42		1314288
4377, 102309-EJ-MD1-01	K.ITLETDEDM*VTEIR.L	1680.8	-4.60524	2	CID	3.09893e-09	0.931017	3.98416	0.588288	841.693	1	19/39		2488122
4375, 102309-EJ-MD1-01	K.ITLETDEDM*VTEIR.L	1680.8	-4.02423	2	CID	1.0215e-09	0.92468	3.98704	0.598248	624.421	1	19/39		2313772
4124, 102309-EJ-MD1-02	K.ITLETDEDM*VTEIR.L	1680.8	-4.31474	2	CID	1.65635e-07	0.898152	3.47355	0.576846	712.999	1	18/39		2244749
4127, 102309-EJ-MD1-02	K.ITLETDEDM*VTEIR.L	1680.8	-4.31474	2	CID	3.36472e-09	0.946913	4.59787	0.579595	829.348	1	19/39		2244749
4020, 102309-EJ-MD1-01	R.IVILEYQPSK.N	1189.68	-6.3923	2	CID	2.89705e-06	0.868463	3.42305	0.489552	560.895	1	15/27		1382330
4009, 102309-EJ-MD1-01	R.IVILEYQPSK.N	1189.68	-4.64797	2	CID	4.91939e-06	0.916731	3.27201	0.502553	919.315	1	17/27		1382330
3739, 102309-EJ-MD1-02	R.IVILEYQPSK.N	1189.68	-6.08448	2	CID	2.43408e-05	0.90189	3.4564	0.474077	809.755	1	16/27		1421026
3749, 102309-EJ-MD1-02	R.IVILEYQPSK.N	1189.68	-4.34015	2	CID	1.06899e-05	0.931495	3.42276	0.486202	1180.41	1	18/27		1421026
8873, 102309-EJ-MD1-01	K.LGAVFNQVAFPLQYTPR.K	1921.03	-3.89569	2	CID	1.36798e-08	0.776903	3.73961	0.431937	390.937	1	15/48		2031462
8838, 102309-EJ-MD1-02	K.LGAVFNQVAFPLQYTPR.K	1921.03	-2.18	2	CID	4.89081e-11	0.933662	5.2739	0.561869	519.161	1	17/48		2195939
8841, 102309-EJ-MD1-02	K.LGAVFNQVAFPLQYTPR.K	1921.03	-3.57797	2	CID	5.25246e-10	0.921947	4.64557	0.573294	526.228	1	18/48		2195939
8881, 102309-EJ-MD1-01	K.LGAVFNQVAFPLQYTPR.K	1921.03	-3.89569	2	CID	9.07607e-12	0.928307	4.40413	0.539948	735.183	1	20/48		2031462
5814, 102309-EJ-MD1-02	-.M*FLYNLTLQR.A	1314.69	-6.62586	2	CID	3.18259e-06	0.912492	3.32474	0.444046	933.384	1	17/27		1951798
6056, 102309-EJ-MD1-01	-.M*FLYNLTLQR.A	1314.69	-3.37606	2	CID	1.9682e-05	0.920148	2.90014	0.509586	1044.4	1	18/27		1912563
5827, 102309-EJ-MD1-02	-.M*FLYNLTLQR.A	1314.69	-4.21172	2	CID	0.000180799	0.890992	3.38058	0.419758	853.357	1	16/27		1951798
6051, 102309-EJ-MD1-01	-.M*FLYNLTLQR.A	1314.69	-4.39743	2	CID	4.33787e-07	0.914703	3.15836	0.444321	1020.49	1	18/27		1912563
704, 102309-EJ-MD1-01	R.M*QGQEAVLAM*SSR.S	1439.66	-2.49834	2	CID	2.30232e-10	0.927412	3.91841	0.641587	781.603	1	18/36		1059194
7236, 102309-EJ-MD1-01	R.NENQLIIFADDTYPR.W	1808.88	-0.0446858	2	CID	0.000235243	0.893409	4.29406	0.398246	650.124	1	18/42		2799660
7076, 102309-EJ-MD1-02	R.NENQLIIFADDTYPR.W	1808.88	-4.90352	2	CID	4.09233e-07	0.922978	4.19536	0.55431	745.678	1	18/42		2133134
7239, 102309-EJ-MD1-01	R.NENQLIIFADDTYPR.W	1808.88	-2.87901	2	CID	1.87006e-06	0.895693	4.6356	0.531218	325.749	1	16/42		2799660
7098, 102309-EJ-MD1-02	R.NENQLIIFADDTYPR.W	1808.88	-5.24094	2	CID	2.46803e-12	0.970798	5.91629	0.509389	1228.04	1	21/42		2133134
2139, 102309-EJ-MD1-02	K.NVSEELDRTPPEVSK.K	1699.85	-6.42811	2	CID	9.38747e-10	0.868808	4.23181	0.527892	430.937	1	18/42		2342391
2388, 102309-EJ-MD1-01	K.NVSEELDRTPPEVSK.K	1699.85	-4.99186	2	CID	2.99589e-09	0.871629	3.60648	0.493887	597.111	1	19/42		2430756
2385, 102309-EJ-MD1-01	K.NVSEELDRTPPEVSK.K	1699.85	-4.92005	2	CID	8.70256e-08	0.909287	4.27272	0.478392	611.304	1	19/42		2430756
2137, 102309-EJ-MD1-02	K.NVSEELDRTPPEVSK.K	1699.85	-4.6328	2	CID	2.3847e-10	0.933047	4.02802	0.552203	928.656	1	21/42		2342391
9710, 102309-EJ-MD1-01	K.SM*FFFLAQTEQGDIFK.I	1924.91	-4.56498	2	CID	2.40637e-07	0.960697	5.93698	0.600692	667.346	1	18/45		1930186
3905, 102309-EJ-MD1-02	R.TVLDPVTGDLSDTR.T	1488.75	-5.29766	2	CID	4.71403e-09	0.905256	3.24699	0.60819	793.128	1	20/39		5805324
3903, 102309-EJ-MD1-02	R.TVLDPVTGDLSDTR.T	1488.75	-5.54364	2	CID	5.08604e-09	0.905946	3.64535	0.432621	881.535	1	21/39		5805324
gi|15431310|ref|NP_000517.2| keratin 14 [Homo sapiens] [MASS=51621]						3.86358e-13	20.5919	270.317	50.6	51589.5	15431310	114 (114 0 0 0 0)		2.54
10888, 102309-EJ-MD1-01	R.ADLEM*QIESLKEELAYLK.K	2139.09	-3.42469	3	CID	1.81745e-09	0.494218	3.03378	0.284723	337.579	1	21/102	1	2401688
2414, 102309-EJ-MD1-01	R.ALEEANADLEVK.I	1301.66	-3.62993	2	CID	1.35249e-08	0.897924	4.15545	0.43806	660.005	1	16/33	14	15280658
2213, 102309-EJ-MD1-02	R.ALEEANADLEVK.I	1301.66	-6.25578	2	CID	1.12791e-07	0.971036	4.44921	0.542545	1840.9	1	22/33	14	14252837
2419, 102309-EJ-MD1-01	R.ALEEANADLEVK.I	1301.66	-3.06724	2	CID	2.3251e-08	0.944733	4.15262	0.446881	1159.17	1	20/33	14	15280658
2216, 102309-EJ-MD1-02	R.ALEEANADLEVK.I	1301.66	-5.13042	2	CID	1.53644e-07	0.9538	4.15187	0.543477	1288.71	1	19/33	14	14252837
1606, 102309-EJ-MD1-01	R.APSTYGGGLSVSSSR.F	1425.7	-4.89643	2	CID	8.43749e-10	0.904602	4.01517	0.653991	545.079	1	18/42		13966795
1330, 102309-EJ-MD1-02	R.APSTYGGGLSVSSSR.F	1425.7	-7.72194	2	CID	4.40141e-08	0.887524	3.92513	0.640495	608.351	1	19/42		14535621
1609, 102309-EJ-MD1-01	R.APSTYGGGLSVSSSR.F	1425.7	-4.72518	2	CID	2.48593e-09	0.918843	3.99649	0.627504	590.457	1	20/42		13966795
1333, 102309-EJ-MD1-02	R.APSTYGGGLSVSSSR.F	1425.7	-6.09513	2	CID	1.20071e-10	0.899461	4.00733	0.607289	598.387	1	20/42		14535621
1842, 102309-EJ-MD1-02	K.ASLENSLEETK.G	1220.6	-5.58105	2	CID	0.000831202	0.215375	2.35231	0.167916	258.62	1	12/30	9	949269
2082, 102309-EJ-MD1-01	K.ASLENSLEETK.G	1220.6	-2.08075	2	CID	8.06172e-06	0.340419	2.32445	0.278646	293.484	1	13/30	9	936080
1334, 102309-EJ-MD1-02	K.ASLENSLEETKGR.Y	1433.72	-5.69925	2	CID	6.93484e-08	0.606292	3.30992	0.483175	218.695	1	13/36	7	5963231
1328, 102309-EJ-MD1-02	K.ASLENSLEETKGR.Y	1433.72	-3.99641	2	CID	2.1457e-09	0.519381	3.14246	0.447032	141.491	1	12/36	7	5963231
1607, 102309-EJ-MD1-01	K.ASLENSLEETKGR.Y	1433.72	-5.35868	2	CID	7.81556e-09	0.594258	3.4164	0.388394	188.151	1	12/36	7	5311436
1610, 102309-EJ-MD1-01	K.ASLENSLEETKGR.Y	1433.72	-5.27354	2	CID	8.12508e-08	0.787022	3.80187	0.41177	370.33	1	15/36	7	5311436
7305, 102309-EJ-MD1-02	K.DAEEWFFTKTEELNR.E	1914.89	-6.09104	2	CID	3.14249e-12	0.623765	3.14847	0.432328	197.158	1	14/42	1	1494662
7443, 102309-EJ-MD1-01	K.DAEEWFFTKTEELNR.E	1914.89	-1.94741	2	CID	4.05959e-11	0.772878	3.99389	0.429544	286.959	1	13/42	1	1421296
7318, 102309-EJ-MD1-02	K.DAEEWFFTKTEELNR.E	1914.89	-5.5173	2	CID	2.00273e-09	0.864523	4.39289	0.412433	482.788	1	16/42	1	1494662
7447, 102309-EJ-MD1-01	K.DAEEWFFTKTEELNR.E	1914.89	-3.03113	2	CID	3.65707e-12	0.872436	4.08057	0.511798	455.997	1	16/42	1	1421296
749, 102309-EJ-MD1-01	R.EVATNSELVQSGK.S	1361.69	-4.55602	2	CID	1.27626e-07	0.874995	3.91228	0.588194	420.33	1	15/36	3	3580872
533, 102309-EJ-MD1-02	R.EVATNSELVQSGK.S	1361.69	-5.00425	2	CID	1.78223e-07	0.831209	3.83245	0.532876	360.557	1	15/36	3	2635733
531, 102309-EJ-MD1-02	R.EVATNSELVQSGK.S	1361.69	-4.10779	2	CID	4.86381e-10	0.840671	4.08793	0.554328	309.03	1	14/36	3	2635733
747, 102309-EJ-MD1-01	R.EVATNSELVQSGK.S	1361.69	-5.36284	2	CID	1.22592e-06	0.828219	4.17194	0.475798	253.655	1	14/36	3	3580872
4402, 102309-EJ-MD1-02	R.EVATNSELVQSGKSEISELRR.T	2332.21	-6.04213	3	CID	8.58062e-08	0.553109	2.77256	0.476255	340.836	1	24/120	3	1775121
4396, 102309-EJ-MD1-02	R.EVATNSELVQSGKSEISELRR.T	2332.21	-4.55041	3	CID	0.000518059	0.48598	2.90906	0.314663	408.552	1	24/120	3	1775121
4618, 102309-EJ-MD1-01	R.EVATNSELVQSGKSEISELRR.T	2332.21	-3.21571	3	CID	0.000113772	0.432798	2.58452	0.371459	340.392	1	23/120	3	1807959
4616, 102309-EJ-MD1-01	R.EVATNSELVQSGKSEISELRR.T	2332.21	-3.92232	3	CID	2.67702e-05	0.560442	2.83187	0.473318	286.591	1	22/120	3	1807959
4014, 102309-EJ-MD1-01	R.GQVGGDVNVEM*DAAPGVDLSR.I	2101.98	-4.71063	2	CID	5.9841e-13	0.947849	5.38079	0.631608	467.808	1	22/60	1	7358190
4011, 102309-EJ-MD1-01	R.GQVGGDVNVEM*DAAPGVDLSR.I	2101.98	-4.24604	2	CID	5.06484e-12	0.921096	4.56728	0.694614	407.401	1	20/60	1	7371591
3760, 102309-EJ-MD1-02	R.GQVGGDVNVEM*DAAPGVDLSR.I	2101.98	-4.36219	2	CID	6.13287e-12	0.861114	3.70682	0.636417	347.795	1	20/60	1	7812892
5036, 102309-EJ-MD1-01	R.GQVGGDVNVEMDAAPGVDLSR.I	2085.99	-5.42887	2	CID	1.73825e-09	0.9178	4.55167	0.647582	438.635	1	20/60	1	2960653
5042, 102309-EJ-MD1-01	R.GQVGGDVNVEMDAAPGVDLSR.I	2085.99	-4.72664	2	CID	2.07246e-09	0.956433	5.45218	0.630335	666.475	1	24/60	1	2960653
4839, 102309-EJ-MD1-02	R.GQVGGDVNVEMDAAPGVDLSR.I	2085.99	-5.42887	2	CID	5.65802e-10	0.938129	5.57817	0.62361	334.885	1	18/60	1	2732191
3756, 102309-EJ-MD1-02	R.GQVGGDVNVEM*DAAPGVDLSR.I	2101.98	-4.47833	2	CID	7.4607e-08	0.929331	4.76132	0.698904	459.094	1	21/60	1	7812892
4841, 102309-EJ-MD1-02	R.GQVGGDVNVEMDAAPGVDLSR.I	2085.99	-3.32218	2	CID	4.61917e-10	0.942675	4.88572	0.620541	624.484	1	23/60	1	2732191
1516, 102309-EJ-MD1-01	R.ILNEMRDQYEK.M	1438.7	-3.97383	2	CID	1.17131e-08	0.840125	3.53348	0.383785	561.543	1	15/30	3	14004190
1519, 102309-EJ-MD1-01	R.ILNEMRDQYEK.M	1438.7	-4.14352	2	CID	9.52154e-09	0.890486	4.08167	0.407892	626.518	1	16/30	3	14004190
1246, 102309-EJ-MD1-02	R.ILNEMRDQYEK.M	1438.7	-5.16169	2	CID	2.40584e-10	0.877104	3.45038	0.418158	711.943	1	16/30	3	13707227
1248, 102309-EJ-MD1-02	R.ILNEMRDQYEK.M	1438.7	-4.73745	2	CID	4.82636e-08	0.825505	3.40533	0.388454	595.384	1	15/30	3	13707227
7838, 102309-EJ-MD1-01	K.ILTATVDNANVLLQIDNAR.L	2054.12	-3.55238	2	CID	3.31168e-10	0.973895	5.42212	0.565111	1780.7	1	26/54	1	5341316
7846, 102309-EJ-MD1-01	K.ILTATVDNANVLLQIDNAR.L	2054.12	-3.55238	2	CID	4.28335e-10	0.974273	5.73116	0.61917	1583.2	1	24/54	1	5341316
7852, 102309-EJ-MD1-01	K.ILTATVDNANVLLQIDNAR.L	2054.12	-3.4995	3	CID	2.07226e-10	0.941551	4.89706	0.531803	1206.93	1	33/108	1	2863060
7788, 102309-EJ-MD1-02	K.ILTATVDNANVLLQIDNAR.L	2054.12	-5.10403	3	CID	8.54571e-10	0.963744	5.64533	0.56635	1520.03	1	36/108	1	2483081
7859, 102309-EJ-MD1-01	K.ILTATVDNANVLLQIDNAR.L	2054.12	-3.94521	3	CID	5.12257e-11	0.967774	5.33965	0.567541	1760.43	1	36/108	1	2863060
7783, 102309-EJ-MD1-02	K.ILTATVDNANVLLQIDNAR.L	2054.12	-4.0278	2	CID	6.16646e-10	0.963797	4.56044	0.581313	1574.58	1	24/54	1	5523021
7781, 102309-EJ-MD1-02	K.ILTATVDNANVLLQIDNAR.L	2054.12	-4.21263	3	CID	1.78311e-08	0.951913	4.99827	0.511189	1488.09	1	37/108	1	2483081
7780, 102309-EJ-MD1-02	K.ILTATVDNANVLLQIDNAR.L	2054.12	-6.28602	2	CID	3.86358e-13	0.969727	5.03915	0.654356	1759.95	1	24/54	1	4542295
4835, 102309-EJ-MD1-02	R.LAADDFRTKYETELNLR.M	2055.05	-7.32293	3	CID	6.19165e-07	0.309223	2.51073	0.276396	258.174	1	20/96	1	1115944
1881, 102309-EJ-MD1-01	R.LASYLDKVR.A	1064.61	-4.54872	2	CID	1.47913e-05	0.861479	3.20107	0.470479	496.886	1	15/24	21	ND
1879, 102309-EJ-MD1-01	R.LASYLDKVR.A	1064.61	-6.61263	2	CID	7.8267e-06	0.862183	3.06411	0.4332	535.6	1	16/24	21	ND
1598, 102309-EJ-MD1-02	R.LASYLDKVR.A	1064.61	-5.00736	2	CID	6.77852e-06	0.790116	2.83769	0.328478	456.591	1	16/24	21	408886
1593, 102309-EJ-MD1-02	R.LASYLDKVR.A	1064.61	-6.15398	2	CID	7.8267e-06	0.732746	3.04531	0.393199	311.363	1	13/24	21	292052
1699, 102309-EJ-MD1-02	R.LASYLDKVR.A	1064.61	-6.15398	2	CID	2.74147e-06	0.93603	3.40833	0.556748	861.249	1	18/24	21	22141772
1702, 102309-EJ-MD1-02	R.LASYLDKVR.A	1064.61	-5.92466	2	CID	3.85452e-07	0.934971	3.46005	0.527926	878.707	1	18/24	21	22141772
2843, 102309-EJ-MD1-02	R.LLEGEDAHLSSSQFSSGSQSSR.D	2309.06	-3.2085	3	CID	1.22098e-10	0.932956	4.59703	0.653656	860.519	1	31/126	2	4049194
2839, 102309-EJ-MD1-02	R.LLEGEDAHLSSSQFSSGSQSSR.D	2309.06	-4.55075	2	CID	5.55667e-13	0.972298	6.16392	0.761422	896.566	1	23/63	2	4100383
3095, 102309-EJ-MD1-01	R.LLEGEDAHLSSSQFSSGSQSSR.D	2309.06	-5.60807	2	CID	1.04639e-12	0.969586	6.34178	0.736275	708.142	1	22/63	2	4983121
3097, 102309-EJ-MD1-01	R.LLEGEDAHLSSSQFSSGSQSSR.D	2309.06	-3.2878	3	CID	5.47473e-09	0.937616	4.77088	0.637186	870.75	1	33/126	2	3607692
3089, 102309-EJ-MD1-01	R.LLEGEDAHLSSSQFSSGSQSSR.D	2309.06	-4.87377	3	CID	1.79296e-08	0.914882	4.93693	0.660207	483.252	1	26/126	2	3607692
3093, 102309-EJ-MD1-01	R.LLEGEDAHLSSSQFSSGSQSSR.D	2309.06	-5.07941	2	CID	9.49857e-11	0.963805	6.09247	0.752751	585.622	1	21/63	2	4983121
2845, 102309-EJ-MD1-02	R.LLEGEDAHLSSSQFSSGSQSSR.D	2309.06	-5.60807	2	CID	1.30673e-12	0.969278	6.30768	0.753829	707.168	1	23/63	2	4938565
2847, 102309-EJ-MD1-02	R.LLEGEDAHLSSSQFSSGSQSSR.D	2309.06	-4.16008	3	CID	4.19276e-12	0.951035	5.45841	0.682184	862.226	1	32/126	2	4049194
2907, 102309-EJ-MD1-01	K.TEELNREVATNSELVQSGK.S	2104.05	-4.11132	2	CID	4.00701e-10	0.968268	5.63986	0.59116	1041.2	1	25/54	3	1682946
2903, 102309-EJ-MD1-01	K.TEELNREVATNSELVQSGK.S	2104.05	-4.34339	2	CID	2.0173e-09	0.951202	4.92443	0.544805	1015.53	1	23/54	3	1682946
2643, 102309-EJ-MD1-02	K.TEELNREVATNSELVQSGK.S	2104.05	-5.50372	2	CID	1.70524e-09	0.924262	4.30336	0.394856	1056.55	1	22/54	3	1640496
2641, 102309-EJ-MD1-02	K.TEELNREVATNSELVQSGK.S	2104.05	-4.80752	2	CID	7.76046e-13	0.942334	5.03998	0.526835	894.77	1	23/54	3	1640496
1795, 102309-EJ-MD1-02	R.TKYETELNLR.M	1266.67	-4.41038	2	CID	4.53137e-06	0.564487	2.92662	0.306073	461.624	1	14/27	1	ND
1799, 102309-EJ-MD1-02	R.TKYETELNLR.M	1266.67	-5.85595	2	CID	1.17111e-07	0.634991	2.92398	0.355933	524.671	1	15/27	1	ND
2047, 102309-EJ-MD1-01	R.TKYETELNLR.M	1266.67	-4.41038	2	CID	3.70097e-07	0.392875	2.59549	0.234616	278.624	1	12/27	1	17184406
5988, 102309-EJ-MD1-02	R.TM*QNLEIELQSQLSM*K.A	1924.94	-5.24693	2	CID	1.13724e-08	0.946588	4.63234	0.625907	644.589	1	22/45	1	2804840
8651, 102309-EJ-MD1-02	R.TMQNLEIELQSQLSMK.A	1892.95	-3.42116	2	CID	8.37393e-07	0.913345	4.3322	0.440835	847.835	1	21/45	1	1534705
8700, 102309-EJ-MD1-01	R.TMQNLEIELQSQLSMK.A	1892.95	-5.22679	2	CID	4.11553e-08	0.790966	3.56911	0.452373	454.886	1	16/45	1	1160560
8707, 102309-EJ-MD1-01	R.TMQNLEIELQSQLSMK.A	1892.95	-3.2277	2	CID	0.000502362	0.852714	3.53211	0.53365	634.551	1	19/45	1	1160560
6217, 102309-EJ-MD1-01	R.TM*QNLEIELQSQLSM*K.A	1924.94	-1.69568	2	CID	2.83936e-10	0.94946	5.17804	0.557437	694.119	1	20/45	1	ND
6034, 102309-EJ-MD1-02	R.TM*QNLEIELQSQLSM*K.A	1924.94	-4.23229	2	CID	1.25788e-06	0.913011	4.30659	0.486373	562.2	1	20/45	1	2820815
6245, 102309-EJ-MD1-01	R.TM*QNLEIELQSQLSM*K.A	1924.94	-3.47131	2	CID	8.83338e-11	0.952547	4.98864	0.525404	962.048	1	21/45	1	3269929
8627, 102309-EJ-MD1-02	R.TMQNLEIELQSQLSMK.A	1892.95	-3.35667	2	CID	3.10828e-07	0.945258	4.83719	0.510358	994.287	1	20/45	1	1534705
7717, 102309-EJ-MD1-02	R.TMQNLEIELQSQLSM*K.A	1908.94	-2.71105	2	CID	4.60875e-08	0.918956	4.49733	0.55136	632.543	1	18/45	1	2735681
7869, 102309-EJ-MD1-01	R.TMQNLEIELQSQLSM*K.A	1908.94	-5.33991	3	CID	9.84102e-12	0.876855	4.04887	0.521555	616.991	1	25/90	1	1513861
7853, 102309-EJ-MD1-01	R.TMQNLEIELQSQLSM*K.A	1908.94	-3.61335	3	CID	1.00345e-09	0.844718	3.966	0.510906	566.237	1	24/90	1	1513861
5978, 102309-EJ-MD1-02	R.TM*QNLEIELQSQLSM*K.A	1924.94	-6.70549	2	CID	5.56999e-08	0.93935	4.62554	0.621291	534.501	1	20/45	1	2841798
2729, 102309-EJ-MD1-02	K.TRLEQEIATYR.R	1379.73	-4.72191	2	CID	3.71382e-07	0.967267	4.77593	0.56206	1124.25	1	21/30	21	17096422
2993, 102309-EJ-MD1-01	K.TRLEQEIATYR.R	1379.73	-4.01412	2	CID	3.0465e-07	0.963165	4.69777	0.540776	1047.24	1	21/30	21	17289694
2732, 102309-EJ-MD1-02	K.TRLEQEIATYR.R	1379.73	-5.7836	2	CID	3.57167e-06	0.969855	4.72408	0.550114	1335.04	1	22/30	21	17096422
2162, 102309-EJ-MD1-02	K.TRLEQEIATYRR.L	1535.83	-5.42718	3	CID	0.000607013	0.8192	3.81319	0.475496	594.985	1	22/66	15	5920071
2131, 102309-EJ-MD1-02	K.TRLEQEIATYRR.L	1535.83	-6.01454	2	CID	0.000963813	0.0577017	2.16873	0.0714465	121.763	3	9/33	15	7742748
2420, 102309-EJ-MD1-01	K.TRLEQEIATYRR.L	1535.83	-3.63884	3	CID	0.000845243	0.758995	3.41804	0.418624	467.316	1	21/66	15	ND
2158, 102309-EJ-MD1-02	K.TRLEQEIATYRR.L	1535.83	-6.02329	3	CID	5.18046e-05	0.780028	3.73313	0.455537	422.633	1	19/66	15	5920071
3865, 102309-EJ-MD1-01	R.VLDELTLAR.A	1029.59	-3.5244	2	CID	1.49899e-05	0.904737	3.51717	0.429321	750.059	1	17/24	14	9290455
3862, 102309-EJ-MD1-01	R.VLDELTLAR.A	1029.59	-4.23577	2	CID	6.05453e-07	0.93804	3.62727	0.381336	972.824	1	19/24	14	9290455
3604, 102309-EJ-MD1-02	R.VLDELTLAR.A	1029.59	-6.25131	2	CID	3.02597e-05	0.921262	3.6042	0.380857	825.521	1	18/24	14	8838823
3606, 102309-EJ-MD1-02	R.VLDELTLAR.A	1029.59	-6.01419	2	CID	8.29768e-06	0.925452	3.62999	0.38861	870.524	1	18/24	14	8838823
679, 102309-EJ-MD1-02	K.VTMQNLNDR.L	1090.53	-4.84729	2	CID	7.6094e-06	0.835393	2.50973	0.447945	678.363	1	16/24	17	9312994
923, 102309-EJ-MD1-01	K.VTMQNLNDR.L	1090.53	-5.85472	2	CID	4.76667e-05	0.866447	2.97211	0.480979	601.224	1	16/24	17	11597068
921, 102309-EJ-MD1-01	K.VTMQNLNDR.L	1090.53	-5.51891	2	CID	1.30663e-05	0.859614	2.70762	0.45633	613.455	1	16/24	17	11597068
682, 102309-EJ-MD1-02	K.VTMQNLNDR.L	1090.53	-5.74278	2	CID	3.06599e-06	0.91196	2.97321	0.494003	895.454	1	17/24	17	9312994
4922, 102309-EJ-MD1-02	K.VTM*QNLNDRLASYLDK.V	1896.95	-5.26426	2	CID	0.000784137	0.340573	2.99273	0.283203	132.518	1	12/45	11	1599335
6048, 102309-EJ-MD1-02	K.VTM*QNLNDRLASYLDKVR.A	2152.12	-4.20665	3	CID	1.46105e-11	0.800423	3.69503	0.505403	387.427	1	26/102	11	ND
6060, 102309-EJ-MD1-02	K.VTM*QNLNDRLASYLDKVR.A	2152.12	-4.69503	4	CID	8.12124e-08	0.475681	2.63172	0.322217	336.697	1	31/153	11	5100206
6068, 102309-EJ-MD1-02	K.VTM*QNLNDRLASYLDKVR.A	2152.12	-5.1488	4	CID	6.5764e-07	0.105662	1.52462	0.0945043	259.614	1	27/153	11	5100206
6044, 102309-EJ-MD1-02	K.VTM*QNLNDRLASYLDKVR.A	2152.12	-3.78124	3	CID	1.98916e-08	0.647335	3.56021	0.380204	231.797	1	21/102	11	ND
6326, 102309-EJ-MD1-01	K.VTM*QNLNDRLASYLDKVR.A	2152.12	-3.27075	3	CID	2.97068e-11	0.846089	4.50946	0.502773	263.048	1	25/102	11	18758948
7892, 102309-EJ-MD1-01	K.VTM*QNLNDRLASYLDKVR.A	2152.12	-5.99336	3	CID	1.38453e-05	0.177633	2.52739	0.0873314	325.808	1	21/102	11	2067562
7766, 102309-EJ-MD1-02	K.VTMQNLNDRLASYLDKVR.A	2136.12	-5.56143	3	CID	2.20139e-10	0.479563	3.28776	0.269355	268.86	1	19/102	11	38751324
7770, 102309-EJ-MD1-02	K.VTMQNLNDRLASYLDKVR.A	2136.12	-5.39	3	CID	3.33876e-09	0.466659	3.06971	0.392055	269.956	1	21/102	11	38751324
7879, 102309-EJ-MD1-01	K.VTMQNLNDRLASYLDKVR.A	2136.12	-4.61853	3	CID	5.52669e-12	0.537239	3.16658	0.286623	345.979	1	24/102	11	40202304
7872, 102309-EJ-MD1-01	K.VTMQNLNDRLASYLDKVR.A	2136.12	-4.10422	3	CID	1.54363e-10	0.577042	3.42229	0.331981	295.276	1	20/102	11	40202304
6319, 102309-EJ-MD1-01	K.VTM*QNLNDRLASYLDKVR.A	2152.12	-4.80847	4	CID	1.54461e-06	0.214521	1.79456	0.222006	250.544	1	28/153	11	5471946
7880, 102309-EJ-MD1-01	K.VTMQNLNDRLASYLDKVR.A	2136.12	-5.96775	4	CID	4.66405e-08	0.0833578	1.39386	0.150806	197.877	2	30/153	11	7633644
7790, 102309-EJ-MD1-02	K.VTMQNLNDRLASYLDKVR.A	2136.12	-4.36767	4	CID	0.000237167	0.140867	1.36751	0.382167	191.947	2	26/153	11	7687553
7793, 102309-EJ-MD1-02	K.VTMQNLNDRLASYLDKVR.A	2136.12	-5.282	4	CID	1.18083e-06	0.16163	1.36598	0.430265	224.773	1	29/153	11	7687553
7816, 102309-EJ-MD1-02	K.VTM*QNLNDRLASYLDKVR.A	2152.12	-4.8873	3	CID	4.15241e-07	0.268261	2.69248	0.0206884	400.989	1	24/102	11	1389533
6324, 102309-EJ-MD1-01	K.VTM*QNLNDRLASYLDKVR.A	2152.12	-5.14255	3	CID	5.11396e-11	0.618962	3.03608	0.427594	290.531	1	23/102	11	18758948
7886, 102309-EJ-MD1-01	K.VTMQNLNDRLASYLDKVR.A	2136.12	-3.9105	4	CID	4.38498e-06	0.0853284	1.44887	0.176931	151.858	2	24/153	11	7633644
gi|46367787|ref|NP_002559.2| poly(A) binding protein, cytoplasmic 1 [Homo sapiens] [MASS=70670]						1.18072e-12	7.13006	100.264	23.3	70626	46367787	35 (35 0 0 0 0)		0.63
2161, 102309-EJ-MD1-01	R.AKEFTNVYIK.N	1212.66	-5.05056	2	CID	0.00016241	0.698699	2.73051	0.401772	432.717	1	14/27	1	4410874
2168, 102309-EJ-MD1-01	R.AKEFTNVYIK.N	1212.66	-5.55388	2	CID	0.000111445	0.625425	2.81282	0.393578	359.664	1	13/27	1	4410874
1919, 102309-EJ-MD1-02	R.AKEFTNVYIK.N	1212.66	-5.95653	2	CID	4.72816e-05	0.755394	2.98792	0.483768	352.444	1	13/27	1	4187101
1916, 102309-EJ-MD1-02	R.AKEFTNVYIK.N	1212.66	-5.65454	2	CID	7.67075e-06	0.445666	2.74435	0.303452	296.147	1	12/27	1	4187101
4301, 102309-EJ-MD1-02	R.ALDTM*NFDVIK.G	1282.63	-5.19698	2	CID	2.322e-05	0.857813	3.32789	0.515147	622.369	1	15/30	1	7746212
4533, 102309-EJ-MD1-01	R.ALDTM*NFDVIK.G	1282.63	-3.10321	2	CID	0.000331968	0.862428	3.37748	0.449515	687.998	1	16/30	1	8905366
4529, 102309-EJ-MD1-01	R.ALDTM*NFDVIK.G	1282.63	-4.8163	2	CID	5.19567e-05	0.821613	3.42636	0.470537	417.373	1	15/30	1	8905366
4297, 102309-EJ-MD1-02	R.ALDTM*NFDVIK.G	1282.63	-4.05492	2	CID	1.01385e-05	0.679818	3.28919	0.505224	241.31	1	12/30	1	7746212
10120, 102309-EJ-MD1-01	K.ALYDTFSAFGNILSCK.V	1806.87	-4.00775	2	CID	4.77183e-10	0.950702	4.80087	0.645383	821.225	1	20/45	1	5018813
10046, 102309-EJ-MD1-02	K.ALYDTFSAFGNILSCK.V	1806.87	-5.35893	2	CID	1.18072e-12	0.963533	5.28442	0.623721	1203.52	1	22/45	1	4532560
10039, 102309-EJ-MD1-02	K.ALYDTFSAFGNILSCK.V	1806.87	-2.58902	2	CID	5.89057e-10	0.901844	4.05675	0.524654	578.744	1	19/45	1	4532560
10113, 102309-EJ-MD1-01	K.ALYDTFSAFGNILSCK.V	1806.87	-4.14287	2	CID	8.2368e-11	0.922342	4.64437	0.63581	470.515	1	18/45	1	5018813
5310, 102309-EJ-MD1-01	K.EFSPFGTITSAK.V	1284.65	-3.05921	2	CID	5.26521e-06	0.43981	2.30923	0.504396	139.882	1	13/33		3876433
5073, 102309-EJ-MD1-02	K.EFSPFGTITSAK.V	1284.65	-5.62482	2	CID	0.000158657	0.201486	2.04873	0.315437	185.896	1	12/33		3715717
5080, 102309-EJ-MD1-02	K.EFSPFGTITSAK.V	1284.65	-5.71984	2	CID	1.26709e-06	0.462597	2.43377	0.554494	160.514	1	11/33		3715717
5316, 102309-EJ-MD1-01	K.EFSPFGTITSAK.V	1284.65	-3.81939	2	CID	1.14052e-05	0.344318	2.02283	0.433383	198.079	1	13/33		3887986
3803, 102309-EJ-MD1-02	K.GYGFVHFETQEAAER.A	1740.8	-4.40018	2	CID	4.13541e-11	0.949505	4.93963	0.583121	858.672	1	20/42		6569129
4057, 102309-EJ-MD1-01	K.GYGFVHFETQEAAER.A	1740.8	-4.11969	2	CID	1.47604e-12	0.951763	4.97314	0.609075	846.587	1	20/42		4806704
4054, 102309-EJ-MD1-01	K.GYGFVHFETQEAAER.A	1740.8	-4.18981	2	CID	1.30163e-09	0.954276	4.9103	0.612049	752.899	1	23/42		4806704
3798, 102309-EJ-MD1-02	K.GYGFVHFETQEAAER.A	1740.8	-5.31178	2	CID	2.20912e-11	0.942746	4.39633	0.569301	881.348	1	21/42		6569129
10218, 102309-EJ-MD1-01	K.ITGM*LLEIDNSELLHM*LESPESLR.S	2772.38	-3.97767	3	CID	1.55376e-05	0.871427	4.36865	0.554056	445.607	1	28/138	1	10571067
10159, 102309-EJ-MD1-02	K.ITGM*LLEIDNSELLHM*LESPESLR.S	2772.38	-3.64744	3	CID	1.53329e-07	0.915725	5.14955	0.538558	443.885	1	30/138	1	10437194
10162, 102309-EJ-MD1-02	K.ITGM*LLEIDNSELLHM*LESPESLR.S	2772.38	-3.51535	3	CID	1.97932e-09	0.893677	4.70415	0.484335	638.34	1	30/138	1	10437194
10220, 102309-EJ-MD1-01	K.ITGM*LLEIDNSELLHM*LESPESLR.S	2772.38	-3.77953	3	CID	4.84535e-06	0.862576	4.26618	0.464107	514.78	1	29/138	1	10571067
10185, 102309-EJ-MD1-02	K.ITGM*LLEIDNSELLHM*LESPESLR.S	2772.38	-1.97912	4	CID	1.39755e-07	0.532348	2.89261	0.342362	368.938	1	33/207	1	808361
4221, 102309-EJ-MD1-01	R.KEFSPFGTITSAK.V	1412.74	-3.29482	2	CID	0.000141974	0.760824	3.63788	0.474444	355.65	1	13/36		4567216
3948, 102309-EJ-MD1-02	R.KEFSPFGTITSAK.V	1412.74	-6.49187	2	CID	0.000422408	0.807716	4.05463	0.39911	342.363	1	15/36		4243775
4217, 102309-EJ-MD1-01	R.KEFSPFGTITSAK.V	1412.74	-4.24529	2	CID	1.27246e-05	0.738582	3.76803	0.367233	401.013	1	15/36		4567216
4268, 102309-EJ-MD1-02	R.NPQQHLNAQPQVTM*QQPAVHVQGQEPLTASM*LASAPPQEQK.Q	4489.2	-6.16254	4	CID	1.86651e-05	0.114521	1.50054	0.100076	70.9481	2	22/360		1008396
4381, 102309-EJ-MD1-01	R.RSLGYAYVNFQQPADAER.A	2085.01	-4.16145	2	CID	2.62415e-05	0.939213	5.12671	0.552782	460.176	1	21/51	1	936680
4121, 102309-EJ-MD1-02	R.RSLGYAYVNFQQPADAER.A	2085.01	-5.21529	2	CID	0.000730372	0.892206	4.74506	0.503856	346.463	1	17/51	1	778509
5099, 102309-EJ-MD1-01	R.SLGYAYVNFQQPADAER.A	1928.91	-2.32747	2	CID	8.63952e-08	0.921558	4.66771	0.61766	500.535	1	17/48	1	9484004
4877, 102309-EJ-MD1-02	R.SLGYAYVNFQQPADAER.A	1928.91	-3.40331	2	CID	1.02218e-11	0.940688	5.0064	0.605636	636.552	1	18/48	1	9609697
5102, 102309-EJ-MD1-01	R.SLGYAYVNFQQPADAER.A	1928.91	-3.34002	2	CID	1.20607e-10	0.94243	4.75414	0.589363	733.907	1	20/48	1	9484004
4879, 102309-EJ-MD1-02	R.SLGYAYVNFQQPADAER.A	1928.91	-4.28929	2	CID	5.34254e-10	0.950387	4.87307	0.651941	722.127	1	20/48	1	9609697
gi|56676371|ref|NP_037423.2| cleavage and polyadenylation specific factor 1, 160kDa [Homo sapiens] [MASS=160883]						1.3739e-12	0.913393	10.2566	1.2	160782	56676371	4 (4 0 0 0 0)		0.02
3147, 102309-EJ-MD1-01	R.VLVDSSFGQPTTQGEAR.R	1791.89	-4.03891	2	CID	1.3739e-12	0.913393	4.38903	0.573473	526.824	1	20/48		1565123
2897, 102309-EJ-MD1-02	R.VLVDSSFGQPTTQGEAR.R	1791.89	-5.46951	2	CID	9.60843e-12	0.9181	4.93445	0.554752	420.499	1	18/48		1509889
2901, 102309-EJ-MD1-02	R.VLVDSSFGQPTTQGEAR.R	1791.89	-6.08262	2	CID	4.41165e-10	0.945795	5.13261	0.600762	561.412	1	21/48		1509889
3143, 102309-EJ-MD1-01	R.VLVDSSFGQPTTQGEAR.R	1791.89	-3.90266	2	CID	2.34802e-07	0.920938	4.75678	0.577244	435.159	1	19/48		1565123
gi|62750354|ref|NP_954659.1| matrin 3 [Homo sapiens] [MASS=94623]						1.74638e-12	9.87634	120.272	20.8	94564.7	62750354	46 (46 0 0 0 0)		0.65
11122, 102309-EJ-MD1-01	R.DLDELSRYPEDKITPENLPQILLQLK.R	3080.65	-4.18241	3	CID	1.70637e-07	0.886189	5.21525	0.522176	260.264	1	21/150	1	1574522
11120, 102309-EJ-MD1-01	R.DLDELSRYPEDKITPENLPQILLQLK.R	3080.65	-0.204474	4	CID	8.62351e-10	0.691049	2.75512	0.464124	857.585	1	38/225	1	2092955
4682, 102309-EJ-MD1-02	R.DSFDDRGPSLNPVLDYDHGSR.S	2362.07	-3.22892	2	CID	1.41724e-06	0.559032	2.44702	0.629497	239.761	1	13/60	1	1530296
4687, 102309-EJ-MD1-02	R.DSFDDRGPSLNPVLDYDHGSR.S	2362.07	-3.77725	3	CID	1.01944e-08	0.899909	4.11071	0.538256	887.717	1	32/120	1	2282612
4677, 102309-EJ-MD1-02	R.DSFDDRGPSLNPVLDYDHGSR.S	2362.07	-6.18034	3	CID	3.68863e-10	0.909707	4.70559	0.619181	572.309	1	27/120	1	2282612
4912, 102309-EJ-MD1-01	R.DSFDDRGPSLNPVLDYDHGSR.S	2362.07	-2.92454	3	CID	6.83703e-08	0.918977	4.53064	0.673287	479.84	1	31/120	1	2376940
4907, 102309-EJ-MD1-01	R.DSFDDRGPSLNPVLDYDHGSR.S	2362.07	-1.76175	3	CID	1.85266e-09	0.95369	5.10999	0.677718	997.714	1	33/120	1	2376940
4692, 102309-EJ-MD1-02	R.DSFDDRGPSLNPVLDYDHGSR.S	2362.07	-5.70953	2	CID	2.98941e-05	0.744312	2.94401	0.62551	280.612	1	16/60	1	1530296
4911, 102309-EJ-MD1-01	R.DSFDDRGPSLNPVLDYDHGSR.S	2362.07	-3.539	2	CID	8.35436e-05	0.514889	2.27665	0.589756	257.588	1	15/60	1	1658946
9013, 102309-EJ-MD1-02	R.GDADQASNILASFGLSAR.D	1792.88	-4.4506	2	CID	5.68421e-10	0.962077	5.24287	0.582634	1287.19	1	23/51	1	10292388
9010, 102309-EJ-MD1-02	R.GDADQASNILASFGLSAR.D	1792.88	-5.88041	2	CID	6.87367e-10	0.96234	5.43769	0.602456	1078.89	1	21/51	1	11358273
9064, 102309-EJ-MD1-01	R.GDADQASNILASFGLSAR.D	1792.88	-3.76974	2	CID	4.09883e-11	0.962425	5.34173	0.601521	1193.28	1	23/51	1	10109811
9054, 102309-EJ-MD1-01	R.GDADQASNILASFGLSAR.D	1792.88	-5.81232	2	CID	3.25056e-10	0.940888	4.9432	0.551728	719.373	1	21/51	1	10844932
782, 102309-EJ-MD1-01	R.GPLPLSSQHR.G	1091.6	-4.23933	2	CID	4.81064e-08	0.735759	3.02749	0.272804	450.578	1	16/27	1	2253164
780, 102309-EJ-MD1-01	R.GPLPLSSQHR.G	1091.6	-3.68019	2	CID	3.32923e-07	0.800494	2.85214	0.368393	571.437	1	16/27	1	2253164
566, 102309-EJ-MD1-02	R.GPLPLSSQHR.G	1091.6	-5.58126	2	CID	5.65189e-05	0.636646	3.11169	0.316597	423.884	1	14/27	1	740651
7892, 102309-EJ-MD1-02	R.IGPYQPNVPVGIDYVIPK.T	1969.08	-3.37521	2	CID	9.17194e-06	0.785698	3.95967	0.534296	196.984	1	14/51	1	9110966
7917, 102309-EJ-MD1-02	R.IGPYQPNVPVGIDYVIPK.T	1969.08	-5.85496	2	CID	4.59716e-08	0.921777	4.68762	0.565522	389.05	1	21/51	1	9110966
7934, 102309-EJ-MD1-02	R.IGPYQPNVPVGIDYVIPK.T	1969.08	-4.24995	3	CID	3.53053e-06	0.799714	3.65768	0.550625	520.389	1	25/102	1	485103
7952, 102309-EJ-MD1-01	R.IGPYQPNVPVGIDYVIPK.T	1969.08	-3.62319	2	CID	1.52889e-07	0.847653	3.91948	0.64374	243.606	1	15/51	1	10164738
10561, 102309-EJ-MD1-02	K.ITPENLPQILLQLK.R	1619.97	-4.14411	2	CID	3.27947e-08	0.482233	2.99246	0.525719	109.051	1	13/39	1	2932210
10551, 102309-EJ-MD1-02	K.ITPENLPQILLQLK.R	1619.97	-4.67158	2	CID	1.22447e-05	0.267589	2.48032	0.412277	80.499	1	11/39	1	2932210
10669, 102309-EJ-MD1-01	K.ITPENLPQILLQLK.R	1619.97	-5.57582	2	CID	5.64394e-07	0.723727	3.23048	0.537253	130.133	1	15/39	1	2823002
4445, 102309-EJ-MD1-02	K.LCSLFYTNEEVAK.N	1573.76	-3.61107	2	CID	6.23873e-07	0.896184	3.92359	0.553558	564.476	1	16/36	1	1482786
4451, 102309-EJ-MD1-02	K.LCSLFYTNEEVAK.N	1573.76	-4.38673	2	CID	5.29342e-08	0.793499	3.36808	0.472385	395.248	1	16/36	1	1482786
4669, 102309-EJ-MD1-01	K.LCSLFYTNEEVAK.N	1573.76	-4.2316	2	CID	7.93136e-07	0.886763	3.52716	0.502303	745.879	1	19/36	1	1441973
4671, 102309-EJ-MD1-01	K.LCSLFYTNEEVAK.N	1573.76	-2.99054	2	CID	1.40748e-07	0.86707	3.39726	0.502701	633.315	1	17/36	1	1441973
1372, 102309-EJ-MD1-01	K.SQAFIEM*ETR.E	1227.57	-3.56644	2	CID	7.44736e-08	0.907398	3.20065	0.555353	889.517	1	17/27	1	1235556
1111, 102309-EJ-MD1-02	K.SQAFIEM*ETR.E	1227.57	-4.75973	2	CID	5.88094e-06	0.920229	3.32165	0.557997	816.976	1	17/27	1	973521
1375, 102309-EJ-MD1-01	K.SQAFIEM*ETR.E	1227.57	-4.85917	2	CID	5.6618e-06	0.921624	3.48549	0.467308	941.293	1	18/27	1	1235556
1457, 102309-EJ-MD1-01	R.TEEGPTLSYGR.D	1209.57	-4.6215	2	CID	6.9206e-05	0.882964	3.5662	0.481893	661.596	1	17/30	1	1430401
1203, 102309-EJ-MD1-02	R.TEEGPTLSYGR.D	1209.57	-3.30954	2	CID	5.61546e-06	0.924038	3.95678	0.51573	853.369	1	17/30	1	1067567
1460, 102309-EJ-MD1-01	R.TEEGPTLSYGR.D	1209.57	-3.41046	2	CID	7.08688e-05	0.782788	3.04987	0.387814	716.25	1	16/30	1	1430401
4436, 102309-EJ-MD1-01	R.VIHLSNLPHSGYSDSAVLK.L	2037.08	-4.14648	2	CID	5.86932e-08	0.910485	4.6782	0.623356	297.867	1	18/54	1	6294846
4428, 102309-EJ-MD1-01	R.VIHLSNLPHSGYSDSAVLK.L	2037.08	-1.38997	2	CID	1.27534e-05	0.913643	4.57773	0.59923	393.809	1	19/54	1	4675660
4193, 102309-EJ-MD1-02	R.VIHLSNLPHSGYSDSAVLK.L	2037.08	-5.82436	2	CID	4.48713e-10	0.879057	4.53054	0.51996	317.052	1	17/54	1	5261464
4196, 102309-EJ-MD1-02	R.VIHLSNLPHSGYSDSAVLK.L	2037.08	-5.94421	2	CID	1.84879e-06	0.884161	4.28534	0.564881	379.428	1	19/54	1	5261464
1713, 102309-EJ-MD1-01	R.VVHIM*DFQR.G	1160.59	-4.54816	2	CID	6.77771e-06	0.787081	2.48993	0.485869	479.264	1	15/24	1	3859625
12058, 102309-EJ-MD1-01	R.YQLLQLVEPFGVISNHLILNK.I	2438.38	-2.80531	3	CID	4.17696e-07	0.749114	3.05671	0.451026	634.735	1	32/120	1	8781689
12061, 102309-EJ-MD1-01	R.YQLLQLVEPFGVISNHLILNK.I	2438.38	-3.40606	3	CID	1.43049e-06	0.529351	2.65267	0.493383	657.813	1	31/120	1	8781689
11995, 102309-EJ-MD1-01	R.YQLLQLVEPFGVISNHLILNK.I	2438.38	-2.88041	3	CID	8.64194e-09	0.908971	4.40917	0.618293	759.591	1	32/120	1	8781689
12000, 102309-EJ-MD1-01	R.YQLLQLVEPFGVISNHLILNK.I	2438.38	-4.0068	3	CID	6.15374e-09	0.837312	4.40049	0.481129	555.692	1	30/120	1	8781689
11825, 102309-EJ-MD1-02	R.YQLLQLVEPFGVISNHLILNK.I	2438.38	-4.0819	3	CID	5.12129e-11	0.663022	3.25947	0.570669	574.342	1	27/120	1	8303004
11832, 102309-EJ-MD1-02	R.YQLLQLVEPFGVISNHLILNK.I	2438.38	-5.88413	3	CID	2.21714e-08	0.901765	4.09192	0.591004	870.027	1	34/120	1	8303004
11863, 102309-EJ-MD1-02	R.YQLLQLVEPFGVISNHLILNK.I	2438.38	-7.3109	3	CID	1.74638e-12	0.882319	4.10014	0.63599	623.111	1	29/120	1	7909122
11870, 102309-EJ-MD1-02	R.YQLLQLVEPFGVISNHLILNK.I	2438.38	-3.63134	3	CID	6.07248e-11	0.873567	3.93565	0.552799	671.631	1	31/120	1	8337245
gi|4502027|ref|NP_000468.1| albumin preproprotein [Homo sapiens] [MASS=69366]						1.8141e-12	0.817612	10.1964	2.5	69321.6	4502027	4 (4 0 0 0 0)		0.03
4052, 102309-EJ-MD1-01	K.KVPQVSTPTLVEVSR.N	1639.94	-4.0665	2	CID	2.33687e-10	0.699254	2.92308	0.608956	223.952	1	14/42	3	2789327
3792, 102309-EJ-MD1-02	K.KVPQVSTPTLVEVSR.N	1639.94	-5.55522	2	CID	3.47523e-10	0.670624	3.35735	0.574325	181.796	1	11/42	3	2815285
3796, 102309-EJ-MD1-02	K.KVPQVSTPTLVEVSR.N	1639.94	-6.44845	2	CID	3.28572e-09	0.871937	3.61903	0.643706	464.576	1	18/42	3	2815285
4046, 102309-EJ-MD1-01	K.KVPQVSTPTLVEVSR.N	1639.94	-3.2477	2	CID	1.8141e-12	0.817612	3.92699	0.605074	223.57	1	13/42	3	2789327
gi|20070220|ref|NP_006100.2| protein arginine methyltransferase 5 isoform a [Homo sapiens] [MASS=72683]						2.27263e-12	3.36926	50.2938	12.4	72637.7	20070220	21 (21 0 0 0 0)		0.16
8016, 102309-EJ-MD1-01	K.AAILPTSIFLTNK.K	1388.81	-3.71547	2	CID	0.000316785	0.877158	3.14104	0.593369	556.026	1	20/36	1	3610839
7884, 102309-EJ-MD1-02	K.AAILPTSIFLTNK.K	1388.81	-4.24285	2	CID	3.60598e-07	0.890698	3.57806	0.684134	384.739	1	18/36	1	3668188
7889, 102309-EJ-MD1-02	K.AAILPTSIFLTNK.K	1388.81	-5.56128	2	CID	5.56172e-11	0.887331	3.48205	0.643452	385.524	1	18/36	1	3668188
8001, 102309-EJ-MD1-01	K.AAILPTSIFLTNK.K	1388.81	-5.20969	2	CID	3.91948e-07	0.924488	3.9072	0.68584	476.543	1	19/36	1	3610839
7971, 102309-EJ-MD1-01	K.AAILPTSIFLTNK.K	1388.81	-2.48494	2	CID	5.45252e-06	0.90585	3.53295	0.718611	428.295	1	18/36	1	3610839
7953, 102309-EJ-MD1-01	K.AAILPTSIFLTNK.K	1388.81	-4.15495	2	CID	0.000298003	0.704768	2.75178	0.507696	470.921	1	18/36	1	3610839
3097, 102309-EJ-MD1-02	R.EKDRDPEAQFEM*PYVVR.L	2125	-6.14734	2	CID	0.000186313	0.177713	2.31079	0.412627	42.5528	2	9/48	1	723512
7173, 102309-EJ-MD1-01	R.IAVALEIGADLPSNHVIDR.W	2003.09	-3.41335	3	CID	6.48204e-12	0.724997	3.30411	0.469381	561.178	1	25/108	1	2780207
7189, 102309-EJ-MD1-01	R.IAVALEIGADLPSNHVIDR.W	2003.09	-2.03547	2	CID	1.44377e-10	0.951646	5.87631	0.574159	635.849	1	19/54	1	2205370
7181, 102309-EJ-MD1-01	R.IAVALEIGADLPSNHVIDR.W	2003.09	-3.74182	2	CID	9.44994e-09	0.926967	5.03292	0.534726	546.789	1	19/54	1	2205370
7176, 102309-EJ-MD1-01	R.IAVALEIGADLPSNHVIDR.W	2003.09	-4.96735	3	CID	2.83991e-09	0.470356	2.71672	0.283838	508.563	1	23/108	1	2780207
7046, 102309-EJ-MD1-02	R.IAVALEIGADLPSNHVIDR.W	2003.09	-5.63098	2	CID	3.03436e-05	0.811514	4.63581	0.43763	411.289	1	15/54	1	2170869
7053, 102309-EJ-MD1-02	R.IAVALEIGADLPSNHVIDR.W	2003.09	-4.69311	3	CID	4.04229e-09	0.724572	3.55717	0.450123	583.479	1	24/108	1	2122649
7049, 102309-EJ-MD1-02	R.IAVALEIGADLPSNHVIDR.W	2003.09	-6.36228	2	CID	2.20867e-08	0.920112	5.18576	0.544946	453.913	1	16/54	1	2170869
7058, 102309-EJ-MD1-02	R.IAVALEIGADLPSNHVIDR.W	2003.09	-4.41888	3	CID	1.75293e-07	0.67235	3.37984	0.485383	573.134	1	24/108	1	2122649
3710, 102309-EJ-MD1-02	R.VPLVAPEDLR.D	1108.64	-5.99231	2	CID	2.85113e-08	0.639614	3.00957	0.500735	198.713	1	11/27	1	827018
3946, 102309-EJ-MD1-01	R.VPLVAPEDLR.D	1108.64	-3.56992	2	CID	9.16177e-07	0.888356	3.54955	0.518819	586.368	1	15/27	1	945473
7109, 102309-EJ-MD1-02	R.VPLVAPEDLRDDIIENAPTTHTEEYSGEEK.T	3367.62	-4.0455	3	CID	6.8035e-10	0.894126	4.8359	0.619152	302.291	1	27/174	1	1215321
7204, 102309-EJ-MD1-01	R.VPLVAPEDLRDDIIENAPTTHTEEYSGEEK.T	3367.62	-2.69018	4	CID	8.966e-05	0.731615	3.42565	0.51814	195.251	1	31/261	1	3853861
7235, 102309-EJ-MD1-01	R.VPLVAPEDLRDDIIENAPTTHTEEYSGEEK.T	3367.62	-6.22039	3	CID	2.27263e-12	0.939604	5.64455	0.620861	627.16	1	33/174	1	1338306
7079, 102309-EJ-MD1-02	R.VPLVAPEDLRDDIIENAPTTHTEEYSGEEK.T	3367.62	-6.74999	4	CID	0.000532113	0.5773	3.49924	0.400683	138.429	2	27/261	1	3135806
gi|20070160|ref|NP_003642.2| cold shock domain protein A [Homo sapiens] [MASS=40060]						2.86549e-12	0.90532	10.2106	4.6	40036.1	20070160	4 (4 0 0 0 0)		0.02
4718, 102309-EJ-MD1-01	R.SVGDGETVEFDVVEGEK.G	1795.82	-2.68569	2	CID	2.86549e-12	0.90532	3.96023	0.562119	636.602	1	20/48	2	1578627
4474, 102309-EJ-MD1-02	R.SVGDGETVEFDVVEGEK.G	1795.82	-7.91973	2	CID	1.1355e-08	0.850201	4.00501	0.578404	342.818	1	16/48	2	1707944
4476, 102309-EJ-MD1-02	R.SVGDGETVEFDVVEGEK.G	1795.82	-6.56024	2	CID	1.03394e-06	0.848744	4.21213	0.619572	349.827	1	15/48	2	1707944
4712, 102309-EJ-MD1-01	R.SVGDGETVEFDVVEGEK.G	1795.82	-6.56024	2	CID	1.75899e-10	0.848249	3.64518	0.582282	452.212	1	18/48	2	1539265
gi|169213854|ref|XP_001721723.1| PREDICTED: hypothetical protein [Homo sapiens] [MASS=18790]						3.11418e-12	0.939063	10.2629	9.4	18778.1	169213854	4 (4 0 0 0 0)		0.01
3814, 102309-EJ-MD1-01	R.VYNVTQHAVGIVVNK.Q	1640.91	-4.73271	2	CID	9.94773e-10	0.936616	4.62589	0.53888	933.773	1	21/42	18	1003482
3543, 102309-EJ-MD1-02	R.VYNVTQHAVGIVVNK.Q	1640.91	-3.54244	2	CID	1.21435e-07	0.957578	4.92454	0.519105	994.474	1	23/42	18	1081964
3546, 102309-EJ-MD1-02	R.VYNVTQHAVGIVVNK.Q	1640.91	-3.46805	2	CID	3.72841e-10	0.957957	5.25765	0.56642	884.378	1	20/42	18	1081964
3809, 102309-EJ-MD1-01	R.VYNVTQHAVGIVVNK.Q	1640.91	-5.6998	2	CID	3.11418e-12	0.939063	4.33448	0.531499	886.788	1	23/42	18	1003482
gi|100913206|ref|NP_001348.2| DEAH (Asp-Glu-Ala-His) box polypeptide 9 [Homo sapiens] [MASS=140958]						5.70488e-12	5.55532	80.2538	8.3	140869	100913206	21 (21 0 0 0 0)		0.11
11041, 102309-EJ-MD1-02	R.DINTDFLLVVLR.D	1417.8	-4.53666	2	CID	5.67161e-08	0.835634	3.22093	0.382129	924.952	1	16/33		2716264
11045, 102309-EJ-MD1-02	R.DINTDFLLVVLR.D	1417.8	-4.62276	2	CID	7.36945e-07	0.743947	2.70785	0.382316	743.912	1	15/33		2716264
5697, 102309-EJ-MD1-02	R.ELDALDANDELTPLGR.I	1741.86	-4.48924	2	CID	4.70748e-08	0.950133	4.53017	0.491298	1201.87	1	22/45		2309169
5692, 102309-EJ-MD1-02	R.ELDALDANDELTPLGR.I	1741.86	-6.31133	2	CID	8.90861e-09	0.914892	3.74795	0.585116	933.311	1	20/45		2309169
3351, 102309-EJ-MD1-01	R.GISHVIVDEIHER.D	1503.79	-4.6186	2	CID	5.70488e-12	0.945969	4.08398	0.576733	982.43	1	20/36		1690459
3101, 102309-EJ-MD1-02	R.GISHVIVDEIHER.D	1503.79	-5.9174	2	CID	1.00745e-10	0.964416	4.59115	0.599525	1199.02	1	22/36		1709729
3091, 102309-EJ-MD1-02	R.GISHVIVDEIHER.D	1503.79	-4.9433	2	CID	8.6968e-09	0.920985	4.07151	0.53555	835.707	1	19/36		1709729
3357, 102309-EJ-MD1-01	R.GISHVIVDEIHER.D	1503.79	-3.48215	2	CID	2.74858e-11	0.933624	3.72231	0.569138	908.577	1	20/36		1690459
3111, 102309-EJ-MD1-02	R.KVFDPVPVGVTK.V	1285.75	-5.17279	2	CID	0.000164962	0.579197	3.50924	0.36642	200.765	1	11/33		662238
3335, 102309-EJ-MD1-01	R.KVFDPVPVGVTK.V	1285.75	-4.0335	2	CID	1.0338e-05	0.237539	2.61508	0.166356	296.275	1	14/33		789045
5300, 102309-EJ-MD1-01	K.QPAIISQLDPVNER.M	1579.84	-4.89868	2	CID	0.000995263	0.108387	2.37828	0.331745	100.86	1	9/39		1226570
5312, 102309-EJ-MD1-01	K.QPAIISQLDPVNER.M	1579.84	-3.81694	2	CID	6.75157e-06	0.202037	2.23879	0.324187	168.932	1	11/39		1226570
722, 102309-EJ-MD1-01	R.RISAVSVAER.V	1087.62	-5.91043	2	CID	1.66924e-05	0.832392	3.62838	0.197266	646.38	1	18/27		1390921
507, 102309-EJ-MD1-02	R.RISAVSVAER.V	1087.62	-5.91043	2	CID	0.000327094	0.962774	5.07582	0.38019	1011.5	1	21/27		1477863
511, 102309-EJ-MD1-02	R.RISAVSVAER.V	1087.62	-5.68596	2	CID	0.000742614	0.943673	4.6056	0.364168	803.114	1	19/27		1477863
720, 102309-EJ-MD1-01	R.RISAVSVAER.V	1087.62	-4.78807	2	CID	0.000376106	0.944357	4.4533	0.393176	919.19	1	20/27		1390921
[truncated: 655 more rows]
